# Supplementary material for: The landscape of multiscale transcriptomic networks and key regulators in Parkinson’s disease
Source: Nat Commun. 2019 Nov 20;10:5234. doi: 10.1038/s41467-019-13144-y (PMC6868244; doi:10.1038/s41467-019-13144-y)
Supplement: Supplementary file 2 — Dataset 1 [file 41467_2019_13144_MOESM2_ESM.xlsx]

## Sheet: Sheet1
Supplementary Data 1. The DEGs identified by the meta-analysis of the human PD datasets.
GeneSymbol	Reg	beta	se	zval	pval	ci.lb	ci.ub	model	mean.SMD	p.BH
SLC18A2	DN	-1.23143	0.182073	-6.76342	1.34776e-11	-1.58829	-0.874577	FE	-1.36188	1.52756e-07
AGTR1	DN	-1.17279	0.179266	-6.5422	6.06207e-11	-1.52415	-0.82144	FE	-1.24205	3.43537e-07
RET	DN	-1.09483	0.178612	-6.12965	8.80705e-10	-1.4449	-0.744757	FE	-1.21968	3.3273e-06
PCDH8	DN	-1.0686	0.178597	-5.98328	2.18687e-09	-1.41864	-0.718554	FE	-1.19866	6.1965e-06
SLC6A3	DN	-1.06119	0.179537	-5.9107	3.40663e-09	-1.41307	-0.709301	FE	-1.18607	7.72215e-06
ALDH1A1	DN	-1.03419	0.176916	-5.84567	5.04547e-09	-1.38094	-0.687443	FE	-1.1115	9.53088e-06
PCSK1	DN	-1.02523	0.1771	-5.789	7.08086e-09	-1.37234	-0.678122	FE	-1.1777	1.13361e-05
DCLK1	DN	-1.02667	0.178236	-5.76018	8.40251e-09	-1.37601	-0.677336	FE	-1.06978	1.13361e-05
PSMC1	DN	-1.02514	0.178331	-5.74854	9.00168e-09	-1.37467	-0.675621	FE	-1.07109	1.13361e-05
PRKAR2B	DN	-1.01057	0.176817	-5.71533	1.0949e-08	-1.35713	-0.664014	FE	-1.07304	1.24095e-05
ATPIF1	DN	-1.00598	0.176964	-5.68466	1.31073e-08	-1.35282	-0.659136	FE	-1.02067	1.35053e-05
GBE1	DN	-0.999418	0.177904	-5.61774	1.9347e-08	-1.3481	-0.650733	FE	-1.09934	1.82733e-05
MUTYH	UP	0.979379	0.175337	5.58569	2.32775e-08	0.635724	1.32303	FE	0.973235	2.02944e-05
KCNJ6	DN	-0.983507	0.176833	-5.56178	2.67038e-08	-1.33009	-0.636921	FE	-1.02036	2.16187e-05
DDC	DN	-0.98136	0.17744	-5.53068	3.19e-08	-1.32914	-0.633585	FE	-1.12155	2.41037e-05
KIAA0319	DN	-0.964481	0.175912	-5.48274	4.18792e-08	-1.30926	-0.6197	FE	-0.947786	2.96662e-05
SNCA	DN	-0.959127	0.17584	-5.45456	4.90948e-08	-1.30377	-0.614488	FE	-0.969711	3.26718e-05
TSSC1	DN	-0.950266	0.17453	-5.44472	5.18875e-08	-1.29234	-0.608193	FE	-0.95835	3.26718e-05
DLK1	DN	-0.961504	0.177392	-5.42024	5.95196e-08	-1.30919	-0.613823	FE	-1.09202	3.5505e-05
RALYL	DN	-0.943099	0.175004	-5.38902	7.08436e-08	-1.2861	-0.600098	FE	-1.00499	3.9493e-05
PTDSS1	DN	-0.948343	0.176167	-5.3832	7.31738e-08	-1.29362	-0.603061	FE	-0.985717	3.9493e-05
EN1	DN	-0.933677	0.175658	-5.3153	1.0648e-07	-1.27796	-0.589393	FE	-1.05475	5.25473e-05
MATN3	DN	-0.932492	0.175444	-5.31504	1.06634e-07	-1.27636	-0.588628	FE	-0.953473	5.25473e-05
CADPS2	DN	-0.936576	0.17673	-5.29946	1.16146e-07	-1.28296	-0.59019	FE	-1.00985	5.48498e-05
TRAPPC2L	DN	-0.91348	0.173351	-5.26954	1.36766e-07	-1.25324	-0.573718	FE	-0.910853	6.20041e-05
REEP1	DN	-0.920405	0.175396	-5.24759	1.54103e-07	-1.26417	-0.576636	FE	-0.99646	6.71769e-05
YWHAZ	DN	-0.924097	0.176531	-5.23475	1.65208e-07	-1.27009	-0.578102	FE	-1.03651	6.93507e-05
OPA1	DN	-0.917283	0.175699	-5.22077	1.78185e-07	-1.26165	-0.572919	FE	-0.968131	7.21265e-05
LRRN3	DN	-0.900615	0.174466	-5.16213	2.44152e-07	-1.24256	-0.558668	FE	-0.893297	9.48862e-05
PLOD3	UP	0.888991	0.17253	5.15266	2.56813e-07	0.550837	1.22714	FE	0.892801	9.48862e-05
UBE2N	DN	-0.889775	0.172749	-5.15069	2.59526e-07	-1.22836	-0.551194	FE	-0.899623	9.48862e-05
CCNH	DN	-0.888824	0.173559	-5.12116	3.03667e-07	-1.22899	-0.548654	FE	-0.901602	0.000106495
CDH8	DN	-0.902088	0.176285	-5.11722	3.1007e-07	-1.2476	-0.556576	FE	-0.902853	0.000106495
PAIP1	DN	-0.873344	0.173061	-5.04645	4.50093e-07	-1.21254	-0.534151	FE	-0.89359	0.00015004
VBP1	DN	-0.869019	0.173084	-5.02079	5.146e-07	-1.20826	-0.52978	FE	-0.865599	0.000162152
INSM1	DN	-0.878026	0.17501	-5.017	5.24854e-07	-1.22104	-0.535012	FE	-0.970976	0.000162152
SLITRK5	DN	-0.873473	0.174201	-5.01418	5.32604e-07	-1.2149	-0.532046	FE	-0.886174	0.000162152
SCRN1	DN	-0.868471	0.17334	-5.01023	5.43653e-07	-1.20821	-0.528731	FE	-0.831511	0.000162152
FJX1	DN	-0.870626	0.174006	-5.00344	5.63171e-07	-1.21167	-0.529581	FE	-0.917057	0.000163666
SH3BP4	UP	0.86815	0.174321	4.98017	6.35273e-07	0.526487	1.20981	FE	0.880165	0.000176219
ERC2	DN	-0.874866	0.175693	-4.97951	6.3746e-07	-1.21922	-0.530513	FE	-0.975639	0.000176219
PTPRK	UP	0.863038	0.173865	4.96383	6.91177e-07	0.522268	1.20381	FE	0.893901	0.000186519
PSMD2	DN	-0.854358	0.172584	-4.95039	7.40648e-07	-1.19262	-0.5161	FE	-0.876395	0.000195221
PAN2	UP	0.851036	0.172654	4.92913	8.25957e-07	0.51264	1.18943	FE	0.82437	0.000212759
RBM3	DN	-0.848246	0.172438	-4.91914	8.69243e-07	-1.18622	-0.510274	FE	-0.813249	0.00021436
DLD	DN	-0.84977	0.172754	-4.91897	8.69998e-07	-1.18836	-0.511179	FE	-0.877116	0.00021436
LIN7B	DN	-0.847691	0.173784	-4.87784	1.07255e-06	-1.1883	-0.50708	FE	-0.914145	0.000258645
HTR2A	DN	-0.844299	0.17445	-4.83978	1.2998e-06	-1.18621	-0.502384	FE	-0.93537	0.000306916
SLC25A32	DN	-0.847916	0.175498	-4.83149	1.35514e-06	-1.19189	-0.503947	FE	-1.02047	0.000313451
IMP4	DN	-0.845902	0.175358	-4.82387	1.408e-06	-1.1896	-0.502208	FE	-0.825794	0.000319165
RIMS3	DN	-0.838861	0.174346	-4.81148	1.49816e-06	-1.18057	-0.49715	FE	-0.954488	0.000328995
ANKRD28	UP	0.83349	0.173283	4.80998	1.50942e-06	0.493861	1.17312	FE	0.889397	0.000328995
GFRA1	DN	-0.825941	0.171974	-4.8027	1.56537e-06	-1.163	-0.488878	FE	-0.804062	0.000334753
PRPS1	DN	-0.833623	0.173727	-4.79848	1.59877e-06	-1.17412	-0.493125	FE	-0.955429	0.000335564
SMPX	DN	-0.825589	0.172793	-4.77791	1.77127e-06	-1.16426	-0.486921	FE	-0.86812	0.00036501
SMPD3	DN	-0.831658	0.174792	-4.75798	1.9554e-06	-1.17424	-0.489071	FE	-0.920336	0.000382279
SEZ6L	DN	-0.819202	0.17222	-4.75672	1.96763e-06	-1.15675	-0.481657	FE	-0.851913	0.000382279
SCN3B	DN	-0.828486	0.174226	-4.75523	1.98223e-06	-1.16996	-0.487009	FE	-0.915928	0.000382279
NGFRAP1	DN	-0.820415	0.172558	-4.75444	1.98998e-06	-1.15862	-0.482208	FE	-0.853359	0.000382279
DHRS7B	DN	-0.823031	0.173257	-4.75035	2.03061e-06	-1.16261	-0.483454	FE	-0.941881	0.000383581
NME5	DN	-0.820407	0.17345	-4.72992	2.24607e-06	-1.16036	-0.48045	FE	-0.813587	0.000417327
SHOC2	DN	-0.820491	0.174062	-4.7138	2.43145e-06	-1.16165	-0.479336	FE	-0.884705	0.000444484
C3orf14	DN	-0.813606	0.172935	-4.70469	2.54257e-06	-1.15255	-0.474659	FE	-0.910301	0.000454348
CRYAB	UP	0.819905	0.174342	4.70285	2.56558e-06	0.478201	1.16161	FE	0.809408	0.000454348
TASP1	DN	-0.814669	0.173825	-4.68672	2.77616e-06	-1.15536	-0.473978	FE	-0.772481	0.000484078
LPPR4	DN	-0.810473	0.173303	-4.67664	2.9162e-06	-1.15014	-0.470806	FE	-0.870359	0.000500791
PNPO	DN	-0.800349	0.171564	-4.66501	3.08597e-06	-1.13661	-0.46409	FE	-0.793265	0.000518046
HIST1H2AC	UP	0.809769	0.173715	4.66147	3.13966e-06	0.469293	1.15024	FE	0.867952	0.000518046
GSS	DN	-0.800085	0.171775	-4.65777	3.1966e-06	-1.13676	-0.463414	FE	-0.791171	0.000518046
CD2BP2	DN	-0.805074	0.172853	-4.65758	3.19951e-06	-1.14386	-0.466289	FE	-0.81751	0.000518046
TPBG	DN	-0.803388	0.172947	-4.64529	3.39594e-06	-1.14236	-0.464419	FE	-0.862509	0.000533066
GABRB1	DN	-0.806533	0.173635	-4.645	3.40081e-06	-1.14685	-0.466215	FE	-0.811182	0.000533066
DHDDS	DN	-0.80218	0.172771	-4.64303	3.43337e-06	-1.1408	-0.463555	FE	-0.896189	0.000533066
SIRT2	UP	0.79351	0.171158	4.63613	3.54996e-06	0.458047	1.12897	FE	0.783052	0.00054372
C3orf18	DN	-0.804807	0.173778	-4.63124	3.63475e-06	-1.14541	-0.464209	FE	-0.853158	0.000549284
KCNJ2	UP	0.79957	0.17329	4.61406	3.94872e-06	0.459928	1.13921	FE	0.850022	0.000588879
CHD5	DN	-0.79083	0.171918	-4.60004	4.22413e-06	-1.12778	-0.453877	FE	-0.788957	0.00062177
CASP6	UP	0.786564	0.172988	4.54693	5.44349e-06	0.447514	1.12561	FE	0.837965	0.000776824
CNIH3	DN	-0.786578	0.173002	-4.54664	5.451e-06	-1.12566	-0.4475	FE	-0.810728	0.000776824
TCP11L1	DN	-0.77709	0.171092	-4.54195	5.5736e-06	-1.11242	-0.441757	FE	-0.795101	0.000776824
KIF3C	DN	-0.779288	0.17162	-4.54078	5.6046e-06	-1.11566	-0.442919	FE	-0.790578	0.000776824
RBM4B	UP	0.784912	0.172881	4.5402	5.62022e-06	0.446072	1.12375	FE	0.821554	0.000776824
RBKS	DN	-0.781147	0.172211	-4.53598	5.73362e-06	-1.11867	-0.443619	FE	-0.780833	0.000782951
CAMLG	DN	-0.78033	0.172277	-4.52952	5.91189e-06	-1.11799	-0.442674	FE	-0.752859	0.000797683
CEP135	UP	0.774741	0.171177	4.52596	6.01233e-06	0.43924	1.11024	FE	0.809097	0.000801423
ANKRD6	DN	-0.783565	0.173219	-4.52355	6.08103e-06	-1.12307	-0.444062	FE	-0.794294	0.000801423
RFK	DN	-0.787706	0.174264	-4.52018	6.17879e-06	-1.12926	-0.446154	FE	-0.903961	0.000804756
LMO3	DN	-0.779741	0.172593	-4.51781	6.24833e-06	-1.11802	-0.441465	FE	-0.758691	0.000804756
AJAP1	DN	-0.777846	0.172287	-4.51483	6.33679e-06	-1.11552	-0.44017	FE	-0.788533	0.000806979
PTS	DN	-0.780476	0.173142	-4.50773	6.55249e-06	-1.11983	-0.441125	FE	-0.765585	0.000822526
ZNF692	UP	0.784764	0.174171	4.50571	6.61516e-06	0.443395	1.12613	FE	0.766342	0.000822526
RUNDC3B	DN	-0.774631	0.171997	-4.50375	6.67659e-06	-1.11174	-0.437523	FE	-0.774837	0.000822526
IL17RB	UP	0.766547	0.170628	4.4925	7.03935e-06	0.432122	1.10097	FE	0.749156	0.000857893
LDB2	DN	-0.779832	0.173876	-4.48499	7.2918e-06	-1.12062	-0.439041	FE	-0.842185	0.000875235
OCRL	DN	-0.776424	0.173166	-4.4837	7.33609e-06	-1.11582	-0.437025	FE	-0.811727	0.000875235
FKBP1B	DN	-0.768796	0.171853	-4.47358	7.69223e-06	-1.10562	-0.431971	FE	-0.764847	0.000908164
HMP19	DN	-0.777099	0.17428	-4.45892	8.23742e-06	-1.11868	-0.435517	FE	-0.876482	0.000962504
WDR47	DN	-0.771326	0.17322	-4.45287	8.47309e-06	-1.11083	-0.431821	FE	-0.812519	0.000979939
PSMD14	DN	-0.771009	0.173311	-4.44869	8.63945e-06	-1.11069	-0.431325	FE	-0.751413	0.000986086
CMAS	DN	-0.76676	0.172439	-4.44656	8.72545e-06	-1.10473	-0.428787	FE	-0.832199	0.000986086
ATP6V0D1	DN	-0.766065	0.172341	-4.44505	8.78725e-06	-1.10385	-0.428282	FE	-0.873293	0.000986086
PSEN2	DN	-0.765144	0.172587	-4.43339	9.27614e-06	-1.10341	-0.426881	FE	-0.702103	0.00103074
PLD3	DN	-0.760839	0.17204	-4.42246	9.75814e-06	-1.09803	-0.423648	FE	-0.836532	0.00105193
NFATC3	UP	0.766007	0.173218	4.42222	9.76919e-06	0.426506	1.10551	FE	0.856973	0.00105193
VRK1	DN	-0.767629	0.173632	-4.42102	9.82341e-06	-1.10794	-0.427318	FE	-0.762467	0.00105193
CERK	DN	-0.761647	0.172291	-4.4207	9.83808e-06	-1.09933	-0.423963	FE	-0.799499	0.00105193
PEG10	DN	-0.757012	0.171505	-4.41394	1.01506e-05	-1.09315	-0.420868	FE	-0.799811	0.00107521
TRPV2	DN	-0.762552	0.172904	-4.41026	1.03246e-05	-1.10144	-0.423666	FE	-0.783672	0.00108351
TERF2IP	DN	-0.76491	0.173526	-4.40803	1.04314e-05	-1.10502	-0.424804	FE	-0.922879	0.00108468
NDUFA9	DN	-0.753222	0.171535	-4.39106	1.12798e-05	-1.08942	-0.417019	FE	-0.813943	0.0011471
SCG2	DN	-0.764175	0.174109	-4.38906	1.13843e-05	-1.10542	-0.422927	FE	-0.896554	0.0011471
SYT1	DN	-0.753018	0.171606	-4.38805	1.1437e-05	-1.08936	-0.416676	FE	-0.77946	0.0011471
DCTN3	DN	-0.752686	0.171546	-4.38766	1.14575e-05	-1.08891	-0.416462	FE	-0.809484	0.0011471
NAP1L2	DN	-0.763165	0.173994	-4.38614	1.15378e-05	-1.10419	-0.422142	FE	-0.8624	0.0011471
FBXL15	DN	-0.756092	0.172554	-4.38177	1.17721e-05	-1.09429	-0.417892	FE	-0.832868	0.00115317
AMPH	DN	-0.75196	0.171633	-4.38121	1.18023e-05	-1.08835	-0.415565	FE	-0.783137	0.00115317
CDK5	DN	-0.751255	0.171806	-4.3727	1.22721e-05	-1.08799	-0.414522	FE	-0.8685	0.00118769
CBLN1	DN	-0.755308	0.172798	-4.37105	1.23652e-05	-1.09399	-0.41663	FE	-0.830185	0.00118769
CACNB3	DN	-0.755593	0.173336	-4.35911	1.3059e-05	-1.09533	-0.41586	FE	-0.784292	0.00124379
PBX1	DN	-0.754674	0.173335	-4.35385	1.33769e-05	-1.0944	-0.414944	FE	-0.815193	0.00126345
C12orf10	DN	-0.75453	0.17339	-4.35163	1.35126e-05	-1.09437	-0.414692	FE	-0.85261	0.00126572
CACNA2D2	DN	-0.749046	0.172378	-4.34538	1.39033e-05	-1.0869	-0.411193	FE	-0.821956	0.00128271
SYNGR3	DN	-0.743608	0.171137	-4.34511	1.39204e-05	-1.07903	-0.408186	FE	-0.78613	0.00128271
PTPRU	DN	-0.750483	0.172832	-4.34228	1.41014e-05	-1.08923	-0.411739	FE	-0.814597	0.00128891
SRD5A1	DN	-0.748493	0.172551	-4.33782	1.43904e-05	-1.08669	-0.4103	FE	-0.775787	0.00129953
LBH	DN	-0.745396	0.17193	-4.33547	1.4545e-05	-1.08237	-0.40842	FE	-0.824173	0.00129953
DCX	DN	-0.746319	0.172153	-4.33522	1.45615e-05	-1.08373	-0.408906	FE	-0.736064	0.00129953
PYGL	DN	-0.741783	0.171199	-4.33288	1.47171e-05	-1.07733	-0.40624	FE	-0.773697	0.00130316
ZBTB16	UP	0.744663	0.172058	4.32798	1.5048e-05	0.407436	1.08189	FE	0.75508	0.00132213
SNX10	DN	-0.749363	0.173406	-4.32145	1.55011e-05	-1.08923	-0.409494	FE	-0.787971	0.00135145
GNG3	DN	-0.740644	0.171613	-4.31578	1.59037e-05	-1.077	-0.404289	FE	-0.802983	0.00137598
ERBB2IP	UP	0.739431	0.17141	4.31382	1.60455e-05	0.403474	1.07539	FE	0.804391	0.00137772
DMXL2	DN	-0.74229	0.172152	-4.31183	1.61912e-05	-1.0797	-0.404878	FE	-0.738608	0.00137978
RGS4	DN	-0.73769	0.1714	-4.30392	1.67801e-05	-1.07363	-0.401753	FE	-0.768205	0.0014193
GPRASP1	DN	-0.739322	0.171908	-4.30069	1.70265e-05	-1.07625	-0.402389	FE	-0.776796	0.00142947
DDX25	DN	-0.734216	0.171127	-4.29048	1.78286e-05	-1.06962	-0.398814	FE	-0.752839	0.0014858
HN1	DN	-0.738128	0.172217	-4.28603	1.81892e-05	-1.07567	-0.400589	FE	-0.826027	0.00150479
HMGCR	DN	-0.733226	0.171256	-4.28147	1.85663e-05	-1.06888	-0.397571	FE	-0.751175	0.00152486
RAD52	UP	0.727845	0.170098	4.27896	1.87766e-05	0.394458	1.06123	FE	0.744015	0.00153104
PLAA	DN	-0.731762	0.171205	-4.27419	1.91831e-05	-1.06732	-0.396207	FE	-0.676796	0.00154792
SMAP1	DN	-0.729421	0.170731	-4.27233	1.9344e-05	-1.06405	-0.394794	FE	-0.705864	0.00154792
MAP2	DN	-0.733588	0.171729	-4.27176	1.93933e-05	-1.07017	-0.397004	FE	-0.74846	0.00154792
MSX1	UP	0.728632	0.170834	4.26514	1.99781e-05	0.393803	1.06346	FE	0.795347	0.00157964
CD22	UP	0.734997	0.172368	4.26412	2.00695e-05	0.397162	1.07283	FE	0.698955	0.00157964
IFT57	DN	-0.728302	0.171135	-4.2557	2.08394e-05	-1.06372	-0.392882	FE	-0.761803	0.00162261
PCYOX1L	DN	-0.730175	0.171611	-4.25483	2.09212e-05	-1.06653	-0.393823	FE	-0.763985	0.00162261
FGF12	DN	-0.730507	0.171742	-4.25351	2.10449e-05	-1.06712	-0.393898	FE	-0.754299	0.00162261
ANXA6	DN	-0.732506	0.172418	-4.24844	2.15267e-05	-1.07044	-0.394573	FE	-0.855512	0.00164854
SALL1	UP	0.729212	0.171889	4.24235	2.2119e-05	0.392316	1.06611	FE	0.731802	0.00167262
RAB36	DN	-0.726065	0.171154	-4.24218	2.21363e-05	-1.06152	-0.390609	FE	-0.768114	0.00167262
FIBP	DN	-0.72575	0.171149	-4.24046	2.2306e-05	-1.0612	-0.390304	FE	-0.76141	0.00167428
DDHD2	DN	-0.725233	0.171337	-4.2328	2.30802e-05	-1.06105	-0.38942	FE	-0.720438	0.00171121
LRRC49	DN	-0.728919	0.172215	-4.23261	2.31e-05	-1.06645	-0.391383	FE	-0.744536	0.00171121
CCK	DN	-0.730674	0.173321	-4.21574	2.48964e-05	-1.07038	-0.390972	FE	-0.846413	0.00183231
HIGD1A	DN	-0.720059	0.170908	-4.21313	2.51851e-05	-1.05503	-0.385085	FE	-0.74176	0.00183837
RGS6	DN	-0.721339	0.171267	-4.21179	2.53359e-05	-1.05702	-0.385662	FE	-0.765534	0.00183837
MAGED1	DN	-0.725584	0.172322	-4.21064	2.54653e-05	-1.06333	-0.38784	FE	-0.706244	0.00183837
ASL	DN	-0.72446	0.172115	-4.20916	2.56316e-05	-1.0618	-0.387121	FE	-0.786923	0.00183866
BASP1	DN	-0.730139	0.173609	-4.20566	2.60326e-05	-1.07041	-0.389872	FE	-0.78172	0.00185568
MOAP1	DN	-0.724198	0.172256	-4.20418	2.62026e-05	-1.06181	-0.386581	FE	-0.761073	0.00185612
BSN	DN	-0.719951	0.171477	-4.19852	2.68662e-05	-1.05604	-0.383862	FE	-0.787182	0.00187678
IDI1	DN	-0.722271	0.172155	-4.19546	2.72323e-05	-1.05969	-0.384852	FE	-0.712627	0.00187678
PNMAL1	DN	-0.721562	0.172002	-4.19507	2.72789e-05	-1.05868	-0.384443	FE	-0.796701	0.00187678
MAN2A1	UP	0.726816	0.173288	4.19426	2.7376e-05	0.387177	1.06645	FE	0.741365	0.00187678
AMIGO2	DN	-0.721568	0.172042	-4.19413	2.73916e-05	-1.05876	-0.384372	FE	-0.861152	0.00187678
LXN	DN	-0.716623	0.170896	-4.19334	2.74878e-05	-1.05157	-0.381674	FE	-0.762675	0.00187678
NUPR1	UP	0.716461	0.171009	4.18961	2.79428e-05	0.38129	1.05163	FE	0.725096	0.00188302
ASB6	DN	-0.724572	0.17301	-4.18804	2.8137e-05	-1.06366	-0.385479	FE	-0.704743	0.00188302
GAP43	DN	-0.72534	0.173211	-4.1876	2.81922e-05	-1.06483	-0.385852	FE	-0.911495	0.00188302
MAGEL2	DN	-0.719163	0.171753	-4.18718	2.82436e-05	-1.05579	-0.382533	FE	-0.814017	0.00188302
STX12	DN	-0.713681	0.170595	-4.18349	2.8707e-05	-1.04804	-0.379321	FE	-0.676932	0.00189837
ACOT7	DN	-0.722378	0.172707	-4.18268	2.88089e-05	-1.06088	-0.383879	FE	-0.868729	0.00189837
HNRNPH3	UP	0.71558	0.171908	4.16257	3.14685e-05	0.378646	1.05251	FE	0.725857	0.00206164
KIFAP3	DN	-0.711883	0.171105	-4.16051	3.17537e-05	-1.04724	-0.376524	FE	-0.812924	0.00206837
GABBR2	DN	-0.710543	0.170865	-4.15851	3.20335e-05	-1.04543	-0.375654	FE	-0.717445	0.00206975
RELN	UP	0.71785	0.172654	4.15775	3.21402e-05	0.379455	1.05625	FE	0.759826	0.00206975
ACTR10	DN	-0.719661	0.173226	-4.15446	3.26051e-05	-1.05918	-0.380144	FE	-0.763069	0.00208783
TIMM23	DN	-0.708579	0.170985	-4.14411	3.41142e-05	-1.0437	-0.373455	FE	-0.703198	0.00215187
CNTN6	DN	-0.71163	0.171726	-4.14399	3.4132e-05	-1.04821	-0.375053	FE	-0.699287	0.00215187
TMEM35	DN	-0.713554	0.172202	-4.1437	3.41748e-05	-1.05106	-0.376044	FE	-0.793486	0.00215187
PRR14	UP	0.714954	0.172651	4.14104	3.45729e-05	0.376565	1.05334	FE	0.723642	0.00216492
AFG3L2	DN	-0.703505	0.170354	-4.12965	3.63314e-05	-1.03739	-0.369616	FE	-0.768928	0.00224682
ZNF226	DN	-0.70809	0.171525	-4.12819	3.65629e-05	-1.04427	-0.371906	FE	-0.777324	0.00224682
SLC7A8	DN	-0.706522	0.171169	-4.12763	3.66524e-05	-1.04201	-0.371037	FE	-0.728441	0.00224682
BDNF	DN	-0.704633	0.170724	-4.12732	3.67009e-05	-1.03925	-0.37002	FE	-0.663595	0.00224682
CDK5R2	DN	-0.709495	0.171987	-4.12528	3.7028e-05	-1.04658	-0.372407	FE	-0.790784	0.00224682
GCH1	DN	-0.715671	0.173495	-4.12502	3.70703e-05	-1.05572	-0.375627	FE	-0.832558	0.00224682
BCAS2	DN	-0.711356	0.172796	-4.11675	3.84252e-05	-1.05003	-0.372683	FE	-0.814795	0.00231655
NRXN1	DN	-0.711877	0.173141	-4.11155	3.93016e-05	-1.05123	-0.372527	FE	-0.823496	0.00235685
LOC100129361	DN	-0.70555	0.171662	-4.1101	3.95486e-05	-1.042	-0.369098	FE	-0.778689	0.00235918
PPCS	DN	-0.6992	0.170507	-4.10072	4.11861e-05	-1.03339	-0.365013	FE	-0.677643	0.00244091
DDX11	UP	0.697204	0.170058	4.09981	4.13494e-05	0.363897	1.03051	FE	0.741407	0.00244091
SLC9A6	DN	-0.701794	0.17123	-4.09855	4.1574e-05	-1.0374	-0.36619	FE	-0.736863	0.00244145
NECAP1	DN	-0.70346	0.171868	-4.09302	4.25794e-05	-1.04032	-0.366605	FE	-0.738081	0.0024876
MID1IP1	UP	0.707229	0.172852	4.09153	4.28529e-05	0.368446	1.04601	FE	0.702337	0.00249074
PDXK	DN	-0.696585	0.170669	-4.0815	4.47465e-05	-1.03109	-0.36208	FE	-0.721994	0.00258753
NR4A2	DN	-0.699993	0.171827	-4.07382	4.62488e-05	-1.03677	-0.363218	FE	-0.797002	0.00266083
APOO	DN	-0.694567	0.170628	-4.07065	4.68829e-05	-1.02899	-0.360142	FE	-0.718	0.00268369
SPCS3	DN	-0.701444	0.172516	-4.06596	4.78361e-05	-1.03957	-0.363318	FE	-0.788963	0.00271625
MRTO4	DN	-0.698602	0.171837	-4.06549	4.7931e-05	-1.0354	-0.361808	FE	-0.739949	0.00271625
MPI	DN	-0.694781	0.170988	-4.06334	4.83751e-05	-1.02991	-0.359651	FE	-0.766451	0.00272778
PEX19	DN	-0.692435	0.170502	-4.06116	4.88303e-05	-1.02661	-0.358257	FE	-0.690844	0.00272978
GRIA1	DN	-0.695041	0.171156	-4.06086	4.88924e-05	-1.0305	-0.359581	FE	-0.697869	0.00272978
AHNAK2	DN	-0.697558	0.171897	-4.058	4.9494e-05	-1.03447	-0.360647	FE	-0.790442	0.00274983
ATF4	UP	0.694381	0.171224	4.0554	5.00486e-05	0.358789	1.02997	FE	0.681441	0.00276708
TRIM58	DN	-0.692096	0.170944	-4.04866	5.1512e-05	-1.02714	-0.357051	FE	-0.788068	0.00283013
THOC1	UP	0.690193	0.170508	4.04786	5.16884e-05	0.356003	1.02438	FE	0.641395	0.00283013
PAFAH1B1	DN	-0.686458	0.169946	-4.03927	5.36187e-05	-1.01955	-0.353369	FE	-0.676077	0.00289323
ELOVL6	DN	-0.693851	0.171782	-4.03913	5.36509e-05	-1.03054	-0.357163	FE	-0.743249	0.00289323
MDH2	DN	-0.690184	0.170942	-4.03754	5.40155e-05	-1.02522	-0.355144	FE	-0.734759	0.00289323
ATP8A2	DN	-0.690969	0.171138	-4.0375	5.40227e-05	-1.02639	-0.355545	FE	-0.745108	0.00289323
MRPL15	DN	-0.690445	0.171048	-4.03655	5.4242e-05	-1.02569	-0.355197	FE	-0.742963	0.00289323
PSMD12	DN	-0.690211	0.171014	-4.03599	5.43726e-05	-1.02539	-0.35503	FE	-0.733137	0.00289323
NRXN3	DN	-0.698324	0.173161	-4.0328	5.51166e-05	-1.03771	-0.358935	FE	-0.815858	0.00289799
PARL	DN	-0.690439	0.171213	-4.03264	5.51534e-05	-1.02601	-0.354868	FE	-0.669715	0.00289799
GARS	DN	-0.695302	0.172432	-4.03232	5.5229e-05	-1.03326	-0.357341	FE	-0.736016	0.00289799
MAD2L1	DN	-0.692014	0.171863	-4.02654	5.66032e-05	-1.02886	-0.355168	FE	-0.756738	0.00295157
RAF1	UP	0.689998	0.171392	4.02585	5.6771e-05	0.354076	1.02592	FE	0.7269	0.00295157
GRIA3	DN	-0.686	0.170894	-4.01418	5.96537e-05	-1.02095	-0.351053	FE	-0.671134	0.00308729
GPM6B	UP	0.687234	0.171276	4.01244	6.00937e-05	0.35154	1.02293	FE	0.711471	0.00309592
PSME3	DN	-0.681286	0.169897	-4.01	6.07194e-05	-1.01428	-0.348294	FE	-0.662689	0.0031094
RAPGEF3	UP	0.690241	0.172161	4.00928	6.0904e-05	0.352812	1.02767	FE	0.663126	0.0031094
TSPAN13	DN	-0.690193	0.172307	-4.00559	6.18618e-05	-1.02791	-0.352477	FE	-0.754269	0.00314413
LPO	DN	-0.684726	0.170998	-4.00429	6.2203e-05	-1.01988	-0.349576	FE	-0.686948	0.00314736
TUSC2	DN	-0.685422	0.171322	-4.00077	6.3136e-05	-1.02121	-0.349636	FE	-0.651787	0.00318037
ITPR1	DN	-0.685692	0.171487	-3.99851	6.37419e-05	-1.0218	-0.349584	FE	-0.652993	0.00319669
RNF144A	UP	0.688769	0.172359	3.99613	6.43852e-05	0.350952	1.02659	FE	0.713199	0.00321367
CADPS	DN	-0.685676	0.171634	-3.995	6.46941e-05	-1.02207	-0.34928	FE	-0.668483	0.00321367
EFHD1	UP	0.682938	0.170985	3.99413	6.49312e-05	0.347813	1.01806	FE	0.669268	0.00321367
SMYD3	DN	-0.685256	0.171712	-3.99073	6.58695e-05	-1.0218	-0.348707	FE	-0.763574	0.00324594
SNCG	DN	-0.684299	0.171671	-3.98611	6.71659e-05	-1.02077	-0.34783	FE	-0.769162	0.00329549
SPINT2	DN	-0.682598	0.171377	-3.98303	6.80432e-05	-1.01849	-0.346706	FE	-0.754239	0.00331783
NELL2	DN	-0.686144	0.172292	-3.98246	6.82066e-05	-1.02383	-0.348459	FE	-0.679993	0.00331783
PEX26	DN	-0.68176	0.171337	-3.97906	6.91896e-05	-1.01757	-0.345945	FE	-0.649399	0.00335126
FBXL2	DN	-0.676765	0.170169	-3.97702	6.97834e-05	-1.01029	-0.34324	FE	-0.732335	0.0033577
SLC35F2	UP	0.68779	0.17296	3.97657	6.9915e-05	0.348794	1.02679	FE	0.772857	0.0033577
VAV3	DN	-0.68154	0.171473	-3.97462	7.04914e-05	-1.01762	-0.345459	FE	-0.701357	0.00336742
LRRC1	UP	0.681936	0.171605	3.97388	7.07116e-05	0.345597	1.01827	FE	0.764227	0.00336742
AACS	DN	-0.678198	0.171072	-3.9644	7.35801e-05	-1.01349	-0.342903	FE	-0.741684	0.00348936
ENY2	DN	-0.671986	0.16997	-3.95355	7.70008e-05	-1.00512	-0.33885	FE	-0.694778	0.00363429
GPX3	DN	-0.676149	0.17106	-3.95269	7.72775e-05	-1.01142	-0.340877	FE	-0.747177	0.00363429
DDIT4	UP	0.673752	0.170672	3.94765	7.89232e-05	0.339241	1.00826	FE	0.705918	0.00369634
GGCX	DN	-0.673549	0.170904	-3.94109	8.11132e-05	-1.00852	-0.338582	FE	-0.690478	0.00378328
PPFIA3	DN	-0.673252	0.171032	-3.9364	8.27124e-05	-1.00847	-0.338035	FE	-0.685034	0.00384206
LCMT1	DN	-0.67233	0.171158	-3.92812	8.56123e-05	-1.00779	-0.336866	FE	-0.664769	0.00396053
NXF1	UP	0.67001	0.170737	3.92422	8.70097e-05	0.335372	1.00465	FE	0.670918	0.00400786
MAP3K9	DN	-0.67208	0.171305	-3.9233	8.73426e-05	-1.00783	-0.336329	FE	-0.734506	0.00400786
SULT4A1	DN	-0.667526	0.170244	-3.921	8.81828e-05	-1.0012	-0.333854	FE	-0.686109	0.00402171
BANP	UP	0.66706	0.170203	3.9192	8.88439e-05	0.333468	1.00065	FE	0.71704	0.00402171
RNF128	DN	-0.669912	0.170935	-3.91911	8.8878e-05	-1.00494	-0.334886	FE	-0.704955	0.00402171
GDPD3	UP	0.669217	0.170819	3.9177	8.93973e-05	0.334418	1.00402	FE	0.622319	0.00402171
DYNC1LI1	DN	-0.674773	0.17224	-3.91764	8.94187e-05	-1.01236	-0.33719	FE	-0.788168	0.00402171
CLSTN3	DN	-0.666061	0.170097	-3.91578	9.01129e-05	-0.999445	-0.332678	FE	-0.717753	0.00403691
CCDC28A	DN	-0.669039	0.171114	-3.9099	9.23345e-05	-1.00442	-0.333662	FE	-0.667322	0.00412016
INPP4B	DN	-0.669192	0.171377	-3.90478	9.43097e-05	-1.00509	-0.333298	FE	-0.69983	0.00419179
FOXA1	DN	-0.669115	0.171513	-3.90124	9.56999e-05	-1.00527	-0.332955	FE	-0.696957	0.0042358
RPL13A	UP	0.668684	0.171441	3.90037	9.60473e-05	0.332665	1.0047	FE	0.71381	0.0042358
NFIL3	UP	0.660827	0.169556	3.8974	9.72295e-05	0.328504	0.99315	FE	0.648318	0.00427131
LRPAP1	DN	-0.666674	0.171147	-3.89533	9.80654e-05	-1.00212	-0.331232	FE	-0.64051	0.0042914
BSCL2	DN	-0.672547	0.17288	-3.89026	0.000100137	-1.01138	-0.333709	FE	-0.808449	0.00436519
C1orf50	DN	-0.666839	0.171655	-3.88475	0.000102434	-1.00328	-0.3304	FE	-0.659967	0.00444825
DRG1	DN	-0.665788	0.171566	-3.88065	0.000104179	-1.00205	-0.329524	FE	-0.657628	0.00450674
CHN2	UP	0.665394	0.17154	3.87894	0.000104911	0.329182	1.00161	FE	0.650156	0.00451826
GMDS	DN	-0.658914	0.169903	-3.87818	0.000105243	-0.991917	-0.32591	FE	-0.672142	0.00451826
RAB40C	DN	-0.662656	0.17093	-3.87677	0.000105854	-0.997673	-0.327639	FE	-0.690824	0.00452736
GABRA4	DN	-0.658337	0.170103	-3.87022	0.000108737	-0.991733	-0.324941	FE	-0.697494	0.00463319
SV2B	DN	-0.668064	0.172665	-3.86914	0.000109222	-1.00648	-0.329647	FE	-0.678338	0.0046364
PFKM	DN	-0.657063	0.169933	-3.86661	0.00011036	-0.990125	-0.324001	FE	-0.661134	0.00465797
ADAM23	DN	-0.660791	0.170916	-3.86618	0.000110552	-0.99578	-0.325803	FE	-0.69566	0.00465797
CHKA	UP	0.655109	0.169679	3.86086	0.000112988	0.322543	0.987675	FE	0.675358	0.00471337
DOLK	DN	-0.65699	0.170177	-3.86063	0.000113095	-0.990531	-0.32345	FE	-0.631328	0.00471337
BLCAP	DN	-0.658533	0.170607	-3.85995	0.000113409	-0.992916	-0.324151	FE	-0.683459	0.00471337
COMMD8	DN	-0.653315	0.169266	-3.85969	0.00011353	-0.985071	-0.32156	FE	-0.694099	0.00471337
TMEM208	DN	-0.657335	0.170418	-3.85719	0.000114699	-0.991349	-0.323322	FE	-0.723923	0.00474452
EIF2B3	DN	-0.654945	0.169853	-3.85595	0.000115281	-0.987851	-0.322039	FE	-0.621918	0.00475125
NEDD8	DN	-0.660215	0.171383	-3.85227	0.000117029	-0.99612	-0.324309	FE	-0.730398	0.00480582
SEPHS2	DN	-0.653993	0.16991	-3.84905	0.000118578	-0.987011	-0.320975	FE	-0.615156	0.00484156
ARPC5L	DN	-0.652827	0.169624	-3.84868	0.000118754	-0.985283	-0.320371	FE	-0.681719	0.00484156
SCN3A	DN	-0.664768	0.172833	-3.8463	0.000119917	-1.00351	-0.326021	FE	-0.773751	0.00487147
WDR7	DN	-0.662354	0.17238	-3.8424	0.000121839	-1.00021	-0.324495	FE	-0.794569	0.00493185
CCDC25	DN	-0.653643	0.170264	-3.83899	0.00012354	-0.987355	-0.319931	FE	-0.655789	0.00498294
TRIM36	DN	-0.658419	0.171698	-3.83474	0.000125697	-0.994942	-0.321896	FE	-0.719168	0.00505197
SGK1	UP	0.652455	0.170385	3.8293	0.000128508	0.318507	0.986403	FE	0.667568	0.00514667
NDRG1	UP	0.655683	0.171321	3.82721	0.000129602	0.319899	0.991466	FE	0.63844	0.00515846
YKT6	DN	-0.654813	0.171103	-3.827	0.000129712	-0.990169	-0.319457	FE	-0.701117	0.00515846
SNAP29	DN	-0.650302	0.170014	-3.825	0.000130774	-0.983523	-0.317081	FE	-0.641566	0.00518251
RNF14	DN	-0.651248	0.170317	-3.82374	0.000131443	-0.985063	-0.317432	FE	-0.655001	0.00519086
CASP4	UP	0.65018	0.170318	3.81745	0.000134837	0.316363	0.983998	FE	0.663363	0.00529907
PEMT	DN	-0.646314	0.169328	-3.81694	0.000135118	-0.978191	-0.314438	FE	-0.641754	0.00529907
MCAT	DN	-0.650868	0.170612	-3.8149	0.000136239	-0.985262	-0.316474	FE	-0.721244	0.0053246
GNB5	DN	-0.647161	0.169892	-3.80925	0.00013939	-0.980143	-0.314179	FE	-0.705894	0.00542903
AMD1	UP	0.654598	0.171937	3.80719	0.000140554	0.317607	0.991589	FE	0.709996	0.00545118
PTPRN2	DN	-0.648185	0.170301	-3.8061	0.000141174	-0.981969	-0.3144	FE	-0.672901	0.00545118
CDK5RAP3	UP	0.646847	0.169968	3.8057	0.000141402	0.313716	0.979977	FE	0.625958	0.00545118
FRYL	UP	0.652902	0.171642	3.80385	0.000142465	0.316489	0.989314	FE	0.631004	0.00547355
NIT2	DN	-0.646456	0.170077	-3.80096	0.000144137	-0.979802	-0.313111	FE	-0.610472	0.00551908
SLC30A9	DN	-0.644049	0.169712	-3.79496	0.00014767	-0.976678	-0.31142	FE	-0.664374	0.00562437
SUB1	DN	-0.653526	0.172225	-3.7946	0.000147879	-0.99108	-0.315971	FE	-0.74774	0.00562437
FGF13	DN	-0.993708	0.261982	-3.79303	0.000148817	-1.50718	-0.480232	REML	-1.07693	0.00562532
TUBD1	UP	0.646317	0.170424	3.79241	0.000149193	0.312293	0.980342	FE	0.619857	0.00562532
RNF220	UP	0.645626	0.170257	3.79208	0.000149393	0.311929	0.979323	FE	0.602333	0.00562532
SELPLG	UP	0.649433	0.171346	3.79019	0.000150531	0.313602	0.985264	FE	0.736669	0.00564938
NEFM	DN	-0.641796	0.169574	-3.78475	0.000153862	-0.974156	-0.309437	FE	-0.710062	0.005738
LAT2	UP	0.642581	0.169785	3.78468	0.000153904	0.309809	0.975352	FE	0.660338	0.005738
LDLRAP1	UP	0.642284	0.169905	3.78024	0.000156677	0.309275	0.975292	FE	0.609363	0.00582223
UCHL1	DN	-0.65239	0.172664	-3.77839	0.000157849	-0.990805	-0.313975	FE	-0.791179	0.00584659
NMNAT2	DN	-0.645764	0.171114	-3.77388	0.00016073	-0.981142	-0.310386	FE	-0.676782	0.00593392
KIAA0101	UP	0.638806	0.169324	3.77269	0.0001615	0.306937	0.970675	FE	0.62062	0.00594298
CREB3	DN	-0.646349	0.171597	-3.76667	0.000165443	-0.982673	-0.310025	FE	-0.738842	0.00605658
C11orf49	DN	-0.647869	0.172015	-3.76634	0.000165655	-0.985012	-0.310725	FE	-0.691617	0.00605658
COPS8	DN	-0.639999	0.17004	-3.76381	0.000167346	-0.973272	-0.306726	FE	-0.622376	0.00609871
NISCH	DN	-0.646154	0.171833	-3.76037	0.000169663	-0.98294	-0.309368	FE	-0.760057	0.00614473
EPS15	DN	-0.644503	0.171396	-3.76032	0.000169693	-0.980432	-0.308574	FE	-0.647874	0.00614473
CCNA1	DN	-0.642319	0.170863	-3.75925	0.00017042	-0.977205	-0.307433	FE	-0.682544	0.00615142
OGDHL	DN	-0.638072	0.169845	-3.75679	0.000172109	-0.970962	-0.305181	FE	-0.674462	0.00619265
DZIP3	DN	-0.641894	0.171016	-3.75341	0.000174444	-0.977079	-0.306708	FE	-0.714381	0.0062501
TUBB	DN	-0.642523	0.171208	-3.75289	0.000174809	-0.978084	-0.306962	FE	-0.752282	0.0062501
CDKN3	DN	-0.640447	0.170787	-3.74998	0.000176849	-0.975183	-0.305711	FE	-0.600373	0.00629126
NKX2-2	UP	0.6418	0.171162	3.74967	0.00017707	0.306329	0.97727	FE	0.630006	0.00629126
STX18	DN	-0.633818	0.169084	-3.74854	0.000177868	-0.965216	-0.302419	FE	-0.613195	0.00629986
CHN1	DN	-0.645343	0.172216	-3.74729	0.000178753	-0.982879	-0.307806	FE	-0.61682	0.00631148
2019-09-08	UP	0.642284	0.171722	3.74025	0.00018384	0.305714	0.978853	FE	0.625978	0.00647094
B3GALNT1	DN	-0.643048	0.172229	-3.73368	0.000188705	-0.980611	-0.305485	FE	-0.674378	0.00662162
NPTN	DN	-0.636754	0.170615	-3.73211	0.000189885	-0.971154	-0.302354	FE	-0.680907	0.00664247
AZGP1	UP	0.631777	0.169399	3.72953	0.000191836	0.299762	0.963792	FE	0.66473	0.00666889
INA	DN	-0.630578	0.169086	-3.72934	0.000191983	-0.96198	-0.299176	FE	-0.67354	0.00666889
NTSR1	DN	-0.640608	0.171857	-3.72756	0.000193345	-0.977443	-0.303774	FE	-0.705223	0.00666889
CHGB	DN	-0.642555	0.17238	-3.72755	0.000193347	-0.980413	-0.304697	FE	-0.726256	0.00666889
NDUFA8	DN	-0.63917	0.171486	-3.72725	0.000193583	-0.975276	-0.303064	FE	-0.70822	0.00666889
CDS2	DN	-0.629571	0.169084	-3.72343	0.000196536	-0.960969	-0.298173	FE	-0.625225	0.00673001
ERP29	DN	-0.631296	0.169561	-3.72313	0.000196768	-0.963629	-0.298963	FE	-0.690286	0.00673001
EHBP1L1	UP	0.629191	0.169017	3.72266	0.000197138	0.297925	0.960458	FE	0.58323	0.00673001
GRB7	UP	0.634827	0.170703	3.7189	0.000200095	0.300255	0.969399	FE	0.655056	0.00681045
SLC38A2	UP	0.636773	0.171496	3.71305	0.000204778	0.300647	0.972898	FE	0.635076	0.00694896
FAM136A	DN	-0.635868	0.171326	-3.71145	0.000206076	-0.971661	-0.300075	FE	-0.619349	0.00697215
KIF21B	DN	-0.638381	0.172101	-3.70933	0.000207805	-0.975694	-0.301069	FE	-0.732282	0.0069906
TUBA4A	DN	-0.635308	0.171276	-3.70927	0.000207855	-0.971002	-0.299614	FE	-0.737288	0.0069906
RAB15	DN	-0.633051	0.170867	-3.70493	0.000211449	-0.967945	-0.298157	FE	-0.706952	0.00709042
ISCU	DN	-0.630108	0.170451	-3.69672	0.000218404	-0.964186	-0.296031	FE	-0.616826	0.00730205
TCEA2	DN	-0.637181	0.17246	-3.69466	0.000220183	-0.975196	-0.299165	FE	-0.759481	0.00733986
PSMC5	DN	-0.624534	0.169128	-3.69268	0.000221901	-0.956018	-0.29305	FE	-0.620096	0.00737546
RBM14	UP	0.625619	0.169489	3.69121	0.000223187	0.293427	0.957811	FE	0.638349	0.00737663
ADH5	DN	-0.627682	0.17005	-3.69115	0.000223238	-0.960975	-0.29439	FE	-0.64636	0.00737663
GFRA2	DN	-0.62679	0.169868	-3.68986	0.000224377	-0.959725	-0.293854	FE	-0.653729	0.00739269
TULP3	UP	0.624797	0.16939	3.68852	0.000225564	0.292799	0.956795	FE	0.619939	0.00741025
CRY2	DN	-0.633006	0.171657	-3.68762	0.000226365	-0.969448	-0.296564	FE	-0.667961	0.0074151
EPHA5	DN	-0.625756	0.169874	-3.68365	0.000229916	-0.958702	-0.292809	FE	-0.590327	0.00750373
CTDSP2	UP	0.627921	0.17049	3.68304	0.000230469	0.293767	0.962075	FE	0.629462	0.00750373
CLSTN2	DN	-0.63162	0.171524	-3.68239	0.000231057	-0.967802	-0.295438	FE	-0.617724	0.00750373
AMOTL2	UP	0.628032	0.170682	3.67954	0.000233654	0.293501	0.962563	FE	0.615743	0.00756639
P2RX7	UP	0.626806	0.170438	3.67763	0.000235414	0.292754	0.960857	FE	0.630696	0.00760167
ADAMTS1	UP	0.620184	0.168757	3.675	0.000237845	0.289426	0.950943	FE	0.611032	0.00765833
ATP2B2	DN	-0.629506	0.171349	-3.67381	0.000238957	-0.965344	-0.293667	FE	-0.594703	0.00767234
B4GALT6	DN	-0.62574	0.17036	-3.67304	0.000239682	-0.95964	-0.29184	FE	-0.642075	0.00767389
CHST1	DN	-0.627369	0.170847	-3.67211	0.000240554	-0.962223	-0.292515	FE	-0.6821	0.00768011
DCTPP1	DN	-0.627249	0.171048	-3.66709	0.000245326	-0.962497	-0.292001	FE	-0.726993	0.00781046
LHFPL2	UP	0.618875	0.16883	3.66566	0.000246698	0.287974	0.949776	FE	0.623588	0.00783216
FAM134C	DN	-0.624916	0.170624	-3.66254	0.00024973	-0.959332	-0.290499	FE	-0.686584	0.00790625
BCAS4	DN	-0.626799	0.171222	-3.66073	0.000251497	-0.962389	-0.291209	FE	-0.616936	0.00794002
POLR3G	DN	-0.623311	0.170384	-3.65826	0.000253929	-0.957258	-0.289364	FE	-0.682614	0.00799454
SV2C	DN	-1.03259	0.282529	-3.6548	0.000257381	-1.58633	-0.47884	REML	-1.10194	0.00806101
NUDT11	DN	-0.623121	0.170534	-3.65393	0.000258257	-0.957362	-0.288879	FE	-0.670134	0.00806101
GOLT1B	DN	-0.622865	0.170481	-3.65357	0.000258615	-0.957002	-0.288728	FE	-0.650227	0.00806101
IGJ	UP	0.61939	0.169542	3.65331	0.000258885	0.287093	0.951688	FE	0.671951	0.00806101
CDKN2C	UP	0.620825	0.169985	3.65224	0.000259959	0.287662	0.953989	FE	0.642769	0.00806152
CHL1	DN	-0.628401	0.172076	-3.65188	0.000260324	-0.965664	-0.291139	FE	-0.724725	0.00806152
BEX1	DN	-0.625766	0.171417	-3.65054	0.000261692	-0.961738	-0.289794	FE	-0.655994	0.00808178
SOX2	UP	0.627474	0.172251	3.64279	0.000269695	0.289869	0.96508	FE	0.583759	0.00828875
CLDN15	UP	0.617521	0.169526	3.64264	0.000269856	0.285257	0.949786	FE	0.643064	0.00828875
ATP6V1B2	DN	-0.623444	0.171237	-3.64082	0.000271771	-0.959062	-0.287825	FE	-0.74357	0.00832502
SERTAD2	UP	0.616993	0.169519	3.63968	0.000272979	0.284743	0.949243	FE	0.586687	0.00833947
ZDHHC11	UP	0.615948	0.169334	3.63746	0.000275337	0.284058	0.947837	FE	0.606508	0.00838888
MEIS3P1	DN	-0.619736	0.170526	-3.63427	0.000278773	-0.95396	-0.285511	FE	-0.62597	0.00846305
AP3M2	DN	-0.621951	0.171157	-3.63381	0.000279264	-0.957412	-0.28649	FE	-0.768155	0.00846305
FAM32A	DN	-0.619316	0.170481	-3.63276	0.000280406	-0.953452	-0.28518	FE	-0.624895	0.00847499
ARHGEF9	DN	-0.620557	0.170908	-3.63093	0.000282397	-0.955532	-0.285583	FE	-0.565124	0.00851248
USP9X	DN	-0.619872	0.170896	-3.6272	0.000286512	-0.954821	-0.284923	FE	-0.560661	0.00861361
RAB11A	DN	-0.617011	0.170216	-3.62488	0.000289096	-0.950627	-0.283395	FE	-0.645741	0.00866829
ATP5B	DN	-0.616075	0.170039	-3.62313	0.000291058	-0.949345	-0.282804	FE	-0.611653	0.00870408
MYRIP	DN	-0.621819	0.171926	-3.61679	0.000298283	-0.958788	-0.284851	FE	-0.717345	0.00888279
INPP5B	UP	0.614703	0.169971	3.61651	0.000298601	0.281565	0.94784	FE	0.606246	0.00888279
COPS7A	DN	-0.616859	0.170657	-3.61461	0.000300805	-0.951342	-0.282377	FE	-0.728364	0.00892494
MECR	DN	-0.614891	0.170194	-3.61289	0.000302804	-0.948464	-0.281317	FE	-0.590686	0.00896078
ATP2A3	DN	-0.617808	0.171176	-3.60919	0.000307155	-0.953308	-0.282309	FE	-0.670617	0.00906586
FBXL7	UP	0.616731	0.170998	3.60666	0.000310164	0.281581	0.951881	FE	0.654163	0.0091309
SASH3	UP	0.611472	0.169572	3.60597	0.000310991	0.279116	0.943827	FE	0.658488	0.00913155
FRY	DN	-0.614939	0.170579	-3.60501	0.000312147	-0.949268	-0.28061	FE	-0.615384	0.00913947
SACM1L	DN	-0.613966	0.170338	-3.6044	0.000312874	-0.947821	-0.28011	FE	-0.680682	0.00913947
ZNF532	UP	0.608048	0.168919	3.59964	0.000318661	0.276973	0.939124	FE	0.630748	0.00927136
FABP7	DN	-0.610422	0.169621	-3.59873	0.000319769	-0.942874	-0.277971	FE	-0.619922	0.00927136
ITPR2	UP	0.612067	0.170081	3.59867	0.000319843	0.278714	0.94542	FE	0.52532	0.00927136
MMD	DN	-0.611455	0.169952	-3.5978	0.000320916	-0.944555	-0.278354	FE	-0.55374	0.00927872
RPP14	DN	-0.608084	0.169102	-3.59595	0.000323207	-0.939519	-0.27665	FE	-0.597977	0.00930859
RAB6B	DN	-0.610389	0.16978	-3.59519	0.000324159	-0.943151	-0.277627	FE	-0.588886	0.00930859
STAG1	UP	0.615225	0.171134	3.59498	0.000324413	0.279808	0.950643	FE	0.70277	0.00930859
RRAS2	DN	-0.610336	0.16984	-3.59361	0.000326133	-0.943216	-0.277457	FE	-0.633272	0.00933431
SCN2A	DN	-0.611414	0.170393	-3.58827	0.000332886	-0.945377	-0.27745	FE	-0.663505	0.00950359
DNAJB1	UP	0.609888	0.170073	3.58603	0.000335745	0.276551	0.943226	FE	0.684532	0.00956113
PHF10	UP	0.615327	0.171817	3.58129	0.000341896	0.278572	0.952083	FE	0.597675	0.00966981
IMPA1	DN	-0.610523	0.170476	-3.58127	0.000341924	-0.94465	-0.276395	FE	-0.575543	0.00966981
LRP4	UP	0.6047	0.168858	3.58112	0.00034212	0.273745	0.935655	FE	0.606046	0.00966981
RIT2	DN	-0.615642	0.171957	-3.58021	0.000343322	-0.952672	-0.278612	FE	-0.68366	0.00967275
RND1	DN	-0.606511	0.169429	-3.57974	0.000343931	-0.938585	-0.274437	FE	-0.598267	0.00967275
PRUNE2	UP	0.613497	0.171552	3.57617	0.000348669	0.277262	0.949732	FE	0.573039	0.00975947
ACSL1	UP	0.607286	0.169901	3.57436	0.000351088	0.274287	0.940286	FE	0.656322	0.00975947
SUSD4	DN	-0.605961	0.16953	-3.57436	0.00035109	-0.938234	-0.273688	FE	-0.691652	0.00975947
MRPS7	DN	-0.6035	0.168844	-3.57431	0.000351147	-0.934427	-0.272573	FE	-0.556872	0.00975947
SDC2	DN	-0.613213	0.171567	-3.57419	0.00035132	-0.949478	-0.276947	FE	-0.577186	0.00975947
ZZZ3	UP	0.607591	0.170093	3.57212	0.000354105	0.274216	0.940967	FE	0.625891	0.00981279
TSPYL5	DN	-0.608175	0.170647	-3.56393	0.000365344	-0.942638	-0.273712	FE	-0.704122	0.0100995
COX11	DN	-0.604869	0.16988	-3.56055	0.000370072	-0.937828	-0.271909	FE	-0.594591	0.0102053
PJA2	DN	-0.608027	0.170816	-3.55954	0.000371499	-0.942821	-0.273234	FE	-0.622491	0.0102198
OPTN	DN	-0.603097	0.169503	-3.55804	0.000373639	-0.935316	-0.270877	FE	-0.607217	0.0102538
MICB	UP	0.605308	0.17018	3.55687	0.000375299	0.271761	0.938855	FE	0.636882	0.0102745
STAU2	DN	-0.60113	0.169093	-3.55503	0.000377943	-0.932547	-0.269714	FE	-0.628098	0.0103219
ACP2	DN	-0.609449	0.171467	-3.55433	0.000378946	-0.945518	-0.273381	FE	-0.607348	0.0103245
FAM63A	UP	0.601251	0.169222	3.55303	0.000380822	0.269582	0.93292	FE	0.620203	0.0103507
WDR46	DN	-0.606499	0.170756	-3.55185	0.000382526	-0.941174	-0.271824	FE	-0.650686	0.0103721
GLO1	DN	-0.60442	0.170268	-3.54981	0.000385506	-0.938139	-0.270701	FE	-0.617919	0.010428
CNNM4	DN	-0.600461	0.16931	-3.54651	0.000390373	-0.932303	-0.268618	FE	-0.61612	0.0105345
ATP6V1G2	DN	-0.60097	0.169547	-3.54456	0.000393268	-0.933277	-0.268664	FE	-0.618269	0.0105874
KAT2A	UP	0.602828	0.170224	3.54138	0.000398046	0.269195	0.936462	FE	0.58068	0.0106727
COX7A2L	DN	-0.609087	0.172	-3.54119	0.000398321	-0.946201	-0.271972	FE	-0.594402	0.0106727
ANKRD49	UP	0.607496	0.171641	3.53934	0.000401122	0.271086	0.943906	FE	0.655789	0.0107143
ENTPD4	DN	-0.606109	0.171296	-3.53836	0.000402616	-0.941844	-0.270374	FE	-0.652505	0.0107143
BBS7	DN	-0.600585	0.169738	-3.5383	0.000402708	-0.933266	-0.267904	FE	-0.597236	0.0107143
CDC42	DN	-0.60588	0.171324	-3.53646	0.000405525	-0.941669	-0.270092	FE	-0.656597	0.0107404
THNSL1	DN	-0.60247	0.170363	-3.53639	0.00040563	-0.936376	-0.268565	FE	-0.678824	0.0107404
CXXC4	DN	-0.602249	0.170344	-3.53549	0.000407018	-0.936117	-0.268381	FE	-0.688788	0.0107404
GPRC5A	DN	-0.601887	0.170256	-3.53519	0.00040748	-0.935583	-0.268192	FE	-0.601992	0.0107404
PDLIM7	DN	-0.599226	0.169599	-3.5332	0.000410564	-0.931634	-0.266819	FE	-0.578393	0.0107762
RIMS1	DN	-0.600596	0.170035	-3.5322	0.000412125	-0.933858	-0.267334	FE	-0.676026	0.0107762
TLR5	UP	0.600836	0.170157	3.53107	0.000413889	0.267334	0.934337	FE	0.623087	0.0107762
NDUFS1	DN	-0.59923	0.169734	-3.53041	0.000414922	-0.931902	-0.266557	FE	-0.619981	0.0107762
TMEM109	UP	0.60306	0.17083	3.53019	0.000415268	0.26824	0.93788	FE	0.609463	0.0107762
MAPK9	DN	-0.597369	0.169243	-3.52966	0.000416094	-0.929078	-0.265659	FE	-0.579622	0.0107762
PAK6	DN	-0.60598	0.171703	-3.52924	0.000416753	-0.942511	-0.269449	FE	-0.619254	0.0107762
RHBDF2	UP	0.598627	0.169621	3.5292	0.00041682	0.266175	0.931078	FE	0.609717	0.0107762
GALNT11	DN	-0.912063	0.25848	-3.52857	0.000417815	-1.41867	-0.405452	REML	-0.969538	0.0107762
NPTX2	UP	0.598011	0.169493	3.52823	0.000418345	0.265811	0.930211	FE	0.61506	0.0107762
GSDMB	UP	0.597149	0.169406	3.52496	0.000423546	0.265119	0.929178	FE	0.594242	0.0108619
GCC2	DN	-0.605359	0.171752	-3.52462	0.000424094	-0.941987	-0.268732	FE	-0.721414	0.0108619
S100A11	UP	0.598798	0.169904	3.52433	0.000424548	0.265793	0.931804	FE	0.654415	0.0108619
LGI2	DN	-0.597543	0.169792	-3.51927	0.000432742	-0.930328	-0.264757	FE	-0.623106	0.0110466
NHP2	DN	-0.597596	0.169884	-3.51767	0.000435351	-0.930562	-0.264629	FE	-0.579433	0.0110882
TRIP10	UP	0.595139	0.169233	3.51669	0.000436964	0.263449	0.926829	FE	0.584377	0.0111044
TIPIN	DN	-0.594835	0.169184	-3.51591	0.000438245	-0.926429	-0.263241	FE	-0.640212	0.011112
FAM60A	UP	0.59872	0.170399	3.51363	0.000442026	0.264744	0.932696	FE	0.709618	0.0111829
ARL3	DN	-0.602106	0.171498	-3.51087	0.000446641	-0.938235	-0.265977	FE	-0.608318	0.011256
LRP10	UP	0.595559	0.16964	3.51072	0.000446903	0.26307	0.928047	FE	0.597709	0.011256
POU2F1	UP	0.601882	0.171486	3.50981	0.000448419	0.265777	0.937988	FE	0.589178	0.0112562
CRMP1	DN	-0.600812	0.171195	-3.50953	0.000448898	-0.936347	-0.265277	FE	-0.622171	0.0112562
SLC31A2	UP	0.600681	0.171253	3.50756	0.000452228	0.265031	0.936331	FE	0.613716	0.0113147
LHX6	UP	0.597987	0.170747	3.50219	0.000461458	0.263329	0.932645	FE	0.606237	0.0114943
MORC3	UP	0.599311	0.171153	3.50162	0.000462444	0.263858	0.934764	FE	0.63051	0.0114943
CACNB2	DN	-0.595255	0.169994	-3.50161	0.000462451	-0.928438	-0.262072	FE	-0.624524	0.0114943
CYP27A1	UP	0.598357	0.171311	3.49281	0.000477964	0.262594	0.934121	FE	0.55279	0.0118328
ZNF83	UP	0.58816	0.168397	3.4927	0.000478155	0.258109	0.918212	FE	0.581128	0.0118328
C9orf114	UP	0.592735	0.169781	3.49118	0.000480899	0.25997	0.925499	FE	0.560835	0.0118747
SNAP91	DN	-0.595976	0.170838	-3.48854	0.000485658	-0.930813	-0.26114	FE	-0.650809	0.0119662
NCAN	DN	-0.591622	0.169658	-3.48714	0.000488208	-0.924146	-0.259098	FE	-0.57395	0.0120022
BCL2L13	DN	-0.591865	0.169755	-3.48658	0.000489239	-0.924579	-0.259151	FE	-0.621168	0.0120022
CUL2	DN	-0.594873	0.170678	-3.48535	0.0004915	-0.929397	-0.26035	FE	-0.632457	0.0120317
UBE2V2	DN	-0.592773	0.17018	-3.48321	0.000495436	-0.926319	-0.259226	FE	-0.611787	0.0120717
RRAGB	DN	-0.588603	0.168995	-3.48296	0.000495911	-0.919828	-0.257379	FE	-0.637866	0.0120717
PRPF19	DN	-0.591558	0.169855	-3.48273	0.000496331	-0.924467	-0.258649	FE	-0.605415	0.0120717
CUX2	DN	-1.03601	0.297569	-3.48157	0.000498482	-1.61923	-0.452784	REML	-1.1139	0.0120981
NME7	DN	-0.589758	0.169504	-3.47931	0.00050271	-0.92198	-0.257535	FE	-0.526208	0.0121746
TBC1D30	DN	-0.597801	0.171868	-3.47827	0.00050467	-0.934656	-0.260947	FE	-0.612593	0.0121761
KCNE4	UP	0.592639	0.17039	3.47813	0.00050492	0.258681	0.926598	FE	0.5638	0.0121761
DHRS11	DN	-0.586828	0.168755	-3.4774	0.000506296	-0.917581	-0.256075	FE	-0.603569	0.0121833
PITPNA	DN	-0.58818	0.169195	-3.47635	0.00050828	-0.919796	-0.256565	FE	-0.580133	0.0122052
ST18	UP	0.586696	0.169062	3.47031	0.000519866	0.255341	0.918051	FE	0.586826	0.0124099
EVI2B	UP	0.594303	0.171298	3.46941	0.00052161	0.258565	0.930041	FE	0.689582	0.0124099
XK	DN	-0.588556	0.169656	-3.46911	0.000522177	-0.921075	-0.256036	FE	-0.575271	0.0124099
ANK1	DN	-1.0152	0.292654	-3.46894	0.00052252	-1.58879	-0.441608	REML	-1.06947	0.0124099
QPCT	DN	-0.590042	0.170114	-3.4685	0.000523375	-0.92346	-0.256624	FE	-0.566112	0.0124099
PSMC6	DN	-0.586654	0.169212	-3.46699	0.00052633	-0.918303	-0.255005	FE	-0.672287	0.0124539
IRF7	UP	0.585136	0.169053	3.46125	0.000537669	0.253798	0.916474	FE	0.546737	0.0126957
PHACTR4	UP	0.590086	0.170621	3.45847	0.000543256	0.255676	0.924496	FE	0.576993	0.012801
LYRM1	DN	-0.588962	0.170389	-3.45657	0.000547104	-0.922919	-0.255005	FE	-0.696249	0.0128649
DDX1	DN	-0.58306	0.168752	-3.45513	0.000550032	-0.913807	-0.252312	FE	-0.572406	0.012907
CACNA1D	DN	-0.584749	0.169368	-3.45253	0.000555364	-0.916704	-0.252793	FE	-0.606376	0.0130052
TTC19	DN	-0.592553	0.17172	-3.45069	0.000559159	-0.929119	-0.255988	FE	-0.620901	0.013067
FAM171A1	UP	0.584872	0.169599	3.44855	0.000563606	0.252463	0.91728	FE	0.526808	0.0131336
NETO2	DN	-0.589363	0.170946	-3.44766	0.000565466	-0.92441	-0.254315	FE	-0.73369	0.0131336
SLITRK3	DN	-0.591468	0.171557	-3.44765	0.000565484	-0.927713	-0.255223	FE	-0.694836	0.0131336
NRG1	DN	-0.590013	0.171183	-3.44668	0.000567516	-0.925525	-0.254501	FE	-0.60998	0.0131538
STAG3L4	DN	-0.585666	0.169961	-3.44589	0.00056918	-0.918783	-0.252549	FE	-0.504311	0.0131655
SLC24A3	DN	-0.588421	0.170789	-3.44531	0.000570396	-0.92316	-0.253681	FE	-0.673314	0.0131667
NUP93	DN	-0.582775	0.169298	-3.4423	0.000576796	-0.914593	-0.250956	FE	-0.578852	0.0132538
PNMA3	DN	-0.587281	0.170637	-3.4417	0.000578068	-0.921723	-0.252839	FE	-0.584359	0.0132538
TM7SF2	DN	-0.580277	0.168612	-3.44149	0.000578523	-0.910751	-0.249803	FE	-0.593266	0.0132538
HRASLS	DN	-0.585274	0.170072	-3.44134	0.000578847	-0.918608	-0.25194	FE	-0.60614	0.0132538
STX7	DN	-0.581856	0.169109	-3.44071	0.000580189	-0.913304	-0.250408	FE	-0.592656	0.0132574
BBS4	DN	-0.580899	0.168857	-3.44017	0.000581341	-0.911854	-0.249944	FE	-0.562088	0.0132574
ZNF302	UP	0.582694	0.16953	3.43712	0.000587942	0.250422	0.914966	FE	0.5951	0.0133395
C1orf216	DN	-0.584867	0.17017	-3.43695	0.000588299	-0.918394	-0.251339	FE	-0.730045	0.0133395
TRPC6	DN	-0.584648	0.17011	-3.43687	0.000588472	-0.918058	-0.251237	FE	-0.641329	0.0133395
PWP1	DN	-0.580587	0.16907	-3.434	0.000594747	-0.911959	-0.249215	FE	-0.544022	0.0134403
BATF3	UP	0.580053	0.168944	3.43341	0.000596046	0.248929	0.911176	FE	0.609411	0.0134403
MR1	UP	0.580642	0.169143	3.43284	0.000597284	0.249128	0.912157	FE	0.616951	0.0134403
NBEA	DN	-0.585722	0.170631	-3.43267	0.000597664	-0.920153	-0.25129	FE	-0.652384	0.0134403
ASS1	DN	-0.583234	0.170079	-3.4292	0.000605361	-0.916582	-0.249886	FE	-0.614884	0.0135865
CCDC6	DN	-0.580789	0.1696	-3.42445	0.000616035	-0.913199	-0.248378	FE	-0.535035	0.0137987
SETD5	UP	0.58698	0.171491	3.42281	0.000619779	0.250864	0.923095	FE	0.58544	0.01384
TBC1D22A	DN	-0.586366	0.171323	-3.42257	0.000620323	-0.922154	-0.250578	FE	-0.54316	0.01384
TAGLN3	DN	-0.582907	0.170366	-3.42151	0.000622743	-0.916818	-0.248997	FE	-0.586147	0.0138667
PIK3R3	DN	-0.580906	0.169868	-3.41976	0.000626769	-0.91384	-0.247972	FE	-0.505857	0.013929
TUBB3	DN	-0.585593	0.171386	-3.41682	0.000633574	-0.921503	-0.249684	FE	-0.69681	0.0140252
NRIP3	DN	-0.581422	0.170215	-3.41581	0.000635925	-0.915037	-0.247807	FE	-0.578184	0.0140498
OBSL1	DN	-0.583943	0.170988	-3.4151	0.000637576	-0.919073	-0.248812	FE	-0.597695	0.0140589
MAP3K12	DN	-0.57976	0.169848	-3.41341	0.000641563	-0.912656	-0.246864	FE	-0.645334	0.0141194
LRCH3	UP	0.577164	0.169339	3.40834	0.000653585	0.245267	0.909061	FE	0.583971	0.0143561
APOC1	DN	-0.576174	0.169244	-3.40439	0.000663115	-0.907887	-0.244461	FE	-0.550603	0.0145072
NDUFA10	DN	-0.573567	0.168527	-3.40341	0.000665496	-0.903874	-0.24326	FE	-0.592927	0.0145072
POLA1	UP	0.578515	0.169986	3.40332	0.000665722	0.24535	0.911681	FE	0.583233	0.0145072
MIA3	DN	-0.580586	0.170614	-3.40292	0.000666708	-0.914983	-0.246188	FE	-0.644651	0.0145072
KCTD2	DN	-0.583173	0.171378	-3.40285	0.000666865	-0.919067	-0.247279	FE	-0.724832	0.0145072
HPCAL4	DN	-0.57641	0.169419	-3.40228	0.000668263	-0.908464	-0.244355	FE	-0.62208	0.0145098
ATP6V1G1	DN	-0.579323	0.170357	-3.40064	0.000672283	-0.913216	-0.245429	FE	-0.645062	0.0145691
SLC4A3	DN	-0.578242	0.170088	-3.39967	0.000674676	-0.911608	-0.244876	FE	-0.659894	0.0145931
WWC3	UP	0.579055	0.170463	3.39694	0.000681431	0.244952	0.913157	FE	0.528753	0.0147111
CPLX2	DN	-0.576074	0.16971	-3.39447	0.000687627	-0.908698	-0.243449	FE	-0.551028	0.0148167
CDH10	DN	-0.583214	0.171886	-3.39302	0.000691257	-0.920105	-0.246323	FE	-0.57753	0.0148603
GNG5	UP	0.572218	0.168666	3.39262	0.000692275	0.24164	0.902797	FE	0.620932	0.0148603
BRF2	DN	-0.572812	0.168883	-3.39177	0.000694417	-0.903815	-0.241808	FE	-0.573336	0.0148781
ADD2	DN	-0.573789	0.16948	-3.38558	0.00071027	-0.905964	-0.241614	FE	-0.599963	0.0151891
GYG1	DN	-0.572157	0.169088	-3.38378	0.000714942	-0.903563	-0.240751	FE	-0.533207	0.0152602
TMEM140	UP	0.57814	0.170929	3.38234	0.000718715	0.243125	0.913156	FE	0.528162	0.0153099
GLRX5	DN	-0.573073	0.169455	-3.38186	0.000719971	-0.905199	-0.240947	FE	-0.550857	0.0153099
SPOCK2	DN	-0.574892	0.170034	-3.38105	0.000722101	-0.908151	-0.241632	FE	-0.607486	0.0153264
NOP2	UP	0.577536	0.170933	3.37872	0.00072825	0.242512	0.912559	FE	0.585008	0.015428
SASH1	UP	0.573903	0.169975	3.3764	0.000734424	0.240758	0.907048	FE	0.56508	0.0155116
CELSR2	UP	0.575508	0.17046	3.3762	0.000734931	0.241412	0.909603	FE	0.528004	0.0155116
VPS33B	DN	-0.573549	0.169976	-3.3743	0.000740026	-0.906695	-0.240403	FE	-0.630858	0.0155901
STXBP1	DN	-0.57705	0.171107	-3.37245	0.000745016	-0.912414	-0.241687	FE	-0.644219	0.0156293
PPFIA2	DN	-0.858934	0.254701	-3.37232	0.000745377	-1.35814	-0.359729	REML	-0.89412	0.0156293
YPEL5	DN	-0.576718	0.171027	-3.37208	0.000746027	-0.911925	-0.24151	FE	-0.619223	0.0156293
CRTC3	UP	0.57457	0.170429	3.37131	0.000748103	0.240535	0.908605	FE	0.600163	0.0156343
MTCH2	DN	-0.569135	0.168834	-3.37098	0.000749024	-0.900043	-0.238227	FE	-0.528664	0.0156343
DENND2A	DN	-0.575153	0.170936	-3.36473	0.000766196	-0.910182	-0.240125	FE	-0.531037	0.0159634
CSNK1D	DN	-0.566116	0.168569	-3.35836	0.00078407	-0.896506	-0.235726	FE	-0.541791	0.0163058
IDH3B	DN	-0.570374	0.169904	-3.35703	0.000787832	-0.903379	-0.237368	FE	-0.676469	0.016354
MYO9B	UP	0.572341	0.170553	3.35579	0.00079139	0.238063	0.90662	FE	0.539238	0.0163978
MFSD1	DN	-0.56684	0.168998	-3.35412	0.000796164	-0.898071	-0.23561	FE	-0.542247	0.0164667
MBOAT7	DN	-0.572212	0.170695	-3.35225	0.000801573	-0.906768	-0.237656	FE	-0.664203	0.0165309
SFTPD	DN	-0.567933	0.169429	-3.35204	0.000802189	-0.900008	-0.235858	FE	-0.531942	0.0165309
PANK2	DN	-0.572757	0.170908	-3.35126	0.000804436	-0.90773	-0.237784	FE	-0.670986	0.0165472
SMAD4	UP	0.574822	0.171585	3.35007	0.000807909	0.238522	0.911123	FE	0.647523	0.0165885
RPS16	UP	0.571382	0.170737	3.34656	0.000818214	0.236743	0.906021	FE	0.650254	0.0167269
PDHB	DN	-0.564441	0.168699	-3.34585	0.000820319	-0.895085	-0.233797	FE	-0.548947	0.0167269
PITRM1	DN	-0.565075	0.168912	-3.34538	0.000821706	-0.896136	-0.234013	FE	-0.614474	0.0167269
CACNA1C	DN	-0.572682	0.171187	-3.34536	0.000821769	-0.908203	-0.237162	FE	-0.521676	0.0167269
CTAGE5	UP	0.562942	0.16828	3.34527	0.00082203	0.233119	0.892765	FE	0.521883	0.0167269
NEFH	DN	-0.568504	0.170032	-3.34351	0.00082727	-0.901761	-0.235247	FE	-0.621728	0.0168034
DCP1A	UP	0.569482	0.170374	3.34253	0.000830176	0.235554	0.90341	FE	0.571245	0.0168322
PSMD11	DN	-0.565535	0.169242	-3.34158	0.000833015	-0.897242	-0.233828	FE	-0.602422	0.0168387
MKNK2	UP	0.570487	0.170731	3.34144	0.000833464	0.23586	0.905114	FE	0.57434	0.0168387
C6orf120	DN	-0.564149	0.168991	-3.33833	0.000842823	-0.895366	-0.232933	FE	-0.573793	0.0169678
SNUPN	DN	-0.566995	0.169849	-3.33822	0.000843165	-0.899894	-0.234096	FE	-0.624363	0.0169678
PAFAH1B2	DN	-0.56713	0.169937	-3.33731	0.000845949	-0.9002	-0.234061	FE	-0.601063	0.0169678
MRPS31	DN	-0.563571	0.168881	-3.33709	0.000846606	-0.894572	-0.232571	FE	-0.538807	0.0169678
KAT2B	UP	0.565067	0.169342	3.33685	0.00084734	0.233164	0.89697	FE	0.593501	0.0169678
STIP1	UP	0.56553	0.169527	3.33592	0.000850171	0.233263	0.897798	FE	0.608735	0.0169944
SNX3	UP	0.568818	0.170566	3.33488	0.000853363	0.234514	0.903121	FE	0.643162	0.0170282
PMPCA	DN	-0.561986	0.168697	-3.33133	0.000864319	-0.892626	-0.231346	FE	-0.582296	0.0172165
LRP2	UP	0.567681	0.17048	3.32989	0.000868804	0.233545	0.901816	FE	0.524	0.0172755
GUCY1B3	DN	-0.561619	0.168696	-3.32918	0.000871024	-0.892258	-0.230981	FE	-0.560326	0.0172893
COG2	UP	0.563638	0.169334	3.32856	0.000872968	0.23175	0.895527	FE	0.534127	0.0172976
SYT5	DN	-0.56114	0.168609	-3.32805	0.000874565	-0.891608	-0.230672	FE	-0.556671	0.017299
STMN2	DN	-0.569281	0.171275	-3.32377	0.000888081	-0.904975	-0.233587	FE	-0.66826	0.0175218
SCN8A	DN	-0.570272	0.171587	-3.32351	0.000888923	-0.906576	-0.233967	FE	-0.669861	0.0175218
CDR2L	UP	0.568496	0.171109	3.32242	0.000892406	0.233129	0.903864	FE	0.518819	0.0175294
PSMB7	DN	-0.562336	0.169275	-3.32203	0.000893649	-0.894109	-0.230564	FE	-0.561095	0.0175294
STAR	DN	-0.563561	0.169648	-3.32194	0.000893945	-0.896066	-0.231057	FE	-0.54377	0.0175294
CSRNP3	DN	-0.560662	0.168834	-3.32078	0.000897655	-0.891572	-0.229753	FE	-0.577941	0.0175717
HIST1H2BK	UP	0.566939	0.170754	3.32021	0.000899509	0.232267	0.901611	FE	0.57097	0.0175776
PFKP	DN	-0.561359	0.169128	-3.31914	0.000902965	-0.892844	-0.229874	FE	-0.600683	0.0176148
RAB2A	DN	-0.561353	0.169161	-3.31846	0.000905153	-0.892902	-0.229804	FE	-0.527809	0.0176271
RELA	UP	0.560299	0.168875	3.31783	0.000907183	0.22931	0.891288	FE	0.566625	0.0176364
NIPSNAP3B	DN	-0.560696	0.169239	-3.31304	0.000922882	-0.892398	-0.228993	FE	-0.606822	0.0179109
VDAC3	DN	-0.558926	0.168741	-3.31234	0.0009252	-0.889652	-0.2282	FE	-0.603956	0.0179252
CIAPIN1	DN	-0.56673	0.171134	-3.31162	0.000927591	-0.902146	-0.231313	FE	-0.643551	0.0179408
VSNL1	DN	-0.560058	0.16929	-3.30829	0.000938685	-0.89186	-0.228257	FE	-0.602332	0.0181245
KLHL21	UP	0.560538	0.169535	3.30632	0.000945311	0.228255	0.892821	FE	0.526093	0.0182214
SLC25A14	DN	-0.562146	0.170173	-3.30338	0.000955252	-0.895678	-0.228614	FE	-0.523642	0.0183647
SIDT1	DN	-0.563306	0.170553	-3.30283	0.000957151	-0.897584	-0.229029	FE	-0.619811	0.0183647
NDUFAB1	DN	-0.556771	0.168581	-3.30269	0.00095761	-0.887184	-0.226359	FE	-0.559355	0.0183647
ST8SIA3	DN	-0.56104	0.16991	-3.30198	0.000960041	-0.894058	-0.228022	FE	-0.509817	0.0183802
PDHX	DN	-0.560547	0.169797	-3.30127	0.000962474	-0.893344	-0.227751	FE	-0.590403	0.0183957
GPD1L	DN	-0.555926	0.168526	-3.29875	0.00097116	-0.886231	-0.225621	FE	-0.571172	0.0185173
CCR9	UP	0.560782	0.170012	3.29848	0.000972102	0.227564	0.893999	FE	0.518248	0.0185173
DYNC2LI1	DN	-0.555137	0.168479	-3.29498	0.000984279	-0.885351	-0.224923	FE	-0.575984	0.0187052
ADH1B	UP	0.556497	0.168907	3.2947	0.000985266	0.225446	0.887548	FE	0.586248	0.0187052
PLA2G15	DN	-0.556598	0.169054	-3.29242	0.000993275	-0.887939	-0.225258	FE	-0.553605	0.0187717
MMRN1	UP	0.560156	0.170142	3.29229	0.000993743	0.226685	0.893628	FE	0.583114	0.0187717
FXYD7	DN	-0.560191	0.170193	-3.2915	0.000996551	-0.893764	-0.226618	FE	-0.602008	0.0187717
CRY1	UP	0.557251	0.169304	3.29143	0.000996803	0.225422	0.889081	FE	0.592723	0.0187717
CNPY3	UP	0.556276	0.169011	3.29136	0.000997052	0.22502	0.887531	FE	0.529082	0.0187717
RBM38	UP	0.554313	0.168497	3.28975	0.00100276	0.224065	0.884561	FE	0.598403	0.0188292
PID1	DN	-0.956542	0.290837	-3.28892	0.00100571	-1.52657	-0.386511	REML	-0.981529	0.0188292
ACADSB	DN	-0.552252	0.167917	-3.28884	0.00100602	-0.881363	-0.223141	FE	-0.562472	0.0188292
RBM6	UP	0.556249	0.169158	3.28834	0.0010078	0.224706	0.887793	FE	0.535354	0.0188292
SCG3	DN	-0.558195	0.16977	-3.28795	0.00100919	-0.890938	-0.225452	FE	-0.551346	0.0188292
ALAS1	DN	-0.552343	0.168002	-3.28771	0.00101007	-0.881622	-0.223064	FE	-0.550363	0.0188292
SCIN	UP	0.558798	0.170021	3.28664	0.0010139	0.225563	0.892032	FE	0.575968	0.0188695
MTPAP	DN	-0.562873	0.171464	-3.28275	0.00102798	-0.898935	-0.22681	FE	-0.540596	0.0191003
CNOT6	UP	0.553673	0.168865	3.27879	0.00104255	0.222703	0.884643	FE	0.52849	0.0193392
MAFF	UP	0.551892	0.168418	3.27692	0.00104945	0.221799	0.881984	FE	0.549103	0.0194353
PSMD8	DN	-0.552565	0.168677	-3.27588	0.00105332	-0.883166	-0.221965	FE	-0.565687	0.0194753
SMAD7	UP	0.558048	0.170413	3.27469	0.00105779	0.224045	0.89205	FE	0.569921	0.0195048
RAB20	UP	0.551542	0.168442	3.27437	0.00105899	0.221401	0.881684	FE	0.548725	0.0195048
RUNDC3A	DN	-0.558258	0.170508	-3.27408	0.00106008	-0.892448	-0.224067	FE	-0.610552	0.0195048
HIST2H2BE	UP	0.556328	0.170009	3.27233	0.00106664	0.223115	0.88954	FE	0.554173	0.0195695
HSPA2	UP	0.555316	0.169706	3.27222	0.00106705	0.222698	0.887933	FE	0.58687	0.0195695
ASMTL	DN	-0.550606	0.168332	-3.27095	0.00107187	-0.880532	-0.220681	FE	-0.575707	0.0196262
RWDD2B	DN	-0.548741	0.167809	-3.27004	0.00107533	-0.87764	-0.219842	FE	-0.560819	0.0196577
ZCCHC8	UP	0.5539	0.169412	3.26955	0.00107718	0.221859	0.885941	FE	0.535818	0.0196599
NSDHL	DN	-0.551348	0.168715	-3.26792	0.00108341	-0.882024	-0.220672	FE	-0.534519	0.0197417
NDRG4	DN	-0.551912	0.168951	-3.2667	0.00108808	-0.88305	-0.220775	FE	-0.604327	0.0197949
LRRC20	DN	-0.557469	0.170759	-3.26465	0.00109598	-0.892151	-0.222787	FE	-0.597308	0.0198891
MSH2	DN	-0.554326	0.16981	-3.26438	0.00109704	-0.887148	-0.221503	FE	-0.63078	0.0198891
RTN2	DN	-0.552007	0.16912	-3.264	0.00109852	-0.883476	-0.220538	FE	-0.58451	0.0198891
RACGAP1	UP	0.554969	0.170095	3.2627	0.00110355	0.221589	0.888348	FE	0.528899	0.0199484
PRKACA	DN	-0.55301	0.169552	-3.2616	0.00110786	-0.885326	-0.220695	FE	-0.591993	0.0199627
SLC25A44	DN	-0.551692	0.169173	-3.26111	0.00110977	-0.883266	-0.220119	FE	-0.584531	0.0199653
CCNA2	UP	0.559028	0.171472	3.26016	0.00111348	0.222948	0.895107	FE	0.50004	0.0200002
PRC1	DN	-0.548085	0.168263	-3.25731	0.00112473	-0.877875	-0.218296	FE	-0.546998	0.0201703
NDEL1	DN	-0.548605	0.168625	-3.2534	0.00114034	-0.879104	-0.218105	FE	-0.599202	0.0203908
COL8A2	UP	0.557164	0.171273	3.25307	0.00114163	0.221475	0.892853	FE	0.512693	0.0203908
PINK1	DN	-0.546389	0.168124	-3.24991	0.0011544	-0.875906	-0.216872	FE	-0.508163	0.0205723
REEP5	DN	-0.548605	0.168926	-3.24761	0.0011638	-0.879694	-0.217516	FE	-0.550248	0.0207041
LASP1	DN	-0.554635	0.170804	-3.2472	0.00116545	-0.889404	-0.219865	FE	-0.566384	0.0207041
LSM14A	UP	0.55193	0.169995	3.24675	0.00116732	0.218747	0.885114	FE	0.559193	0.0207048
AP3S2	DN	-0.549999	0.169463	-3.24553	0.00117231	-0.882141	-0.217857	FE	-0.557331	0.020722
KIF26B	DN	-0.554147	0.17076	-3.24518	0.00117377	-0.888831	-0.219463	FE	-0.512952	0.020722
SERPINB6	UP	0.550466	0.169737	3.24305	0.00118256	0.217788	0.883144	FE	0.518079	0.020825
SPOCK1	UP	0.554891	0.171111	3.24288	0.00118328	0.219521	0.890262	FE	0.558703	0.020825
SPCS1	DN	-0.544901	0.168071	-3.24209	0.00118658	-0.874314	-0.215488	FE	-0.531474	0.0208377
LRRFIP2	UP	0.545948	0.168574	3.23862	0.00120108	0.215549	0.876348	FE	0.518897	0.0210402
GABARAPL1	DN	-0.552594	0.170671	-3.23776	0.00120471	-0.887103	-0.218084	FE	-0.533167	0.0210713
ATF1	UP	0.551149	0.170289	3.23656	0.00120981	0.217389	0.884909	FE	0.62517	0.0211279
ARMCX5	DN	-0.552896	0.171035	-3.23265	0.00122648	-0.888119	-0.217674	FE	-0.622152	0.0213532
PABPC3	UP	0.548463	0.169738	3.23123	0.0012326	0.215782	0.881144	FE	0.625609	0.0214267
CLGN	DN	-0.544539	0.168549	-3.23076	0.00123464	-0.874888	-0.21419	FE	-0.533902	0.0214293
ISOC1	DN	-0.544054	0.168431	-3.23012	0.00123736	-0.874174	-0.213935	FE	-0.549418	0.0214438
SUPV3L1	DN	-0.54558	0.169043	-3.22747	0.00124892	-0.876897	-0.214262	FE	-0.626398	0.0215781
MINA	DN	-0.543369	0.168745	-3.22007	0.0012816	-0.874103	-0.212636	FE	-0.553698	0.0220532
WDR77	DN	-0.540191	0.167763	-3.21997	0.00128206	-0.869	-0.211382	FE	-0.536083	0.0220532
MRPL22	DN	-0.540953	0.168002	-3.21992	0.00128225	-0.87023	-0.211675	FE	-0.537388	0.0220532
PSRC1	UP	0.548244	0.170318	3.21894	0.00128665	0.214426	0.882061	FE	0.535405	0.0220953
SEMA3G	DN	-0.54752	0.170119	-3.21845	0.00128887	-0.880948	-0.214092	FE	-0.579351	0.0220999
FIG4	DN	-0.547367	0.170151	-3.21695	0.00129563	-0.880857	-0.213877	FE	-0.588199	0.0221581
PRDX2	DN	-0.547348	0.170151	-3.21683	0.00129617	-0.880839	-0.213857	FE	-0.611229	0.0221581
CYC1	DN	-0.539364	0.167776	-3.2148	0.00130537	-0.868198	-0.21053	FE	-0.544774	0.0222647
FOXO4	UP	0.54578	0.169783	3.21458	0.00130634	0.213013	0.878548	FE	0.597494	0.0222647
TGFBRAP1	DN	-0.54599	0.169906	-3.21348	0.00131135	-0.878999	-0.212981	FE	-0.562982	0.0223165
IFT20	UP	0.547833	0.17056	3.21196	0.00131831	0.213541	0.882125	FE	0.532387	0.0224014
SOS2	UP	0.546116	0.170063	3.21125	0.00132161	0.212797	0.879434	FE	0.657824	0.0224238
SERGEF	DN	-0.548204	0.170758	-3.21042	0.00132543	-0.882884	-0.213525	FE	-0.551887	0.022455
MAP3K8	UP	0.539578	0.168133	3.20924	0.00133088	0.210044	0.869111	FE	0.522409	0.0224856
MAML1	UP	0.542934	0.169182	3.20917	0.0013312	0.211343	0.874525	FE	0.565535	0.0224856
ATP8B1	UP	0.538351	0.167946	3.2055	0.00134826	0.209183	0.867519	FE	0.562213	0.022706
FOSL2	UP	0.543328	0.169556	3.20441	0.00135338	0.211004	0.875652	FE	0.519062	0.0227284
PLEKHB1	UP	0.541787	0.169078	3.20437	0.0013536	0.210401	0.873173	FE	0.531924	0.0227284
CASC3	UP	0.542445	0.16933	3.20347	0.00135781	0.210564	0.874327	FE	0.585847	0.0227655
HARS	DN	-0.842239	0.263298	-3.19881	0.00137997	-1.35829	-0.326185	REML	-0.922234	0.0230951
GPBP1L1	UP	0.536243	0.167884	3.19412	0.00140258	0.207196	0.865291	FE	0.560131	0.0234121
RASL11B	DN	-0.538633	0.168724	-3.19239	0.00141102	-0.869327	-0.20794	FE	-0.575772	0.0235184
MPST	UP	0.543808	0.170435	3.1907	0.0014193	0.209761	0.877855	FE	0.574921	0.0236216
HLTF	DN	-0.538744	0.168996	-3.18791	0.00143303	-0.86997	-0.207518	FE	-0.569422	0.0237834
OLFM1	DN	-0.540917	0.169679	-3.18788	0.00143321	-0.873482	-0.208351	FE	-0.537722	0.0237834
COPS3	DN	-0.541552	0.169913	-3.18723	0.00143644	-0.874575	-0.208528	FE	-0.597727	0.0237984
DIABLO	DN	-0.5396	0.169321	-3.18685	0.00143832	-0.871463	-0.207737	FE	-0.616447	0.0237984
IFNA16	UP	0.540848	0.169902	3.18329	0.00145612	0.207846	0.87385	FE	0.600408	0.0240578
IARS	DN	-0.540266	0.169799	-3.18181	0.0014636	-0.873066	-0.207467	FE	-0.568714	0.0241463
TRAF3IP1	DN	-0.540809	0.170068	-3.17996	0.00147294	-0.874135	-0.207482	FE	-0.525131	0.0242627
RCAN2	DN	-0.914836	0.287723	-3.17957	0.00147494	-1.47876	-0.350909	REML	-0.994514	0.0242627
RASGRF1	UP	0.535117	0.168329	3.179	0.00147784	0.205199	0.865036	FE	0.547984	0.0242751
MRPS33	DN	-0.537321	0.169047	-3.17853	0.00148023	-0.868647	-0.205995	FE	-0.513909	0.0242792
USP46	DN	-0.536012	0.16872	-3.17693	0.00148843	-0.866697	-0.205327	FE	-0.571108	0.0243784
PEX7	DN	-0.534808	0.168445	-3.17497	0.00149853	-0.864955	-0.204662	FE	-0.537453	0.0245085
ACHE	DN	-0.535997	0.1689	-3.17345	0.00150639	-0.867035	-0.204958	FE	-0.628224	0.0246015
IMPACT	DN	-0.537551	0.169479	-3.17179	0.001515	-0.869723	-0.205379	FE	-0.550028	0.024655
CYP4B1	UP	0.53567	0.168893	3.17166	0.00151572	0.204646	0.866693	FE	0.57937	0.024655
PNRC1	UP	0.541665	0.170791	3.17151	0.00151648	0.206921	0.876408	FE	0.549051	0.024655
NDUFA6	DN	-0.536688	0.169259	-3.17082	0.00152011	-0.868429	-0.204947	FE	-0.507927	0.024655
RGS7	DN	-0.536496	0.169203	-3.17073	0.00152055	-0.868127	-0.204865	FE	-0.551543	0.024655
FAM168A	DN	-0.536711	0.169408	-3.16816	0.00153409	-0.868745	-0.204678	FE	-0.54532	0.024839
COL11A1	DN	-0.5337	0.168598	-3.16552	0.00154805	-0.864146	-0.203254	FE	-0.505615	0.0250214
SAMM50	DN	-0.532049	0.168126	-3.16459	0.00155303	-0.861569	-0.202528	FE	-0.562007	0.0250214
HSD17B10	DN	-0.535807	0.169332	-3.16425	0.00155484	-0.867691	-0.203923	FE	-0.582594	0.0250214
ZWINT	DN	-0.535951	0.169385	-3.16411	0.0015556	-0.867938	-0.203963	FE	-0.541663	0.0250214
CTNNAL1	UP	0.534604	0.168967	3.16396	0.00155639	0.203435	0.865773	FE	0.56034	0.0250214
DENR	DN	-0.899669	0.284407	-3.16331	0.00155985	-1.4571	-0.342241	REML	-0.959702	0.0250415
ATF7IP2	DN	-0.533585	0.168805	-3.16096	0.00157251	-0.864437	-0.202734	FE	-0.592539	0.0252091
POLR3F	DN	-0.530646	0.167905	-3.16039	0.0015756	-0.859734	-0.201557	FE	-0.577378	0.025223
RARS	DN	-0.531704	0.168326	-3.15878	0.00158431	-0.861616	-0.201792	FE	-0.521356	0.0253266
FBXW4	UP	0.532141	0.168538	3.15739	0.00159189	0.201812	0.86247	FE	0.520202	0.025412
MTX2	DN	-0.534494	0.169321	-3.15669	0.00159569	-0.866357	-0.202631	FE	-0.589562	0.0254202
MEIS2	UP	0.537611	0.17032	3.15647	0.00159689	0.20379	0.871432	FE	0.60689	0.0254202
PTGES2	DN	-0.532414	0.168798	-3.15416	0.00160961	-0.863252	-0.201577	FE	-0.57626	0.025578
PKNOX2	DN	-0.540228	0.171291	-3.15385	0.00161132	-0.875953	-0.204503	FE	-0.656961	0.025578
PGP	DN	-0.536976	0.170385	-3.15154	0.00162413	-0.870925	-0.203027	FE	-0.679478	0.0257453
MBD3	UP	0.535486	0.169965	3.15056	0.00162955	0.202361	0.868612	FE	0.5454	0.0257952
JMJD6	UP	0.538298	0.170942	3.14902	0.00163818	0.203259	0.873338	FE	0.541546	0.0258931
LOC399491	UP	0.535814	0.17019	3.14832	0.0016421	0.202247	0.869381	FE	0.521197	0.0258931
PFN2	DN	-0.530605	0.16854	-3.14824	0.00164259	-0.860937	-0.200272	FE	-0.574984	0.0258931
ABHD2	DN	-0.530956	0.168696	-3.14741	0.00164726	-0.861594	-0.200317	FE	-0.549423	0.0259306
PPM1E	DN	-0.530615	0.168702	-3.14529	0.00165923	-0.861265	-0.199966	FE	-0.530353	0.0260829
FHOD3	DN	-0.531751	0.169155	-3.14357	0.00166898	-0.863288	-0.200213	FE	-0.562246	0.0261998
TAC1	DN	-0.534542	0.170119	-3.14217	0.00167702	-0.867969	-0.201115	FE	-0.620643	0.0262532
AP2M1	DN	-0.528194	0.168294	-3.13853	0.001698	-0.858043	-0.198344	FE	-0.587477	0.0264857
ASH2L	DN	-0.532256	0.169596	-3.13837	0.00169888	-0.864658	-0.199854	FE	-0.515374	0.0264857
TBP	DN	-0.528743	0.168583	-3.13639	0.00171039	-0.85916	-0.198326	FE	-0.592481	0.0266285
NDUFB5	DN	-0.529278	0.168874	-3.13415	0.00172353	-0.860266	-0.19829	FE	-0.514723	0.0267962
THY1	DN	-0.532955	0.170071	-3.13373	0.00172602	-0.866287	-0.199622	FE	-0.532339	0.0267982
HEATR2	UP	0.526676	0.16817	3.1318	0.00173738	0.197068	0.856283	FE	0.534379	0.0269059
ELOVL4	DN	-0.529837	0.169208	-3.13128	0.00174046	-0.861478	-0.198196	FE	-0.542929	0.0269059
PPP2R2B	DN	-0.53305	0.170238	-3.1312	0.00174093	-0.866711	-0.19939	FE	-0.502416	0.0269059
PITX3	DN	-0.530159	0.169329	-3.13094	0.00174245	-0.862038	-0.198281	FE	-0.55702	0.0269059
AXIN1	UP	0.529794	0.169241	3.13042	0.00174558	0.198088	0.8615	FE	0.55499	0.0269176
CAMK2B	DN	-0.52993	0.169412	-3.12805	0.00175968	-0.861972	-0.197888	FE	-0.545558	0.0270981
DUSP10	UP	0.528524	0.169058	3.1263	0.00177023	0.197177	0.859871	FE	0.553991	0.0271867
PAX6	UP	0.52806	0.169071	3.1233	0.00178835	0.196686	0.859433	FE	0.573143	0.0273439
TUFM	DN	-0.525686	0.168326	-3.12302	0.00179008	-0.855599	-0.195772	FE	-0.544625	0.0273439
HMG20B	UP	0.534026	0.170997	3.12301	0.00179011	0.198878	0.869174	FE	0.548585	0.0273439
NUDT2	DN	-0.525569	0.168336	-3.12215	0.00179534	-0.855501	-0.195638	FE	-0.577093	0.0273867
FBXO9	DN	-0.527342	0.168943	-3.12141	0.00179986	-0.858465	-0.196219	FE	-0.53577	0.0274189
CDK5RAP1	DN	-0.5277	0.169196	-3.11886	0.00181549	-0.859318	-0.196081	FE	-0.618207	0.0275828
SHANK2	DN	-0.531006	0.170368	-3.11682	0.00182811	-0.86492	-0.197091	FE	-0.596358	0.0277051
HMGCL	DN	-0.524125	0.168192	-3.11623	0.0018318	-0.853776	-0.194475	FE	-0.503832	0.0277191
IMMT	DN	-0.530106	0.170248	-3.11374	0.00184734	-0.863785	-0.196427	FE	-0.587898	0.0278798
CTSK	UP	0.529342	0.170067	3.11256	0.00185475	0.196017	0.862667	FE	0.574883	0.0279545
RNF11	DN	-0.529214	0.170133	-3.1106	0.0018671	-0.862668	-0.19576	FE	-0.596741	0.0281032
MAP4K4	UP	0.529229	0.170184	3.10974	0.00187254	0.195674	0.862785	FE	0.602231	0.0281477
MAGED2	DN	-0.523136	0.168269	-3.10893	0.00187768	-0.852936	-0.193335	FE	-0.567418	0.0281875
UAP1	DN	-0.52272	0.168172	-3.10824	0.00188204	-0.852332	-0.193108	FE	-0.524176	0.0282157
ADCY3	DN	-0.529267	0.170338	-3.10716	0.00188895	-0.863123	-0.195411	FE	-0.533875	0.0282819
PDK4	UP	0.524274	0.168801	3.10586	0.00189725	0.193429	0.855118	FE	0.553039	0.0283687
NDUFA5	DN	-0.526681	0.169676	-3.10404	0.00190898	-0.859241	-0.194122	FE	-0.507132	0.0285064
BAG3	UP	0.527131	0.169953	3.10164	0.00192455	0.19403	0.860232	FE	0.555907	0.0287011
NDN	DN	-0.522551	0.168607	-3.09923	0.00194023	-0.853014	-0.192088	FE	-0.508366	0.0288969
RNF2	DN	-0.525057	0.169565	-3.09649	0.00195827	-0.857399	-0.192715	FE	-0.532759	0.0291273
ARHGAP29	UP	0.52504	0.169631	3.09519	0.00196688	0.192569	0.85751	FE	0.558308	0.0291828
PRDM4	DN	-0.523171	0.169029	-3.09515	0.00196715	-0.854463	-0.19188	FE	-0.523088	0.0291828
CDO1	DN	-0.51976	0.168071	-3.09251	0.00198474	-0.849173	-0.190347	FE	-0.503349	0.0294053
COX7B	DN	-0.526731	0.170375	-3.0916	0.00199082	-0.86066	-0.192802	FE	-0.577736	0.0294569
GGT1	UP	0.524018	0.169583	3.09004	0.00200127	0.191642	0.856394	FE	0.503697	0.0295729
BRPF1	UP	0.528224	0.170986	3.08928	0.0020064	0.193098	0.86335	FE	0.568105	0.0296072
DGKI	DN	-0.521912	0.168976	-3.08867	0.00201053	-0.853099	-0.190725	FE	-0.556034	0.0296072
ARHGEF17	DN	-0.518168	0.167771	-3.08854	0.00201143	-0.846993	-0.189342	FE	-0.513155	0.0296072
ARHGEF18	UP	0.527031	0.170845	3.08484	0.00203661	0.19218	0.861882	FE	0.513357	0.0299002
TMEM14A	DN	-0.527183	0.170928	-3.08424	0.00204074	-0.862196	-0.19217	FE	-0.623793	0.0299108
NDUFA13	DN	-0.520145	0.168727	-3.08276	0.00205093	-0.850844	-0.189446	FE	-0.537163	0.0299765
WDR12	DN	-0.521557	0.169197	-3.08255	0.00205239	-0.853177	-0.189937	FE	-0.52094	0.0299765
USP14	DN	-0.525641	0.17059	-3.08131	0.00206092	-0.859991	-0.19129	FE	-0.592417	0.0300623
RABL3	DN	-0.517859	0.168152	-3.0797	0.00207207	-0.847431	-0.188287	FE	-0.528887	0.0300723
RUSC2	DN	-0.524132	0.170208	-3.07936	0.00207446	-0.857734	-0.19053	FE	-0.601274	0.0300723
FASTKD3	DN	-0.520483	0.169027	-3.07928	0.00207499	-0.85177	-0.189195	FE	-0.542979	0.0300723
KCNS3	DN	-0.525458	0.170645	-3.07925	0.00207524	-0.859916	-0.191	FE	-0.615315	0.0300723
STX10	UP	0.521927	0.16951	3.07904	0.00207671	0.189694	0.854161	FE	0.501806	0.0300723
DYNLT3	DN	-0.773857	0.251341	-3.07892	0.00207752	-1.26648	-0.281239	REML	-0.798805	0.0300723
HK1	DN	-0.526243	0.17102	-3.07709	0.00209032	-0.861435	-0.19105	FE	-0.540737	0.0301844
PSMG1	DN	-0.524244	0.170372	-3.07705	0.00209059	-0.858167	-0.19032	FE	-0.52523	0.0301844
PRKCB	DN	-0.518547	0.168555	-3.07642	0.002095	-0.848908	-0.188185	FE	-0.562873	0.0302096
GSPT2	DN	-0.51991	0.169172	-3.07326	0.00211734	-0.851481	-0.188339	FE	-0.525643	0.0304326
PLEKHF2	UP	0.517921	0.168534	3.07309	0.00211852	0.1876	0.848241	FE	0.537599	0.0304326
RFPL1S	DN	-0.524449	0.17072	-3.07198	0.00212646	-0.859054	-0.189843	FE	-0.544572	0.0304623
UBXN8	DN	-0.516812	0.168239	-3.07189	0.00212706	-0.846554	-0.18707	FE	-0.565089	0.0304623
ASTN1	DN	-0.517716	0.168596	-3.07075	0.00213522	-0.848159	-0.187274	FE	-0.502742	0.0305073
NAP1L3	DN	-0.521787	0.169941	-3.0704	0.00213772	-0.854865	-0.188709	FE	-0.594945	0.0305073
EIF3I	DN	-0.519081	0.169097	-3.06972	0.00214256	-0.850505	-0.187657	FE	-0.543643	0.0305073
JMJD4	DN	-0.519739	0.16949	-3.06649	0.00216591	-0.851933	-0.187544	FE	-0.573943	0.0307625
SNX4	DN	-0.516017	0.168377	-3.06466	0.00217919	-0.846029	-0.186005	FE	-0.504354	0.0307999
KRCC1	UP	0.517063	0.168721	3.06461	0.00217957	0.186376	0.847751	FE	0.55144	0.0307999
CCNE1	DN	-0.519087	0.169385	-3.06454	0.00218005	-0.851075	-0.187098	FE	-0.561978	0.0307999
ATP6V1D	DN	-0.522668	0.170569	-3.06425	0.00218214	-0.856978	-0.188358	FE	-0.550878	0.0307999
MAP3K11	UP	0.523488	0.170912	3.06291	0.00219198	0.188506	0.858469	FE	0.520728	0.0309004
HMG20A	DN	-0.517084	0.168857	-3.06226	0.00219675	-0.848039	-0.18613	FE	-0.523437	0.0309292
NOS1AP	DN	-0.520374	0.169986	-3.06127	0.002204	-0.853541	-0.187207	FE	-0.574906	0.0309927
DNAJA1	UP	0.516222	0.168669	3.06056	0.00220927	0.185636	0.846807	FE	0.545135	0.0310004
LETMD1	DN	-0.516599	0.168866	-3.05923	0.00221906	-0.84757	-0.185628	FE	-0.532566	0.0310888
HSPA6	UP	0.518486	0.169567	3.05771	0.00223033	0.186142	0.850831	FE	0.522515	0.0311696
CLTCL1	DN	-0.5203	0.170305	-3.0551	0.00224985	-0.854092	-0.186507	FE	-0.583906	0.0314038
LIMA1	UP	0.516813	0.169265	3.05327	0.00226362	0.185059	0.848567	FE	0.563619	0.0314796
PGAM1	DN	-0.51822	0.169952	-3.04922	0.00229438	-0.851319	-0.185121	FE	-0.544108	0.0317904
EPCAM	DN	-0.512267	0.168231	-3.04502	0.00232665	-0.841994	-0.18254	FE	-0.546599	0.0321839
GRM3	UP	0.516278	0.169561	3.04479	0.00232846	0.183944	0.848613	FE	0.560619	0.0321839
ME3	DN	-0.514819	0.169117	-3.04416	0.00233332	-0.846283	-0.183356	FE	-0.557621	0.0322118
SNCB	DN	-0.512749	0.168529	-3.04249	0.00234628	-0.84306	-0.182438	FE	-0.573714	0.0322831
NDFIP1	DN	-0.511892	0.168253	-3.0424	0.00234704	-0.841662	-0.182122	FE	-0.54088	0.0322831
PRL	DN	-0.514377	0.169151	-3.04093	0.00235849	-0.845907	-0.182847	FE	-0.559663	0.0323702
2019-03-08	UP	0.511211	0.168114	3.04085	0.00235908	0.181713	0.84071	FE	0.523072	0.0323702
TUFT1	DN	-0.517451	0.170206	-3.04014	0.00236467	-0.851049	-0.183853	FE	-0.60403	0.0323995
LSM5	DN	-0.518284	0.170496	-3.03985	0.00236693	-0.852451	-0.184117	FE	-0.564141	0.0323995
HMGB3	DN	-0.515443	0.169639	-3.03848	0.00237779	-0.847929	-0.182957	FE	-0.530837	0.0325089
GLOD4	DN	-0.510497	0.168203	-3.035	0.00240535	-0.840169	-0.180825	FE	-0.533119	0.0326914
KCNQ2	DN	-0.517609	0.170594	-3.03415	0.00241214	-0.851968	-0.18325	FE	-0.617154	0.0326914
PSMA1	DN	-0.51203	0.168785	-3.03362	0.00241641	-0.842843	-0.181217	FE	-0.546108	0.0326914
CDK2AP1	UP	0.508421	0.1676	3.03353	0.0024171	0.17993	0.836912	FE	0.515103	0.0326914
CXXC1	UP	0.516467	0.170309	3.03252	0.0024252	0.182667	0.850268	FE	0.538045	0.0327486
NEFL	DN	-0.513293	0.169287	-3.03209	0.00242868	-0.845089	-0.181497	FE	-0.542355	0.0327486
TLE3	UP	0.511773	0.168825	3.03139	0.00243431	0.180883	0.842664	FE	0.561097	0.0327486
PCIF1	DN	-0.511613	0.168773	-3.03137	0.0024345	-0.842403	-0.180824	FE	-0.546025	0.0327486
SGSH	DN	-0.78398	0.25914	-3.02532	0.00248371	-1.29188	-0.276076	REML	-0.816045	0.0332045
WDR25	DN	-0.510259	0.168681	-3.025	0.00248632	-0.840867	-0.179651	FE	-0.56986	0.0332045
EXOSC7	DN	-0.512685	0.169489	-3.02489	0.00248726	-0.844878	-0.180493	FE	-0.560137	0.0332045
CHMP6	DN	-0.507495	0.168092	-3.01915	0.00253489	-0.836951	-0.17804	FE	-0.529443	0.0337212
TIMM10	DN	-0.509146	0.168719	-3.01772	0.00254686	-0.839829	-0.178463	FE	-0.513384	0.0337221
FCGR2B	UP	0.510763	0.169382	3.01545	0.00256598	0.178781	0.842746	FE	0.500465	0.0338423
TBC1D2B	UP	0.510009	0.169171	3.01476	0.00257185	0.17844	0.841577	FE	0.508548	0.0338423
SLC6A15	DN	-0.511763	0.169779	-3.01429	0.00257581	-0.844523	-0.179002	FE	-0.596552	0.0338423
NCF4	UP	0.508345	0.168666	3.01391	0.00257903	0.177765	0.838925	FE	0.558539	0.0338423
NDUFV2	DN	-0.508661	0.169041	-3.0091	0.00262019	-0.839975	-0.177348	FE	-0.543173	0.0342134
MID1	UP	0.507068	0.168613	3.00729	0.00263584	0.176593	0.837542	FE	0.528765	0.0343782
WRB	DN	-0.511852	0.170238	-3.00669	0.00264107	-0.845511	-0.178192	FE	-0.511101	0.0343963
MXI1	UP	0.507337	0.168792	3.0057	0.0026497	0.176511	0.838163	FE	0.526503	0.0344277
STAM	DN	-0.510494	0.169856	-3.00546	0.00265179	-0.843405	-0.177583	FE	-0.514447	0.0344277
PCMT1	DN	-0.51135	0.170163	-3.00506	0.00265528	-0.844864	-0.177837	FE	-0.606702	0.0344336
PAM	DN	-0.507358	0.169	-3.00212	0.00268107	-0.838592	-0.176124	FE	-0.579336	0.0346321
GPR161	DN	-0.794433	0.264629	-3.00206	0.00268157	-1.3131	-0.27577	REML	-0.795511	0.0346321
TTPAL	DN	-0.506428	0.168701	-3.00192	0.00268281	-0.837076	-0.17578	FE	-0.532038	0.0346321
CA2	UP	0.513014	0.170928	3.00134	0.00268795	0.178	0.848027	FE	0.567755	0.0346404
ALDOA	DN	-0.505776	0.168527	-3.00116	0.00268956	-0.836084	-0.175469	FE	-0.605717	0.0346404
RPH3A	DN	-0.508761	0.169553	-3.0006	0.0026945	-0.841079	-0.176443	FE	-0.58356	0.0346579
TJP2	UP	0.509328	0.169758	3.00031	0.00269704	0.176608	0.842048	FE	0.65104	0.0346579
CACNG3	DN	-0.507901	0.169322	-2.99962	0.00270312	-0.839765	-0.176037	FE	-0.553592	0.0346967
AUH	DN	-0.50776	0.169299	-2.9992	0.00270694	-0.83958	-0.175941	FE	-0.564585	0.0347063
MAGI1	DN	-0.508743	0.169725	-2.99746	0.00272243	-0.841398	-0.176088	FE	-0.500545	0.0348389
BLVRA	DN	-0.511212	0.170574	-2.99702	0.00272631	-0.84553	-0.176895	FE	-0.50378	0.0348389
CNTNAP2	DN	-0.506202	0.16902	-2.99493	0.00274508	-0.837474	-0.17493	FE	-0.501358	0.0350268
C7orf43	DN	-0.50562	0.16884	-2.99467	0.00274738	-0.836539	-0.1747	FE	-0.540651	0.0350268
CEBPB	UP	0.504251	0.168575	2.99125	0.00277836	0.17385	0.834652	FE	0.518748	0.0353414
APBA1	DN	-0.508363	0.169977	-2.99077	0.00278272	-0.841512	-0.175214	FE	-0.547881	0.0353414
VSIG4	UP	0.503755	0.168447	2.99057	0.00278453	0.173604	0.833906	FE	0.508275	0.0353414
CLCN6	DN	-0.509134	0.170353	-2.98871	0.00280162	-0.843019	-0.175249	FE	-0.64682	0.0354393
CLIC1	UP	0.502193	0.168158	2.98644	0.00282242	0.17261	0.831776	FE	0.525868	0.035629
SCG5	DN	-0.508727	0.170372	-2.98597	0.00282678	-0.842651	-0.174804	FE	-0.632566	0.0356382
CASP7	UP	0.506957	0.169861	2.98454	0.00284006	0.174035	0.839878	FE	0.526247	0.0357121
SLC7A7	UP	0.503549	0.168725	2.98444	0.00284097	0.172855	0.834244	FE	0.543735	0.0357121
DGUOK	DN	-0.508671	0.170448	-2.98432	0.00284209	-0.842742	-0.174599	FE	-0.556358	0.0357121
PELI2	UP	0.504315	0.169075	2.9828	0.00285629	0.172935	0.835695	FE	0.557318	0.0358507
CMTM6	UP	0.506431	0.169882	2.98107	0.0028724	0.173468	0.839394	FE	0.531263	0.0359805
BLVRB	DN	-0.500762	0.167984	-2.98101	0.00287298	-0.830004	-0.171519	FE	-0.530894	0.0359805
NCSTN	UP	0.506319	0.169898	2.98013	0.00288128	0.173324	0.839313	FE	0.501794	0.036009
MYL6B	DN	-0.50371	0.169053	-2.97959	0.00288631	-0.835049	-0.172372	FE	-0.526447	0.036009
PIN1	DN	-0.783698	0.263052	-2.97925	0.00288957	-1.29927	-0.268125	REML	-0.847341	0.036009
CTH	DN	-0.503802	0.169212	-2.97734	0.00290766	-0.835451	-0.172152	FE	-0.553809	0.0361312
TMBIM6	UP	0.503435	0.169106	2.97703	0.00291052	0.171993	0.834878	FE	0.571063	0.0361312
POGK	UP	0.499069	0.16773	2.97543	0.00292579	0.170324	0.827814	FE	0.522565	0.0361624
ATXN10	DN	-0.502791	0.169063	-2.97399	0.00293953	-0.834148	-0.171434	FE	-0.526231	0.0362137
ACTL6A	UP	0.508358	0.170987	2.97307	0.00294833	0.173229	0.843488	FE	0.517111	0.0362199
TBC1D19	DN	-0.505636	0.170118	-2.97228	0.00295601	-0.83906	-0.172212	FE	-0.519962	0.0362199
BCL2A1	UP	0.498824	0.168139	2.96673	0.0030098	0.169277	0.82837	FE	0.524257	0.0367598
RIN2	UP	0.504152	0.169985	2.96586	0.00301838	0.170987	0.837317	FE	0.596089	0.0367853
TSPYL1	DN	-0.500846	0.168935	-2.96472	0.00302958	-0.831952	-0.169739	FE	-0.533394	0.0368822
SAV1	UP	0.498154	0.168488	2.95662	0.00311033	0.167924	0.828383	FE	0.549842	0.0377126
SLC17A1	UP	0.498836	0.168722	2.95655	0.00311097	0.168147	0.829525	FE	0.504839	0.0377126
TTC1	DN	-0.498307	0.168544	-2.95654	0.0031111	-0.828647	-0.167967	FE	-0.502077	0.0377126
GUCA1A	DN	-0.498129	0.168518	-2.95594	0.00311719	-0.828418	-0.16784	FE	-0.561118	0.0377303
PSMD9	DN	-0.500109	0.169199	-2.95574	0.00311923	-0.831734	-0.168484	FE	-0.520652	0.0377303
LRFN3	DN	-0.50174	0.169783	-2.95519	0.00312476	-0.834508	-0.168972	FE	-0.503077	0.0377569
SDC1	DN	-0.904943	0.306304	-2.95439	0.00313288	-1.50529	-0.304597	REML	-0.942216	0.0378147
ATP5G3	DN	-0.496663	0.168198	-2.95284	0.00314865	-0.826326	-0.167	FE	-0.546335	0.0378439
RIMBP2	DN	-0.744058	0.252283	-2.94931	0.00318489	-1.23852	-0.249593	REML	-0.801847	0.038239
FAM120A	DN	-0.499421	0.169393	-2.9483	0.00319528	-0.831426	-0.167417	FE	-0.540446	0.0382826
IER5	UP	0.496882	0.168642	2.94637	0.00321528	0.166349	0.827414	FE	0.538661	0.0384021
TGFB3	UP	0.496643	0.168562	2.94636	0.00321542	0.166268	0.827017	FE	0.590294	0.0384021
GPC1	DN	-0.499054	0.16942	-2.94566	0.00322271	-0.831112	-0.166996	FE	-0.579477	0.0384352
RNF130	UP	0.780265	0.264906	2.94544	0.00322498	0.261058	1.29947	REML	0.834449	0.0384352
RAX	DN	-0.494202	0.167806	-2.94508	0.00322869	-0.823095	-0.165308	FE	-0.507379	0.0384391
LRP1B	DN	-0.497418	0.168931	-2.9445	0.00323474	-0.828517	-0.166319	FE	-0.595219	0.0384706
NOSIP	UP	0.497532	0.169054	2.94304	0.00325007	0.166193	0.828871	FE	0.545337	0.038572
BZW2	DN	-0.49816	0.169393	-2.94086	0.00327306	-0.830164	-0.166156	FE	-0.506842	0.0387232
MYOM1	DN	-0.492599	0.167678	-2.93777	0.00330586	-0.821241	-0.163956	FE	-0.507982	0.0389857
TRIM52	UP	0.494842	0.168509	2.93658	0.0033185	0.164569	0.825114	FE	0.502494	0.039057
SYNJ2	UP	0.501031	0.170647	2.93607	0.00332403	0.166569	0.835492	FE	0.544261	0.0390815
ANKRD34C	DN	-0.733235	0.249848	-2.93472	0.00333846	-1.22293	-0.243542	REML	-0.831569	0.0392104
ATP6V0E2	DN	-0.764291	0.260641	-2.93236	0.003364	-1.27514	-0.253445	REML	-0.805529	0.0394437
PRELP	UP	0.494048	0.16851	2.93186	0.00336934	0.163775	0.824322	FE	0.532255	0.0394505
KIF13A	UP	0.499231	0.170354	2.93055	0.00338363	0.165343	0.833119	FE	0.544261	0.0394776
PIGZ	DN	-0.498531	0.170119	-2.93049	0.00338424	-0.831958	-0.165105	FE	-0.522136	0.0394776
C10orf76	DN	-0.49475	0.168835	-2.93037	0.00338559	-0.825661	-0.163839	FE	-0.525299	0.0394776
FAR2	DN	-0.495542	0.169145	-2.92968	0.00339309	-0.82706	-0.164023	FE	-0.512538	0.0394839
SYNGR2	UP	0.49566	0.16921	2.92926	0.00339765	0.164015	0.827305	FE	0.500325	0.0394964
MKRN1	DN	-0.500422	0.171062	-2.92539	0.00344022	-0.835697	-0.165148	FE	-0.614918	0.0399502
SRPRB	DN	-0.491529	0.168046	-2.92497	0.00344484	-0.820893	-0.162166	FE	-0.526695	0.039963
GEM	UP	0.492251	0.168533	2.9208	0.0034913	0.161933	0.82257	FE	0.547687	0.0403779
NOC4L	DN	-0.490319	0.168036	-2.91795	0.00352343	-0.819663	-0.160975	FE	-0.518563	0.0406934
ZNF593	DN	-0.492891	0.168963	-2.91715	0.00353241	-0.824053	-0.16173	FE	-0.541322	0.0406934
NANS	DN	-0.496646	0.170264	-2.91691	0.00353516	-0.830358	-0.162934	FE	-0.563981	0.0406934
TCF12	UP	0.491911	0.169133	2.90842	0.00363255	0.160416	0.823406	FE	0.522332	0.0416292
GULP1	UP	0.495729	0.170518	2.90719	0.00364686	0.16152	0.829939	FE	0.581915	0.0417176
NT5C2	UP	0.49034	0.168668	2.90713	0.00364762	0.159757	0.820924	FE	0.537188	0.0417176
CAMK2A	DN	-0.4905	0.168812	-2.90559	0.00366561	-0.821366	-0.159633	FE	-0.544754	0.04177
AHCY	DN	-0.490612	0.168893	-2.90487	0.00367407	-0.821636	-0.159588	FE	-0.612502	0.0417823
CCDC121	UP	0.496197	0.170822	2.90476	0.0036754	0.161391	0.831002	FE	0.514945	0.0417823
COQ4	DN	-0.488818	0.168456	-2.90176	0.0037107	-0.818985	-0.158651	FE	-0.512577	0.0420991
CTNNBIP1	DN	-0.493764	0.170252	-2.9002	0.00372928	-0.827451	-0.160076	FE	-0.588174	0.0422255
ME2	DN	-0.487433	0.16816	-2.89863	0.00374801	-0.817021	-0.157846	FE	-0.510171	0.0423952
CACNA1B	DN	-0.489717	0.169048	-2.89691	0.0037686	-0.821046	-0.158389	FE	-0.541911	0.0425431
PPP2R1A	DN	-0.486239	0.16808	-2.89289	0.0038171	-0.815671	-0.156807	FE	-0.524659	0.042764
UQCRC1	DN	-0.484739	0.167568	-2.89278	0.00381843	-0.813167	-0.156311	FE	-0.52228	0.042764
EFR3A	DN	-0.485162	0.167732	-2.89249	0.00382201	-0.81391	-0.156414	FE	-0.509435	0.042764
DTYMK	UP	0.488299	0.168817	2.89248	0.00382212	0.157424	0.819173	FE	0.528627	0.042764
PABPN1	UP	0.486525	0.168405	2.88902	0.00386442	0.156458	0.816593	FE	0.516873	0.0430672
TOM1L2	DN	-0.490428	0.169917	-2.88628	0.00389824	-0.823459	-0.157397	FE	-0.502492	0.0432843
MRPL24	DN	-0.486946	0.168788	-2.88495	0.00391473	-0.817765	-0.156127	FE	-0.514549	0.0433254
WBP5	UP	0.491243	0.170315	2.88432	0.00392259	0.157432	0.825054	FE	0.52651	0.043332
MTF2	DN	-0.488157	0.169265	-2.88398	0.00392683	-0.81991	-0.156404	FE	-0.522115	0.0433366
PTTG1IP	UP	0.488494	0.169471	2.88247	0.00394577	0.156337	0.82065	FE	0.604276	0.0434942
ENPP2	UP	0.490147	0.170059	2.88222	0.00394878	0.156838	0.823456	FE	0.5362	0.0434942
PDCD2	DN	-0.48794	0.169437	-2.87978	0.00397957	-0.82003	-0.15585	FE	-0.514072	0.0437059
FAM115A	DN	-0.485743	0.168857	-2.87666	0.00401911	-0.816695	-0.15479	FE	-0.559563	0.0440547
BMI1	UP	0.799681	0.278129	2.87521	0.00403753	0.254558	1.3448	REML	0.810404	0.0442138
SV2A	DN	-0.48868	0.170031	-2.87406	0.0040523	-0.821935	-0.155425	FE	-0.525927	0.0443087
GPR143	DN	-0.484627	0.168966	-2.86819	0.00412824	-0.815795	-0.15346	FE	-0.562306	0.0449899
RHBDL1	DN	-0.484233	0.168906	-2.86687	0.0041455	-0.815283	-0.153182	FE	-0.551131	0.0450644
SUCLA2	DN	-0.483308	0.168606	-2.8665	0.00415044	-0.81377	-0.152847	FE	-0.525123	0.0450644
S100A12	UP	0.483222	0.168859	2.86169	0.0042139	0.152264	0.814179	FE	0.525073	0.0455385
RPP40	DN	-0.482669	0.168724	-2.8607	0.0042271	-0.813363	-0.151976	FE	-0.50616	0.0455852
SIRT4	UP	0.482445	0.168711	2.85959	0.00424184	0.151777	0.813112	FE	0.522084	0.0457006
RAP1GDS1	DN	-0.486875	0.170323	-2.85855	0.00425584	-0.820701	-0.153049	FE	-0.624334	0.0457644
ZBTB43	DN	-0.477617	0.167272	-2.85533	0.00429927	-0.805465	-0.149769	FE	-0.518762	0.0461003
ARAP2	UP	0.48286	0.169179	2.85413	0.00431543	0.151275	0.814445	FE	0.537731	0.0461631
KCNAB2	DN	-0.484613	0.169802	-2.85399	0.00431736	-0.817418	-0.151808	FE	-0.536762	0.0461631
SOX12	UP	0.483931	0.169985	2.84691	0.00441464	0.150767	0.817095	FE	0.504605	0.0469817
ANO10	DN	-0.485811	0.170693	-2.8461	0.00442578	-0.820364	-0.151258	FE	-0.581175	0.0470561
MN1	DN	-0.485279	0.170546	-2.84544	0.00443501	-0.819543	-0.151015	FE	-0.55936	0.0470986
TUBG1	DN	-0.481832	0.169348	-2.84522	0.00443809	-0.813747	-0.149916	FE	-0.520043	0.0470986
RANBP6	DN	-0.477627	0.167971	-2.84351	0.00446201	-0.806845	-0.14841	FE	-0.5029	0.0473082
COPG2IT1	DN	-0.754351	0.265318	-2.8432	0.00446635	-1.27437	-0.234338	REML	-0.781014	0.0473099
MARK1	DN	-0.480452	0.16909	-2.84141	0.0044915	-0.811862	-0.149043	FE	-0.508648	0.0474876
CLEC1A	UP	0.480955	0.169698	2.83417	0.00459446	0.148352	0.813557	FE	0.509782	0.0481583
FABP3	DN	-0.480498	0.16955	-2.83397	0.00459743	-0.81281	-0.148187	FE	-0.514543	0.0481583
KCND3	DN	-0.756346	0.267331	-2.82925	0.00466571	-1.28031	-0.232387	REML	-0.728795	0.0486935
ADARB1	DN	-0.476831	0.168782	-2.82513	0.00472617	-0.807638	-0.146024	FE	-0.556574	0.0491959
HIST1H2BD	UP	0.481923	0.170585	2.82512	0.00472632	0.147582	0.816263	FE	0.510095	0.0491959
MRPL3	DN	-0.475571	0.168381	-2.82437	0.00473733	-0.805592	-0.14555	FE	-0.505847	0.0492595
CITED1	DN	-0.477562	0.169336	-2.8202	0.00479931	-0.809454	-0.14567	FE	-0.547134	0.0497386
SNAP23	UP	0.474095	0.168113	2.82009	0.00480095	0.144599	0.803591	FE	0.515425	0.0497386
CX3CL1	DN	-0.481015	0.170637	-2.81894	0.00481833	-0.815458	-0.146572	FE	-0.563379	0.049873
CFHR2	UP	0.476484	0.169091	2.81792	0.00483363	0.145072	0.807897	FE	0.506963	0.0499455
TELO2	DN	-0.473013	0.167874	-2.81767	0.00483735	-0.80204	-0.143986	FE	-0.519217	0.0499455
