# Supplementary material for: The landscape of multiscale transcriptomic networks and key regulators in Parkinson’s disease
Source: Nat Commun. 2019 Nov 20;10:5234. doi: 10.1038/s41467-019-13144-y (PMC6868244; doi:10.1038/s41467-019-13144-y)
Supplement: Supplementary file 3 — Dataset 2 [file 41467_2019_13144_MOESM3_ESM.xlsx]

## Sheet: Sheet1
Supplementary Data 2. The DEGs identified by the meta-analysis of the human PD datasets without GSE49036.
GeneSymbol	Reg	beta	se	zval	pval	ci.lb	ci.ub	model	mean.SMD	p.BH
SLC18A2	DN	-1.28882	0.198382	-6.49669	8.21085e-11	-1.67765	-0.900004	FE	-1.36188	9.30618e-07
AGTR1	DN	-1.16378	0.193671	-6.00907	1.86592e-09	-1.54337	-0.784193	FE	-1.24205	1.05742e-05
RET	DN	-1.0905	0.193245	-5.64309	1.67029e-08	-1.46925	-0.711743	FE	-1.21968	6.31036e-05
PCDH8	DN	-1.0616	0.193265	-5.49298	3.95218e-08	-1.44039	-0.682808	FE	-1.19866	0.000111985
ALDH1A1	DN	-1.03834	0.191483	-5.42262	5.87328e-08	-1.41364	-0.663041	FE	-1.1115	0.000118221
DCLK1	DN	-1.04434	0.19344	-5.39878	6.70953e-08	-1.42348	-0.665205	FE	-1.06978	0.000118221
MUTYH	UP	1.02106	0.190281	5.36609	8.04633e-08	0.648121	1.39401	FE	0.973235	0.000118221
ATPIF1	DN	-1.02891	0.191977	-5.35952	8.34449e-08	-1.40518	-0.652637	FE	-1.02067	0.000118221
PSMC1	DN	-1.02543	0.193234	-5.30668	1.11639e-07	-1.40417	-0.646701	FE	-1.07109	0.000140591
DDC	DN	-1.01396	0.192815	-5.25873	1.45051e-07	-1.39187	-0.636052	FE	-1.12155	0.000164401
PCSK1	DN	-0.974602	0.190495	-5.11616	3.11818e-07	-1.34796	-0.601239	FE	-1.1777	0.00030968
PRKAR2B	DN	-0.971156	0.190486	-5.09832	3.42681e-07	-1.3445	-0.597812	FE	-1.07304	0.00030968
PRPS1	DN	-0.96168	0.189223	-5.08226	3.7297e-07	-1.33255	-0.59081	FE	-0.955429	0.00030968
GBE1	DN	-0.976341	0.192289	-5.07746	3.82523e-07	-1.35322	-0.599461	FE	-1.09934	0.00030968
KCNJ6	DN	-0.956645	0.190907	-5.01107	5.41296e-07	-1.33081	-0.582475	FE	-1.02036	0.000409003
TRAPPC2L	DN	-0.932276	0.187594	-4.96965	6.70754e-07	-1.29995	-0.564598	FE	-0.910853	0.000475145
TSSC1	DN	-0.928175	0.18822	-4.93133	8.16729e-07	-1.29708	-0.559271	FE	-0.95835	0.000544518
REEP1	DN	-0.93442	0.190088	-4.91572	8.84562e-07	-1.30699	-0.561854	FE	-0.99646	0.000556979
SNCA	DN	-0.925743	0.189592	-4.88281	1.04583e-06	-1.29734	-0.554149	FE	-0.969711	0.000605153
UBE2N	DN	-0.912063	0.186948	-4.8787	1.06785e-06	-1.27847	-0.545652	FE	-0.899623	0.000605153
RALYL	DN	-0.916661	0.18875	-4.85648	1.19492e-06	-1.2866	-0.546717	FE	-1.00499	0.000644914
CADPS2	DN	-0.91454	0.191053	-4.78683	1.69433e-06	-1.289	-0.540082	FE	-1.00985	0.000872889
CCNH	DN	-0.894294	0.18771	-4.76424	1.89567e-06	-1.2622	-0.52639	FE	-0.901602	0.000934156
PTDSS1	DN	-0.890816	0.189453	-4.70203	2.57588e-06	-1.26214	-0.519494	FE	-0.985717	0.00121646
VBP1	DN	-0.878582	0.187231	-4.69251	2.69878e-06	-1.24555	-0.511616	FE	-0.865599	0.00122352
PLOD3	UP	0.86157	0.185799	4.6371	3.53328e-06	0.49741	1.22573	FE	0.892801	0.00154024
KIAA0319	DN	-0.869283	0.187926	-4.62567	3.73397e-06	-1.23761	-0.500955	FE	-0.947786	0.00156744
EN1	DN	-0.867245	0.188631	-4.59757	4.27452e-06	-1.23696	-0.497535	FE	-1.05475	0.00167646
OPA1	DN	-0.869579	0.189235	-4.59523	4.32282e-06	-1.24047	-0.498685	FE	-0.968131	0.00167646
DHRS7B	DN	-0.862777	0.187978	-4.58977	4.43743e-06	-1.23121	-0.494346	FE	-0.941881	0.00167646
RBM3	DN	-0.853319	0.186399	-4.57791	4.69644e-06	-1.21865	-0.487983	FE	-0.813249	0.00171708
MATN3	DN	-0.856051	0.18808	-4.55153	5.3257e-06	-1.22468	-0.487422	FE	-0.953473	0.00188594
PLD3	DN	-0.848563	0.186945	-4.53911	5.6492e-06	-1.21497	-0.482158	FE	-0.836532	0.00188594
ERC2	DN	-0.863051	0.190149	-4.5388	5.65748e-06	-1.23574	-0.490365	FE	-0.975639	0.00188594
DLD	DN	-0.841743	0.186574	-4.51159	6.43441e-06	-1.20742	-0.476066	FE	-0.877116	0.00207958
PAN2	UP	0.839873	0.186389	4.50602	6.60534e-06	0.474558	1.20519	FE	0.82437	0.00207958
SH3BP4	UP	0.843784	0.188188	4.48372	7.33528e-06	0.474942	1.21263	FE	0.880165	0.00224698
ANKRD28	UP	0.838684	0.18751	4.47275	7.72205e-06	0.471172	1.2062	FE	0.889397	0.0023032
PAIP1	DN	-0.827368	0.186114	-4.44548	8.76941e-06	-1.19215	-0.462591	FE	-0.89359	0.00254853
C3orf14	DN	-0.828354	0.187265	-4.42344	9.71407e-06	-1.19539	-0.461322	FE	-0.910301	0.00275248
YWHAZ	DN	-0.832961	0.189038	-4.40633	1.05139e-05	-1.20347	-0.462454	FE	-1.03651	0.00290645
SMPX	DN	-0.821096	0.186753	-4.39669	1.09916e-05	-1.18713	-0.455066	FE	-0.86812	0.00296615
PEG10	DN	-0.814621	0.186055	-4.37838	1.19563e-05	-1.17928	-0.449959	FE	-0.799811	0.00315145
CDH8	DN	-0.824448	0.189242	-4.35658	1.32111e-05	-1.19536	-0.45354	FE	-0.902853	0.0032859
SEZ6L	DN	-0.809442	0.185959	-4.3528	1.34408e-05	-1.17391	-0.444969	FE	-0.851913	0.0032859
CMAS	DN	-0.813703	0.187127	-4.34841	1.37128e-05	-1.18046	-0.446942	FE	-0.832199	0.0032859
HTR2A	DN	-0.819218	0.188416	-4.34793	1.3743e-05	-1.18851	-0.44993	FE	-0.93537	0.0032859
ZBTB16	UP	0.811206	0.186848	4.34153	1.41497e-05	0.44499	1.17742	FE	0.75508	0.0032859
LIN7B	DN	-0.811838	0.187341	-4.33347	1.46776e-05	-1.17902	-0.444656	FE	-0.914145	0.0032859
NME5	DN	-0.812157	0.187536	-4.33068	1.48652e-05	-1.17972	-0.444594	FE	-0.813587	0.0032859
SCRN1	DN	-0.805088	0.186057	-4.32711	1.51079e-05	-1.16975	-0.440424	FE	-0.831511	0.0032859
INSM1	DN	-0.813209	0.188088	-4.32355	1.53535e-05	-1.18185	-0.444563	FE	-0.970976	0.0032859
LRRN3	DN	-0.805982	0.186424	-4.32338	1.53655e-05	-1.17137	-0.440598	FE	-0.893297	0.0032859
PSMD2	DN	-0.798844	0.185358	-4.30973	1.63454e-05	-1.16214	-0.435548	FE	-0.876395	0.00343072
NGFRAP1	DN	-0.796579	0.186126	-4.27979	1.87068e-05	-1.16138	-0.431779	FE	-0.853359	0.00381091
SHOC2	DN	-0.804946	0.188181	-4.27751	1.88995e-05	-1.17377	-0.436118	FE	-0.884705	0.00381091
SIRT2	UP	0.789878	0.184793	4.2744	1.91655e-05	0.42769	1.15206	FE	0.783052	0.00381091
PPCS	DN	-0.789881	0.185056	-4.26833	1.96946e-05	-1.15258	-0.427177	FE	-0.677643	0.00384859
ATP6V0D1	DN	-0.786392	0.1867	-4.21207	2.53046e-05	-1.15232	-0.420467	FE	-0.873293	0.00486106
CEP135	UP	0.774036	0.184912	4.18597	2.8395e-05	0.411615	1.13646	FE	0.809097	0.00535212
SLITRK5	DN	-0.778893	0.186217	-4.18271	2.88053e-05	-1.14387	-0.413914	FE	-0.886174	0.00535212
GFRA1	DN	-0.769571	0.184676	-4.16714	3.08449e-05	-1.13153	-0.407612	FE	-0.804062	0.00563864
FJX1	DN	-0.77304	0.185886	-4.15867	3.20107e-05	-1.13737	-0.408709	FE	-0.917057	0.00575887
PTS	DN	-0.775469	0.187312	-4.13999	3.47326e-05	-1.14259	-0.408344	FE	-0.765585	0.00615093
MSX1	UP	0.762128	0.185022	4.11913	3.80311e-05	0.399492	1.12476	FE	0.795347	0.00663145
CREB3	DN	-0.767225	0.186521	-4.11335	3.89965e-05	-1.1328	-0.401651	FE	-0.738842	0.00669677
ATF4	UP	0.762017	0.185856	4.10004	4.13085e-05	0.397746	1.12629	FE	0.681441	0.00692731
PAFAH1B1	DN	-0.755162	0.184248	-4.09862	4.15614e-05	-1.11628	-0.394043	FE	-0.676077	0.00692731
AMIGO2	DN	-0.763238	0.186649	-4.08915	4.3295e-05	-1.12906	-0.397412	FE	-0.861152	0.00703782
PNPO	DN	-0.754219	0.184485	-4.08824	4.34664e-05	-1.1158	-0.392635	FE	-0.793265	0.00703782
TCP11L1	DN	-0.752916	0.184404	-4.08297	4.44645e-05	-1.11434	-0.391491	FE	-0.795101	0.00709804
GABRB1	DN	-0.760652	0.187079	-4.06594	4.78396e-05	-1.12732	-0.393984	FE	-0.811182	0.00753075
PTPRK	UP	0.749058	0.18517	4.04525	5.22666e-05	0.386132	1.11198	FE	0.893901	0.00805043
CRYAB	UP	0.758472	0.187562	4.04386	5.25794e-05	0.390858	1.12609	FE	0.809408	0.00805043
MID1IP1	UP	0.758623	0.187793	4.03968	5.35251e-05	0.390555	1.12669	FE	0.702337	0.00805043
C3orf18	DN	-0.755673	0.187194	-4.03684	5.41749e-05	-1.12257	-0.388779	FE	-0.853158	0.00805043
IL17RB	UP	0.741422	0.183835	4.03308	5.50499e-05	0.381112	1.10173	FE	0.749156	0.00805043
TIMM23	DN	-0.746979	0.185298	-4.03124	5.54832e-05	-1.11016	-0.383802	FE	-0.703198	0.00805043
CAMLG	DN	-0.748262	0.185738	-4.02859	5.61129e-05	-1.1123	-0.384222	FE	-0.752859	0.00805043
SCN3B	DN	-0.752419	0.186999	-4.02364	5.73043e-05	-1.11893	-0.385907	FE	-0.915928	0.00807396
CDK5	DN	-0.746007	0.185696	-4.01736	5.88535e-05	-1.10996	-0.38205	FE	-0.8685	0.00807396
PYGL	DN	-0.743324	0.185054	-4.01679	5.89957e-05	-1.10602	-0.380625	FE	-0.773697	0.00807396
LPPR4	DN	-0.748072	0.18626	-4.01627	5.91264e-05	-1.11314	-0.383008	FE	-0.870359	0.00807396
ZNF692	UP	0.75292	0.188125	4.00224	6.27464e-05	0.384202	1.12164	FE	0.766342	0.00846628
CD2BP2	DN	-0.742148	0.1857	-3.99648	6.42911e-05	-1.10611	-0.378182	FE	-0.81751	0.00848341
KIFAP3	DN	-0.740672	0.185345	-3.99619	6.43703e-05	-1.10394	-0.377403	FE	-0.812924	0.00848341
DCTN3	DN	-0.734821	0.185158	-3.96861	7.2294e-05	-1.09772	-0.371917	FE	-0.809484	0.00941816
AMPH	DN	-0.733068	0.185253	-3.95713	7.5857e-05	-1.09616	-0.369979	FE	-0.783137	0.00966634
LXN	DN	-0.73129	0.184906	-3.95493	7.65559e-05	-1.0937	-0.368882	FE	-0.762675	0.00966634
NEDD8	DN	-0.736054	0.18614	-3.9543	7.67576e-05	-1.10088	-0.371226	FE	-0.730398	0.00966634
TASP1	DN	-0.736164	0.186482	-3.94763	7.89276e-05	-1.10166	-0.370665	FE	-0.772481	0.00983039
ERP29	DN	-0.725175	0.183897	-3.94338	8.03412e-05	-1.08561	-0.364744	FE	-0.690286	0.00989769
CNIH3	DN	-0.73275	0.186173	-3.93585	8.29029e-05	-1.09764	-0.367857	FE	-0.810728	0.0101035
FGF12	DN	-0.730178	0.185742	-3.93114	8.45441e-05	-1.09423	-0.36613	FE	-0.754299	0.0101939
TMEM35	DN	-0.732644	0.186622	-3.92582	8.64361e-05	-1.09842	-0.366871	FE	-0.793486	0.0102016
RBKS	DN	-0.726668	0.18518	-3.92411	8.70495e-05	-1.08962	-0.363722	FE	-0.780833	0.0102016
SYT1	DN	-0.72612	0.185074	-3.9234	8.73083e-05	-1.08886	-0.363381	FE	-0.77946	0.0102016
RGS4	DN	-0.724751	0.185097	-3.91553	9.02067e-05	-1.08753	-0.361968	FE	-0.768205	0.0103178
NAP1L2	DN	-0.735951	0.188059	-3.91341	9.10006e-05	-1.10454	-0.367363	FE	-0.8624	0.0103178
WDR47	DN	-0.730984	0.186794	-3.91332	9.10342e-05	-1.09709	-0.364875	FE	-0.812519	0.0103178
RFK	DN	-0.733281	0.187752	-3.90558	9.40012e-05	-1.10127	-0.365293	FE	-0.903961	0.0105042
SNX10	DN	-0.732165	0.187532	-3.90421	9.45324e-05	-1.09972	-0.364609	FE	-0.787971	0.0105042
DDX11	UP	0.717214	0.183951	3.89895	9.66127e-05	0.356677	1.07775	FE	0.741407	0.0106311
SMYD3	DN	-0.723227	0.186255	-3.88299	0.00010318	-1.08828	-0.358174	FE	-0.763574	0.0111401
GPX3	DN	-0.720274	0.185497	-3.88293	0.000103204	-1.08384	-0.356706	FE	-0.747177	0.0111401
TPBG	DN	-0.71864	0.185245	-3.8794	0.000104715	-1.08171	-0.355566	FE	-0.862509	0.0111966
SRD5A1	DN	-0.721219	0.186273	-3.87184	0.000108019	-1.08631	-0.35613	FE	-0.775787	0.0113607
RAD52	UP	0.709936	0.183403	3.87091	0.000108428	0.350474	1.0694	FE	0.744015	0.0113607
PSMD14	DN	-0.722247	0.186732	-3.86782	0.000109811	-1.08824	-0.356259	FE	-0.751413	0.0113607
MAP2	DN	-0.717172	0.185468	-3.86683	0.000110259	-1.08068	-0.353662	FE	-0.74846	0.0113607
IMP4	DN	-0.720503	0.186706	-3.85902	0.000113842	-1.08644	-0.354566	FE	-0.825794	0.0116242
VRK1	DN	-0.721528	0.187207	-3.85418	0.000116118	-1.08845	-0.35461	FE	-0.762467	0.0117336
GSS	DN	-0.707055	0.183538	-3.85236	0.000116984	-1.06678	-0.347327	FE	-0.791171	0.0117336
DHDDS	DN	-0.710568	0.184827	-3.84451	0.000120794	-1.07282	-0.348314	FE	-0.896189	0.0120095
LMO3	DN	-0.711369	0.185334	-3.8383	0.000123888	-1.07462	-0.34812	FE	-0.758691	0.0122099
RIMS3	DN	-0.709374	0.185288	-3.8285	0.000128927	-1.07253	-0.346217	FE	-0.954488	0.012597
NUPR1	UP	0.706393	0.184705	3.82445	0.000131067	0.344378	1.06841	FE	0.725096	0.0126967
COMMD8	DN	-0.700251	0.183278	-3.8207	0.000133074	-1.05947	-0.341032	FE	-0.694099	0.0127648
C12orf10	DN	-0.714408	0.187069	-3.81895	0.000134023	-1.08106	-0.347759	FE	-0.85261	0.0127648
FBXL15	DN	-0.709015	0.185863	-3.81472	0.000136337	-1.0733	-0.34473	FE	-0.832868	0.012877
PSEN2	DN	-0.707613	0.185641	-3.81173	0.000137999	-1.07146	-0.343764	FE	-0.702103	0.0129263
CHD5	DN	-0.700356	0.183836	-3.80969	0.000139143	-1.06067	-0.340045	FE	-0.788957	0.0129266
RNF14	DN	-0.702396	0.184643	-3.80407	0.00014234	-1.06429	-0.340501	FE	-0.655001	0.0130206
IGJ	UP	0.699091	0.183841	3.80269	0.000143133	0.338769	1.05941	FE	0.671951	0.0130206
ZNF226	DN	-0.705016	0.185483	-3.80098	0.000144127	-1.06856	-0.341477	FE	-0.777324	0.0130206
FIBP	DN	-0.70126	0.184619	-3.79841	0.000145628	-1.06311	-0.339413	FE	-0.76141	0.0130206
GAP43	DN	-0.711671	0.187412	-3.79735	0.00014625	-1.07899	-0.344349	FE	-0.911495	0.0130206
FKBP1B	DN	-0.700119	0.184436	-3.796	0.000147047	-1.06161	-0.338631	FE	-0.764847	0.0130206
SMAP1	DN	-0.697544	0.183951	-3.79202	0.000149428	-1.05808	-0.337007	FE	-0.705864	0.0131288
GNG3	DN	-0.699419	0.184846	-3.78378	0.000154461	-1.06171	-0.337127	FE	-0.802983	0.0134667
SMPD3	DN	-0.703114	0.185935	-3.78151	0.000155881	-1.06754	-0.338688	FE	-0.920336	0.0134867
KCNJ2	UP	0.700009	0.185246	3.7788	0.000157587	0.336932	1.06309	FE	0.850022	0.0135265
KIF3C	DN	-0.693643	0.183649	-3.777	0.000158728	-1.05359	-0.333697	FE	-0.790578	0.0135265
PRR14	UP	0.7051	0.186789	3.77485	0.000160107	0.339	1.0712	FE	0.723642	0.0135422
BCAS2	DN	-0.705419	0.187042	-3.77144	0.000162308	-1.07201	-0.338823	FE	-0.814795	0.0135753
CERK	DN	-0.698076	0.185139	-3.77054	0.000162894	-1.06094	-0.335209	FE	-0.799499	0.0135753
DDX25	DN	-0.69431	0.184281	-3.76768	0.000164772	-1.05549	-0.333127	FE	-0.752839	0.0136316
LOC399491	UP	0.693608	0.184473	3.75994	0.000169953	0.332047	1.05517	FE	0.521197	0.0138955
SYNGR3	DN	-0.691764	0.184016	-3.75926	0.000170414	-1.05243	-0.3311	FE	-0.78613	0.0138955
GPRASP1	DN	-0.694412	0.185148	-3.75058	0.000176427	-1.0573	-0.331529	FE	-0.776796	0.014283
ADH5	DN	-0.691111	0.184409	-3.74772	0.000178451	-1.05255	-0.329677	FE	-0.64636	0.0143445
MOAP1	DN	-0.696255	0.185962	-3.74407	0.000181061	-1.06073	-0.331776	FE	-0.761073	0.0144517
NPTX2	UP	0.687105	0.183813	3.73806	0.000185444	0.326838	1.04737	FE	0.61506	0.014596
LRRC49	DN	-0.693947	0.185766	-3.7356	0.000187266	-1.05804	-0.329853	FE	-0.744536	0.0146377
NDUFA9	DN	-0.686728	0.184148	-3.72922	0.000192071	-1.04765	-0.325805	FE	-0.813943	0.0146882
RAF1	UP	0.691234	0.185418	3.72798	0.000193021	0.327822	1.05465	FE	0.7269	0.0146882
RUNDC3B	DN	-0.685841	0.184053	-3.72632	0.000194296	-1.04658	-0.325103	FE	-0.774837	0.0146882
SLC30A9	DN	-0.684796	0.183806	-3.72564	0.000194817	-1.04505	-0.324543	FE	-0.664374	0.0146882
HMGCR	DN	-0.686192	0.184302	-3.72319	0.000196719	-1.04742	-0.324967	FE	-0.751175	0.0146882
PNMAL1	DN	-0.690996	0.185601	-3.72302	0.000196856	-1.05477	-0.327225	FE	-0.796701	0.0146882
ASL	DN	-0.691284	0.185687	-3.72285	0.000196983	-1.05522	-0.327345	FE	-0.786923	0.0146882
OCRL	DN	-0.690018	0.185589	-3.71799	0.000200813	-1.05377	-0.326271	FE	-0.811727	0.0147376
MTPAP	DN	-0.692538	0.186304	-3.71724	0.00020141	-1.05769	-0.327388	FE	-0.540596	0.0147376
SLC6A3	DN	-1.1175	0.300713	-3.71617	0.000202268	-1.70689	-0.528113	REML	-1.18607	0.0147376
RBM4B	UP	0.686765	0.184841	3.71544	0.000202847	0.324484	1.04905	FE	0.821554	0.0147376
NECAP1	DN	-0.688885	0.185755	-3.70858	0.000208427	-1.05296	-0.324813	FE	-0.738081	0.0150466
BANP	UP	0.681789	0.184133	3.70271	0.000213312	0.320896	1.04268	FE	0.71704	0.0153018
STX12	DN	-0.679048	0.183774	-3.69501	0.000219876	-1.03924	-0.318857	FE	-0.676932	0.0156734
NOP2	UP	0.685471	0.185669	3.69189	0.000222594	0.321566	1.04938	FE	0.585008	0.015768
CACNA2D2	DN	-0.683453	0.185247	-3.68942	0.000224768	-1.04653	-0.320376	FE	-0.821956	0.0158231
CBLN1	DN	-0.684193	0.185619	-3.68602	0.000227789	-1.048	-0.320388	FE	-0.830185	0.0159368
DCX	DN	-0.681201	0.184985	-3.68248	0.000230978	-1.04376	-0.318638	FE	-0.736064	0.0160608
ERBB2IP	UP	0.677687	0.184152	3.68004	0.000233201	0.316755	1.03862	FE	0.804391	0.0161165
HIST1H2AC	UP	0.678772	0.184581	3.67736	0.000235664	0.316999	1.04054	FE	0.867952	0.016188
PSMC6	DN	-0.67337	0.183454	-3.67051	0.000242067	-1.03293	-0.313806	FE	-0.672287	0.0164872
ANXA6	DN	-0.680894	0.185674	-3.66714	0.000245277	-1.04481	-0.316979	FE	-0.855512	0.0164872
DMXL2	DN	-0.678477	0.18503	-3.66685	0.000245555	-1.04113	-0.315825	FE	-0.738608	0.0164872
ANKRD6	DN	-0.678503	0.185052	-3.66656	0.000245838	-1.0412	-0.315808	FE	-0.794294	0.0164872
PLAA	DN	-0.673621	0.184003	-3.66091	0.000251317	-1.03426	-0.312981	FE	-0.676796	0.0167554
APOO	DN	-0.672917	0.184098	-3.65522	0.000256962	-1.03374	-0.312093	FE	-0.718	0.0169983
TRPV2	DN	-0.677307	0.185349	-3.65423	0.000257959	-1.04058	-0.31403	FE	-0.783672	0.0169983
CTSK	UP	0.673405	0.184406	3.65175	0.000260458	0.311976	1.03483	FE	0.574883	0.0170112
GMDS	DN	-0.670836	0.183737	-3.65106	0.000261157	-1.03095	-0.310718	FE	-0.672142	0.0170112
NIT2	DN	-0.671501	0.184122	-3.64704	0.000265284	-1.03237	-0.310628	FE	-0.610472	0.0171813
MRPL15	DN	-0.671382	0.184681	-3.63536	0.00027759	-1.03335	-0.309414	FE	-0.742963	0.0177134
TERF2IP	DN	-0.676218	0.186028	-3.63503	0.000277953	-1.04083	-0.311609	FE	-0.922879	0.0177134
HIGD1A	DN	-0.668094	0.183805	-3.63481	0.000278189	-1.02834	-0.307844	FE	-0.74176	0.0177134
PTPRU	DN	-0.673998	0.185543	-3.63258	0.000280606	-1.03765	-0.310341	FE	-0.814597	0.0177675
LBH	DN	-0.669491	0.184439	-3.62987	0.000283564	-1.03099	-0.307996	FE	-0.824173	0.0178221
LRRC1	UP	0.673412	0.185568	3.62892	0.000284613	0.309705	1.03712	FE	0.764227	0.0178221
PJA2	DN	-0.672059	0.185404	-3.62483	0.000289149	-1.03544	-0.308674	FE	-0.622491	0.0180067
ACOT7	DN	-0.674347	0.18615	-3.62261	0.000291648	-1.03919	-0.309501	FE	-0.868729	0.0180631
IDI1	DN	-0.670071	0.185365	-3.61487	0.000300501	-1.03338	-0.306762	FE	-0.712627	0.0185102
IFT57	DN	-0.663489	0.183776	-3.61032	0.000305818	-1.02368	-0.303295	FE	-0.761803	0.018707
TM7SF2	DN	-0.659344	0.182678	-3.60932	0.000306996	-1.01739	-0.301302	FE	-0.593266	0.018707
LDB2	DN	-0.668518	0.185691	-3.60016	0.000318016	-1.03247	-0.30457	FE	-0.842185	0.0192748
CADPS	DN	-0.665978	0.185423	-3.59166	0.000328573	-1.0294	-0.302555	FE	-0.668483	0.0198087
AJAP1	DN	-0.658061	0.183383	-3.58845	0.000332646	-1.01749	-0.298637	FE	-0.788533	0.0199482
AFG3L2	DN	-0.656597	0.183266	-3.58275	0.000339995	-1.01579	-0.297402	FE	-0.768928	0.0201036
NEFM	DN	-0.656979	0.183392	-3.58238	0.000340479	-1.01642	-0.297537	FE	-0.710062	0.0201036
CD22	UP	0.663219	0.185137	3.58232	0.000340559	0.300357	1.02608	FE	0.698955	0.0201036
HN1	DN	-0.661771	0.184818	-3.58066	0.000342733	-1.02401	-0.299533	FE	-0.826027	0.0201272
EIF2B3	DN	-0.654099	0.183524	-3.5641	0.000365108	-1.0138	-0.294398	FE	-0.621918	0.0213306
MPI	DN	-0.655841	0.184245	-3.5596	0.000371415	-1.01696	-0.294726	FE	-0.766451	0.0215063
SNAP29	DN	-0.654182	0.183798	-3.55925	0.000371911	-1.01442	-0.293945	FE	-0.641566	0.0215063
PCYOX1L	DN	-0.654925	0.184113	-3.5572	0.000374835	-1.01578	-0.294071	FE	-0.763985	0.0215654
DYNC1LI1	DN	-0.662117	0.18633	-3.55347	0.000380178	-1.02732	-0.296918	FE	-0.788168	0.0217623
PSMD12	DN	-0.653775	0.184339	-3.54659	0.000390259	-1.01507	-0.292476	FE	-0.733137	0.0222136
GABBR2	DN	-0.650987	0.183618	-3.54534	0.000392111	-1.01087	-0.291103	FE	-0.717445	0.0222136
MAGED1	DN	-0.656279	0.185174	-3.54411	0.000393941	-1.01921	-0.293343	FE	-0.706244	0.0222136
NXF1	UP	0.651353	0.184348	3.53328	0.000410439	0.290037	1.01267	FE	0.670918	0.0230293
SGK1	UP	0.650478	0.184186	3.53163	0.000413003	0.28948	1.01148	FE	0.667568	0.023059
EFHD1	UP	0.650555	0.184397	3.52801	0.000418703	0.289143	1.01197	FE	0.669268	0.0232007
CCDC25	DN	-0.64903	0.183996	-3.52742	0.000419635	-1.00966	-0.288405	FE	-0.655789	0.0232007
TRIM36	DN	-0.654801	0.185813	-3.52397	0.000425133	-1.01899	-0.290613	FE	-0.719168	0.0233763
CHKA	UP	0.645326	0.183183	3.52285	0.000426937	0.286294	1.00436	FE	0.675358	0.0233763
TMEM208	DN	-0.64796	0.184116	-3.51931	0.000432667	-1.00882	-0.2871	FE	-0.723923	0.0234634
NRXN1	DN	-0.656169	0.186572	-3.51697	0.00043651	-1.02184	-0.290494	FE	-0.823496	0.023559
CLEC1A	UP	0.645441	0.183682	3.51391	0.000441558	0.285432	1.00545	FE	0.509782	0.023632
CLSTN3	DN	-0.643896	0.183495	-3.50906	0.000449693	-1.00354	-0.284252	FE	-0.717753	0.023632
THOC1	UP	0.64378	0.183511	3.50812	0.000451285	0.284104	1.00346	FE	0.641395	0.023632
SASH3	UP	0.644061	0.183608	3.5078	0.000451827	0.284196	1.00393	FE	0.658488	0.023632
MAD2L1	DN	-0.649542	0.185292	-3.5055	0.000455748	-1.01271	-0.286376	FE	-0.756738	0.023632
CXXC4	DN	-0.647442	0.184696	-3.50544	0.000455852	-1.00944	-0.285444	FE	-0.688788	0.023632
CCK	DN	-0.652704	0.186202	-3.50536	0.000455984	-1.01765	-0.287756	FE	-0.846413	0.023632
CDK5R2	DN	-0.648499	0.185004	-3.50532	0.000456056	-1.0111	-0.285897	FE	-0.790784	0.023632
ATP8A2	DN	-0.646082	0.184332	-3.50499	0.000456627	-1.00737	-0.284798	FE	-0.745108	0.023632
PEX19	DN	-0.642555	0.183427	-3.50306	0.000459947	-1.00206	-0.283045	FE	-0.690844	0.0236956
BASP1	DN	-0.651604	0.186554	-3.49284	0.000477917	-1.01724	-0.285964	FE	-0.78172	0.0241505
CASP6	UP	0.638965	0.18302	3.49122	0.000480813	0.280252	0.997678	FE	0.837965	0.0241505
CDK5RAP3	UP	0.640891	0.183619	3.49033	0.000482417	0.281005	1.00078	FE	0.625958	0.0241505
PEMT	DN	-0.637849	0.182779	-3.48972	0.000483518	-0.996089	-0.279608	FE	-0.641754	0.0241505
DLK1	DN	-1.00609	0.28845	-3.4879	0.000486838	-1.57144	-0.440733	REML	-1.09202	0.0241505
SUB1	DN	-0.650452	0.186501	-3.48767	0.000487247	-1.01599	-0.284918	FE	-0.74774	0.0241505
CDKN3	DN	-0.644458	0.184797	-3.48737	0.000487787	-1.00665	-0.282261	FE	-0.600373	0.0241505
NDUFA8	DN	-0.647733	0.185741	-3.48728	0.000487953	-1.01178	-0.283686	FE	-0.70822	0.0241505
SULT4A1	DN	-0.639965	0.183588	-3.48587	0.000490541	-0.999792	-0.280139	FE	-0.686109	0.024173
LOC100129361	DN	-0.642778	0.184568	-3.4826	0.000496562	-1.00452	-0.281031	FE	-0.778689	0.0242798
YKT6	DN	-0.644131	0.184969	-3.48237	0.000496993	-1.00666	-0.281598	FE	-0.701117	0.0242798
KAT2A	UP	0.641752	0.184498	3.47837	0.000504477	0.280142	1.00336	FE	0.58068	0.024472
PSME3	DN	-0.635724	0.182786	-3.47796	0.000505245	-0.993979	-0.277469	FE	-0.662689	0.024472
CACNB3	DN	-0.642465	0.185061	-3.47164	0.000517283	-1.00518	-0.279753	FE	-0.784292	0.0248935
SPINT2	DN	-0.641207	0.184727	-3.4711	0.00051834	-1.00327	-0.279147	FE	-0.754239	0.0248935
BATF3	UP	0.634267	0.183	3.46595	0.000528367	0.275594	0.99294	FE	0.609411	0.025268
RNF220	UP	0.637239	0.183953	3.46414	0.000531925	0.276698	0.997781	FE	0.602333	0.0252849
CCDC28A	DN	-0.639536	0.18465	-3.46351	0.000533182	-1.00144	-0.277629	FE	-0.667322	0.0252849
RAB36	DN	-0.633827	0.183094	-3.46175	0.000536674	-0.992685	-0.274969	FE	-0.768114	0.0253444
PBX1	DN	-0.639987	0.18501	-3.45921	0.000541759	-1.0026	-0.277375	FE	-0.815193	0.0254784
SLC7A8	DN	-0.634275	0.18372	-3.45241	0.000555607	-0.994359	-0.274191	FE	-0.728441	0.026017
THNSL1	DN	-0.63659	0.184636	-3.44781	0.000565159	-0.99847	-0.27471	FE	-0.678824	0.026017
NDRG1	UP	0.638242	0.185142	3.44731	0.000566206	0.27537	1.00111	FE	0.63844	0.026017
MDH2	DN	-0.63373	0.183851	-3.44697	0.00056691	-0.994072	-0.273388	FE	-0.734759	0.026017
GABARAPL1	DN	-0.638568	0.185325	-3.44567	0.000569653	-1.0018	-0.275338	FE	-0.533167	0.026017
GCH1	DN	-0.642981	0.186615	-3.4455	0.000570007	-1.00874	-0.277223	FE	-0.832558	0.026017
GGCX	DN	-0.634648	0.184205	-3.44534	0.00057035	-0.995684	-0.273613	FE	-0.690478	0.026017
DDIT4	UP	0.633439	0.183885	3.44476	0.000571574	0.273031	0.993847	FE	0.705918	0.026017
RBM14	UP	0.630802	0.183201	3.44322	0.000574826	0.271735	0.98987	FE	0.638349	0.0260603
PFKM	DN	-0.630563	0.183242	-3.44115	0.000579255	-0.989711	-0.271415	FE	-0.661134	0.0261565
NRXN3	DN	-0.641956	0.186631	-3.4397	0.000582361	-1.00775	-0.276165	FE	-0.815858	0.0261924
NFIL3	UP	0.626908	0.182632	3.43263	0.000597761	0.268956	0.98486	FE	0.648318	0.0267787
RAB1A	DN	-0.63854	0.186249	-3.42842	0.000607105	-1.00358	-0.273499	FE	-0.547219	0.0270903
GABRA4	DN	-0.62764	0.183384	-3.42255	0.000620365	-0.987065	-0.268214	FE	-0.697494	0.0275734
ENY2	DN	-0.624989	0.18288	-3.41749	0.000632007	-0.983427	-0.266552	FE	-0.694778	0.0279811
SNCG	DN	-0.631211	0.184862	-3.4145	0.000638987	-0.993534	-0.268889	FE	-0.769162	0.0281801
TUBD1	UP	0.626828	0.184001	3.40666	0.000657628	0.266193	0.987462	FE	0.619857	0.0288897
ADAMTS1	UP	0.620286	0.182229	3.40388	0.000664356	0.263123	0.977448	FE	0.611032	0.0290726
POLR3G	DN	-0.626335	0.184311	-3.39824	0.000678209	-0.987579	-0.265091	FE	-0.682614	0.0294882
S100A11	UP	0.625192	0.183994	3.3979	0.000679055	0.264571	0.985812	FE	0.654415	0.0294882
LRP4	UP	0.620009	0.182555	3.39628	0.000683081	0.262207	0.977811	FE	0.606046	0.0294957
RNF128	DN	-0.62515	0.184145	-3.39489	0.000686569	-0.986066	-0.264233	FE	-0.704955	0.0294957
IMPA1	DN	-0.626663	0.1846	-3.3947	0.000687037	-0.988473	-0.264853	FE	-0.575543	0.0294957
RAPGEF3	UP	0.62832	0.185271	3.39136	0.00069547	0.265196	0.991444	FE	0.663126	0.0297451
VAV3	DN	-0.62566	0.184563	-3.38996	0.000699017	-0.987396	-0.263924	FE	-0.701357	0.0297844
TRIP10	UP	0.620383	0.183139	3.38749	0.00070536	0.261436	0.979329	FE	0.584377	0.0299421
TSPAN13	DN	-0.627812	0.185446	-3.38542	0.000710705	-0.99128	-0.264345	FE	-0.754269	0.0300564
SLC35F2	UP	0.629892	0.18638	3.37961	0.000725891	0.264594	0.995191	FE	0.772857	0.0303546
MAN2A1	UP	0.627114	0.185568	3.37943	0.000726359	0.263408	0.990821	FE	0.741365	0.0303546
CHN1	DN	-0.629543	0.186327	-3.37869	0.000728312	-0.994738	-0.264348	FE	-0.61682	0.0303546
SDC2	DN	-0.628321	0.185969	-3.37863	0.000728468	-0.992814	-0.263829	FE	-0.577186	0.0303546
KCNE4	UP	0.623208	0.184655	3.37498	0.000738219	0.26129	0.985126	FE	0.5638	0.0304564
NFATC3	UP	0.618961	0.183466	3.37371	0.000741618	0.259374	0.978547	FE	0.856973	0.0304564
MCAT	DN	-0.62094	0.184059	-3.37359	0.000741944	-0.981689	-0.260191	FE	-0.721244	0.0304564
SALL1	UP	0.618766	0.183444	3.37306	0.000743385	0.259223	0.978308	FE	0.731802	0.0304564
GSDMB	UP	0.618141	0.183316	3.372	0.000746252	0.258848	0.977434	FE	0.594242	0.0304564
MAGEL2	DN	-0.619222	0.183652	-3.37171	0.000747033	-0.979174	-0.25927	FE	-0.814017	0.0304564
RNF144A	UP	0.624888	0.185483	3.36898	0.000754465	0.261348	0.988427	FE	0.713199	0.0305889
NPTN	DN	-0.62089	0.18432	-3.36854	0.000755682	-0.982152	-0.259629	FE	-0.680907	0.0305889
ISCU	DN	-0.620259	0.184214	-3.36706	0.000759749	-0.981312	-0.259206	FE	-0.616826	0.0306441
CNTN6	DN	-0.618742	0.183857	-3.36533	0.000764508	-0.979096	-0.258388	FE	-0.699287	0.0306837
NDUFS1	DN	-0.618129	0.183707	-3.36474	0.000766146	-0.978188	-0.258069	FE	-0.619981	0.0306837
GNB5	DN	-0.615955	0.183139	-3.36331	0.000770131	-0.974902	-0.257008	FE	-0.705894	0.0307348
SLC9A6	DN	-0.615214	0.183447	-3.35364	0.000797551	-0.974763	-0.255666	FE	-0.736863	0.0317173
DDHD2	DN	-0.612134	0.182675	-3.35094	0.000805363	-0.97017	-0.254097	FE	-0.720438	0.0319158
GRIA3	DN	-0.614619	0.183469	-3.34998	0.000808174	-0.974213	-0.255026	FE	-0.671134	0.0319158
MRTO4	DN	-0.616545	0.184346	-3.3445	0.000824301	-0.977856	-0.255234	FE	-0.739949	0.0324397
MBD3	UP	0.616144	0.184419	3.341	0.000834775	0.254689	0.977599	FE	0.5454	0.0327382
LCMT1	DN	-0.615052	0.184166	-3.33966	0.000838813	-0.976011	-0.254093	FE	-0.664769	0.0327831
BSN	DN	-0.610994	0.183015	-3.33848	0.000842376	-0.969697	-0.25229	FE	-0.787182	0.0328092
ANKRD49	UP	0.620681	0.186053	3.33604	0.0008498	0.256024	0.985338	FE	0.655789	0.0329851
NELL2	DN	-0.617718	0.185303	-3.33355	0.000857441	-0.980905	-0.25453	FE	-0.679993	0.0331681
PARL	DN	-0.612069	0.183683	-3.33219	0.000861639	-0.972081	-0.252056	FE	-0.669715	0.0331699
NR4A2	DN	-0.613635	0.184214	-3.3311	0.000865046	-0.974689	-0.252582	FE	-0.797002	0.0331699
NDUFA10	DN	-0.607348	0.182348	-3.3307	0.000866269	-0.964744	-0.249952	FE	-0.592927	0.0331699
BDNF	DN	-0.607188	0.182491	-3.32723	0.000877142	-0.964863	-0.249513	FE	-0.663595	0.0333794
HNRNPH3	UP	0.61128	0.183729	3.32707	0.00087763	0.251178	0.971383	FE	0.725857	0.0333794
SLC17A1	UP	0.607968	0.182816	3.32557	0.000882378	0.249655	0.966282	FE	0.504839	0.0334431
BLVRA	DN	-0.615728	0.185199	-3.32468	0.000885206	-0.978712	-0.252744	FE	-0.50378	0.0334431
ELOVL6	DN	-0.612435	0.184312	-3.32282	0.000891127	-0.97368	-0.25119	FE	-0.743249	0.0335549
PSMC5	DN	-0.606003	0.182434	-3.32176	0.000894513	-0.963568	-0.248438	FE	-0.620096	0.0335709
TUBA4A	DN	-0.61428	0.185082	-3.31896	0.000903538	-0.977034	-0.251525	FE	-0.737288	0.0337977
INA	DN	-0.604342	0.182249	-3.31602	0.000913097	-0.961544	-0.24714	FE	-0.67354	0.0338251
CDS2	DN	-0.604395	0.182266	-3.316	0.000913147	-0.961629	-0.24716	FE	-0.625225	0.0338251
DZIP3	DN	-0.610672	0.184572	-3.30858	0.000937711	-0.972427	-0.248917	FE	-0.714381	0.0345543
MRPS7	DN	-0.60317	0.182366	-3.30747	0.000941419	-0.9606	-0.24574	FE	-0.556872	0.0345543
ATP6V0E2	DN	-0.615019	0.186172	-3.30351	0.000954833	-0.979909	-0.25013	FE	-0.805529	0.0348362
FAM63A	UP	0.604106	0.182885	3.3032	0.000955889	0.245658	0.962555	FE	0.620203	0.0348362
ITPR1	DN	-0.607622	0.184055	-3.30131	0.000962337	-0.968363	-0.246882	FE	-0.652993	0.0348365
GARS	DN	-0.610816	0.185048	-3.30086	0.000963902	-0.973504	-0.248129	FE	-0.736016	0.0348365
ATP6V1B2	DN	-0.611227	0.185192	-3.3005	0.000965119	-0.974197	-0.248257	FE	-0.74357	0.0348365
TRIM58	DN	-0.604	0.183085	-3.29902	0.000970223	-0.96284	-0.245161	FE	-0.788068	0.0349095
C9orf114	UP	0.605247	0.183714	3.29451	0.000985919	0.245175	0.965319	FE	0.560835	0.0352261
RRAGB	DN	-0.601975	0.182737	-3.29421	0.000986972	-0.960133	-0.243817	FE	-0.637866	0.0352261
FGF13	DN	-1.02179	0.310213	-3.29382	0.000988346	-1.62979	-0.413781	REML	-1.07693	0.0352261
CRTC3	UP	0.608294	0.184756	3.29242	0.000993301	0.246179	0.970409	FE	0.600163	0.0352856
MAML1	UP	0.603503	0.183362	3.29132	0.000997197	0.24412	0.962886	FE	0.565535	0.0352856
SELPLG	UP	0.608088	0.18479	3.29071	0.000999354	0.245908	0.970269	FE	0.736669	0.0352856
KIAA0101	UP	0.599632	0.18231	3.28908	0.00100515	0.242311	0.956953	FE	0.62062	0.03538
DCP1A	UP	0.605771	0.184713	3.27954	0.00103978	0.243741	0.967801	FE	0.571245	0.0362181
WDR46	DN	-0.605915	0.184773	-3.27925	0.00104085	-0.968063	-0.243767	FE	-0.650686	0.0362181
GRIA1	DN	-0.600558	0.183162	-3.27884	0.00104235	-0.959548	-0.241567	FE	-0.697869	0.0362181
HRASLS	DN	-0.603659	0.184153	-3.27802	0.00104537	-0.964593	-0.242725	FE	-0.60614	0.0362181
ARPC5L	DN	-0.59752	0.182337	-3.277	0.00104915	-0.954894	-0.240145	FE	-0.681719	0.0362181
SEPHS2	DN	-0.598572	0.182692	-3.2764	0.0010514	-0.956642	-0.240502	FE	-0.615156	0.0362181
SLC25A32	DN	-0.9422	0.287645	-3.27556	0.00105452	-1.50598	-0.378426	REML	-1.02047	0.0362181
FBXL2	DN	-0.596543	0.182373	-3.271	0.00107168	-0.953987	-0.239098	FE	-0.732335	0.036696
MSH2	DN	-0.601246	0.184083	-3.26616	0.00109016	-0.962043	-0.240449	FE	-0.63078	0.0372165
ATP5B	DN	-0.599131	0.183627	-3.26276	0.00110334	-0.959033	-0.239228	FE	-0.611653	0.037306
TUBB	DN	-0.602448	0.184659	-3.26249	0.00110437	-0.964372	-0.240523	FE	-0.752282	0.037306
COPS8	DN	-0.597493	0.183148	-3.26234	0.00110496	-0.956457	-0.238528	FE	-0.622376	0.037306
ZNF532	UP	0.594623	0.182283	3.26209	0.00110595	0.237355	0.951892	FE	0.630748	0.037306
ARHGEF9	DN	-0.602082	0.184693	-3.25991	0.00111448	-0.964073	-0.240091	FE	-0.565124	0.0374822
CASP4	UP	0.596929	0.183261	3.25725	0.00112496	0.237743	0.956115	FE	0.663363	0.0377138
TIPIN	DN	-0.595239	0.182821	-3.25586	0.00113049	-0.953561	-0.236917	FE	-0.640212	0.0377138
CDKN2C	UP	0.597148	0.183446	3.25516	0.00113328	0.237599	0.956696	FE	0.642769	0.0377138
DOLK	DN	-0.595193	0.182884	-3.25448	0.00113599	-0.953638	-0.236747	FE	-0.631328	0.0377138
CLDN15	UP	0.595121	0.182895	3.25388	0.00113839	0.236652	0.953589	FE	0.643064	0.0377138
GRB7	UP	0.598962	0.184117	3.25315	0.00114133	0.238098	0.959825	FE	0.655056	0.0377138
BSCL2	DN	-0.605231	0.186123	-3.25178	0.00114686	-0.970025	-0.240436	FE	-0.808449	0.0377862
GFRA2	DN	-0.594937	0.183154	-3.24829	0.001161	-0.953912	-0.235962	FE	-0.653729	0.0381413
SNX4	DN	-0.592049	0.182396	-3.24596	0.00117057	-0.949538	-0.234559	FE	-0.504354	0.0382922
ASB9	UP	0.60431	0.186219	3.24516	0.00117383	0.239328	0.969292	FE	0.622016	0.0382922
MAP3K9	DN	-0.596849	0.183946	-3.2447	0.00117573	-0.957376	-0.236322	FE	-0.734506	0.0382922
MRPL24	DN	-0.593242	0.182903	-3.24348	0.0011808	-0.951725	-0.234758	FE	-0.514549	0.0383381
BRF2	DN	-0.592383	0.18268	-3.24273	0.0011839	-0.950429	-0.234336	FE	-0.573336	0.0383381
ADAM23	DN	-0.595325	0.183722	-3.24036	0.00119379	-0.955413	-0.235237	FE	-0.69566	0.038548
RGS6	DN	-0.58911	0.181892	-3.23879	0.00120038	-0.945612	-0.232608	FE	-0.765534	0.0385972
ABHD2	DN	-0.591709	0.182754	-3.23773	0.00120485	-0.949901	-0.233517	FE	-0.549423	0.0385972
ASMTL	DN	-0.589779	0.182167	-3.23757	0.00120552	-0.94682	-0.232738	FE	-0.575707	0.0385972
PDXK	DN	-0.589466	0.18216	-3.23598	0.00121225	-0.946492	-0.232439	FE	-0.721994	0.0387032
SETD5	UP	0.600458	0.185903	3.22995	0.00123811	0.236095	0.964821	FE	0.58544	0.0393603
PCMT1	DN	-0.596444	0.184682	-3.22957	0.00123978	-0.958414	-0.234473	FE	-0.606702	0.0393603
IRF7	UP	0.589002	0.182715	3.22361	0.00126584	0.230887	0.947116	FE	0.546737	0.0400755
RIMBP2	DN	-0.598649	0.18591	-3.2201	0.00128147	-0.963027	-0.234272	FE	-0.801847	0.0404574
ACADSB	DN	-0.584229	0.181591	-3.21727	0.00129415	-0.940142	-0.228317	FE	-0.562472	0.0406468
EHBP1L1	UP	0.585081	0.181862	3.21716	0.00129464	0.228638	0.941525	FE	0.58323	0.0406468
AZGP1	UP	0.586353	0.182311	3.21622	0.00129889	0.22903	0.943675	FE	0.66473	0.0406675
C6orf120	DN	-0.587848	0.182867	-3.21462	0.00130617	-0.946261	-0.229435	FE	-0.573793	0.0407827
FOXA1	DN	-0.591843	0.184171	-3.21356	0.00131101	-0.95281	-0.230875	FE	-0.696957	0.0408214
INPP4B	DN	-0.59052	0.183964	-3.20997	0.00132748	-0.951083	-0.229957	FE	-0.69983	0.0411392
DCTPP1	DN	-0.592406	0.184592	-3.20926	0.00133076	-0.9542	-0.230611	FE	-0.726993	0.0411392
MAFF	UP	0.584772	0.18223	3.20897	0.00133212	0.227607	0.941937	FE	0.549103	0.0411392
CTAGE5	UP	0.583715	0.181945	3.20819	0.00133574	0.227109	0.940322	FE	0.521883	0.0411392
RELN	UP	0.589609	0.183831	3.20734	0.00133966	0.229307	0.94991	FE	0.759826	0.0411484
FAM134C	DN	-0.589712	0.184056	-3.20398	0.00135542	-0.950456	-0.228969	FE	-0.686584	0.0415199
AHNAK2	DN	-0.587759	0.183621	-3.20094	0.00136982	-0.94765	-0.227868	FE	-0.790442	0.0418479
NMNAT2	DN	-0.58936	0.184216	-3.19928	0.00137772	-0.950418	-0.228302	FE	-0.676782	0.0419623
SV2B	DN	-0.593982	0.185709	-3.19845	0.00138167	-0.957966	-0.229999	FE	-0.678338	0.0419623
PDHB	DN	-0.583463	0.182456	-3.19783	0.00138467	-0.941071	-0.225856	FE	-0.548947	0.0419623
GOLT1B	DN	-0.58742	0.183878	-3.19462	0.00140013	-0.947813	-0.227026	FE	-0.650227	0.0422386
CHL1	DN	-0.5937	0.185894	-3.19376	0.00140432	-0.958045	-0.229355	FE	-0.724725	0.0422386
MICB	UP	0.587025	0.183811	3.19363	0.00140497	0.226761	0.947289	FE	0.636882	0.0422386
QPCT	DN	-0.587383	0.18397	-3.19282	0.00140889	-0.947957	-0.226809	FE	-0.566112	0.0422444
RIT2	DN	-0.593317	0.185977	-3.19027	0.00142138	-0.957826	-0.228809	FE	-0.68366	0.0425065
TAC1	DN	-0.588211	0.184529	-3.18763	0.00143445	-0.949883	-0.22654	FE	-0.620643	0.0427843
GDPD3	UP	0.582841	0.183062	3.18384	0.00145337	0.224045	0.941637	FE	0.622319	0.0431096
LPO	DN	-0.581869	0.182759	-3.1838	0.00145354	-0.940071	-0.223668	FE	-0.686948	0.0431096
ZNF302	UP	0.583392	0.183285	3.18297	0.00145772	0.224159	0.942624	FE	0.5951	0.0431096
UBE2V2	DN	-0.585476	0.183989	-3.18213	0.00146197	-0.946088	-0.224865	FE	-0.611787	0.0431096
CTDSP2	UP	0.584583	0.183736	3.18165	0.00146437	0.224468	0.944698	FE	0.629462	0.0431096
TULP3	UP	0.579534	0.182323	3.17861	0.00147983	0.222187	0.93688	FE	0.619939	0.0434518
LRP10	UP	0.582136	0.18322	3.17725	0.00148679	0.223031	0.941241	FE	0.597709	0.0435435
COX11	DN	-0.581624	0.183361	-3.17201	0.00151387	-0.941006	-0.222243	FE	-0.594591	0.0440313
RELA	UP	0.579439	0.182686	3.17177	0.00151511	0.221381	0.937497	FE	0.566625	0.0440313
NCSTN	UP	0.5843	0.184338	3.16972	0.00152585	0.223004	0.945595	FE	0.501794	0.04423
SUSD4	DN	-0.579277	0.182864	-3.1678	0.00153598	-0.937685	-0.22087	FE	-0.691652	0.0443596
TUSC2	DN	-0.579899	0.183084	-3.16739	0.00153814	-0.938737	-0.221061	FE	-0.651787	0.0443596
ASB6	DN	-0.581321	0.183621	-3.16587	0.00154618	-0.941211	-0.22143	FE	-0.704743	0.0444782
ME2	DN	-0.576405	0.18213	-3.1648	0.00155192	-0.933373	-0.219436	FE	-0.510171	0.0445302
IMPACT	DN	-0.580621	0.183657	-3.16145	0.00156986	-0.940582	-0.220661	FE	-0.550028	0.0448738
MECR	DN	-0.580158	0.183549	-3.16079	0.00157343	-0.939907	-0.22041	FE	-0.590686	0.0448738
SERPINB6	UP	0.581039	0.183885	3.15979	0.00157885	0.22063	0.941448	FE	0.518079	0.0448738
MMD	DN	-0.579137	0.183293	-3.15962	0.00157973	-0.938385	-0.219889	FE	-0.55374	0.0448738
ITPR2	UP	0.579171	0.183445	3.15719	0.00159295	0.219626	0.938716	FE	0.52532	0.0451364
B3GALNT1	DN	-0.585161	0.185606	-3.15271	0.00161764	-0.948942	-0.22138	FE	-0.674378	0.0457216
VDAC3	DN	-0.574761	0.182488	-3.14958	0.00163508	-0.932431	-0.21709	FE	-0.603956	0.045985
RABL3	DN	-0.573081	0.182052	-3.14789	0.00164453	-0.929897	-0.216265	FE	-0.528887	0.0461365
NDUFB5	DN	-0.575543	0.182916	-3.14648	0.00165248	-0.934053	-0.217033	FE	-0.514723	0.0461919
OGDHL	DN	-0.573672	0.182473	-3.14388	0.00166726	-0.931313	-0.216032	FE	-0.674462	0.0462245
RAB11A	DN	-0.576802	0.183477	-3.14374	0.00166806	-0.93641	-0.217194	FE	-0.645741	0.0462245
PINK1	DN	-0.570449	0.1818	-3.13778	0.0017023	-0.92677	-0.214128	FE	-0.508163	0.0469437
FAM115A	DN	-0.574109	0.183017	-3.13692	0.00170731	-0.932815	-0.215403	FE	-0.559563	0.0469676
PTGES2	DN	-0.573165	0.182785	-3.13573	0.00171425	-0.931417	-0.214913	FE	-0.57626	0.0470443
LHFPL2	UP	0.569089	0.181553	3.13456	0.0017211	0.213252	0.924925	FE	0.623588	0.0471183
PANK2	DN	-0.579781	0.18512	-3.13192	0.00173667	-0.94261	-0.216953	FE	-0.670986	0.0472301
CYP4B1	UP	0.572731	0.182879	3.13175	0.00173769	0.214295	0.931167	FE	0.57937	0.0472301
DHRS11	DN	-0.57	0.182077	-3.13055	0.00174481	-0.926864	-0.213136	FE	-0.603569	0.0472848
NDUFA5	DN	-0.575745	0.183951	-3.12989	0.00174872	-0.936282	-0.215208	FE	-0.507132	0.0472848
IFNA16	UP	0.576235	0.184142	3.1293	0.00175222	0.215324	0.937147	FE	0.600408	0.0472848
SCN3A	DN	-0.580807	0.185691	-3.12781	0.00176112	-0.944755	-0.216859	FE	-0.773751	0.0474123
SPCS3	DN	-0.574191	0.183778	-3.12437	0.00178185	-0.934389	-0.213992	FE	-0.788963	0.0477435
ANKRD46	DN	-0.570808	0.182759	-3.12329	0.00178842	-0.929008	-0.212608	FE	-0.509508	0.0478066
RACGAP1	UP	0.575199	0.184248	3.12188	0.00179703	0.21408	0.936319	FE	0.528899	0.0478763
ISOC1	DN	-0.568719	0.182196	-3.12147	0.00179948	-0.925816	-0.211622	FE	-0.549418	0.0478763
CCNA1	DN	-0.572895	0.183631	-3.11981	0.00180968	-0.932805	-0.212984	FE	-0.682544	0.048035
RAB20	UP	0.568017	0.182129	3.11876	0.00181615	0.21105	0.924983	FE	0.548725	0.0480942
IDH3B	DN	-0.571706	0.183789	-3.11066	0.00186672	-0.931927	-0.211485	FE	-0.676469	0.049318
RPP14	DN	-0.565824	0.182063	-3.10784	0.00188457	-0.922662	-0.208987	FE	-0.597977	0.0495779
TIMM10	DN	-0.567882	0.182789	-3.10676	0.00189152	-0.926143	-0.209622	FE	-0.513384	0.0495779
AACS	DN	-0.567358	0.182632	-3.10657	0.00189271	-0.925309	-0.209407	FE	-0.741684	0.0495779
PEX26	DN	-0.568015	0.182855	-3.10636	0.00189406	-0.926405	-0.209625	FE	-0.649399	0.0495779
