# Supplementary material for: The landscape of multiscale transcriptomic networks and key regulators in Parkinson’s disease
Source: Nat Commun. 2019 Nov 20;10:5234. doi: 10.1038/s41467-019-13144-y (PMC6868244; doi:10.1038/s41467-019-13144-y)
Supplement: Supplementary file 4 — Dataset 3 [file 41467_2019_13144_MOESM4_ESM.xlsx]

## Sheet: Sheet1
Supplementary Data 3. The genes correlated with Braak stage in the dataset GSE49036.
GeneSymbol	Cor.w/Braak	Spearman.Rho	Rho.p	p.BH
CACNG8	Negative	-0.845352	1.50577e-08	0.000344521
BRSK2	Negative	-0.80569	2.30602e-07	0.00263808
SLC8A2	Negative	-0.798041	3.6358e-07	0.0027729
PAK6	Negative	-0.788126	6.38031e-07	0.00315865
GDPD5	Negative	-0.78246	8.68407e-07	0.00315865
ACACA	Negative	-0.776511	1.18887e-06	0.00315865
GJD3	Negative	-0.776228	1.2065e-06	0.00315865
GTPBP3	Negative	-0.775944	1.22437e-06	0.00315865
C11orf49	Negative	-0.775661	1.24248e-06	0.00315865
SWAP70	Positive	0.772545	1.4582e-06	0.00316834
ATCAY	Negative	-0.770562	1.6125e-06	0.00316834
JPH3	Negative	-0.769712	1.68303e-06	0.00316834
HIST1H2AC	Positive	0.767162	1.91162e-06	0.00316834
ORAI2	Negative	-0.766879	1.93867e-06	0.00316834
VSIG1	Negative	-0.762913	2.35541e-06	0.00341492
FBXO31	Negative	-0.762629	2.38806e-06	0.00341492
SRRM4	Negative	-0.756964	3.13275e-06	0.00379696
TWSG1	Positive	0.756964	3.13275e-06	0.00379696
RIMS3	Negative	-0.756114	3.26089e-06	0.00379696
PACSIN1	Negative	-0.754981	3.43908e-06	0.00379696
SEPT3	Negative	-0.754697	3.48497e-06	0.00379696
PLCH1	Negative	-0.752997	3.7721e-06	0.00392299
RAP1GAP	Negative	-0.751864	3.97517e-06	0.00395443
PHYHIP	Negative	-0.749598	4.41105e-06	0.00407703
LOC101928806	Negative	-0.748465	4.64472e-06	0.00407703
CHPF2	Negative	-0.748181	4.70484e-06	0.00407703
INSM2	Negative	-0.746482	5.08054e-06	0.00407703
RAB40C	Negative	-0.746198	5.14571e-06	0.00407703
EME2	Negative	-0.745915	5.21163e-06	0.00407703
AMPD2	Negative	-0.745349	5.34576e-06	0.00407703
TVP23A	Negative	-0.743082	5.91383e-06	0.00425739
SV2A	Negative	-0.742232	6.14046e-06	0.00425739
NECAB3	Negative	-0.742232	6.14046e-06	0.00425739
SLC2A6	Negative	-0.740532	6.61727e-06	0.00436494
ADD2	Negative	-0.739966	6.78344e-06	0.00436494
KCNB1	Negative	-0.739683	6.86792e-06	0.00436494
MAP1A	Negative	-0.738549	7.21537e-06	0.00439173
BSN	Negative	-0.737416	7.57852e-06	0.00439173
AMIGO1	Negative	-0.737416	7.57852e-06	0.00439173
ANK1	Negative	-0.736566	7.86155e-06	0.00439173
WNK2	Negative	-0.736	8.05548e-06	0.00439173
AP1G2	Negative	-0.735716	8.15404e-06	0.00439173
CELF4	Negative	-0.735433	8.25368e-06	0.00439173
FAM219A	Negative	-0.7326	9.31188e-06	0.00456131
NPL	Positive	0.7326	9.31188e-06	0.00456131
PIGZ	Negative	-0.732317	9.42412e-06	0.00456131
PNMA6A	Negative	-0.73175	9.65224e-06	0.00456131
CAMKV	Negative	-0.731184	9.8853e-06	0.00456131
KCNMA1	Negative	-0.730617	1.01234e-05	0.00456131
DUSP26	Negative	-0.730051	1.03666e-05	0.00456131
NDUFB2-AS1	Negative	-0.730051	1.03666e-05	0.00456131
TP53BP1	Negative	-0.730051	1.03666e-05	0.00456131
RTN2	Negative	-0.728068	1.12597e-05	0.00482132
L1CAM	Negative	-0.727784	1.13928e-05	0.00482132
NCS1	Negative	-0.727218	1.16631e-05	0.00482132
AHNAK2	Negative	-0.726934	1.18004e-05	0.00482132
MMP24-AS1	Negative	-0.726368	1.20794e-05	0.00484872
ELFN2	Negative	-0.725801	1.23643e-05	0.00485094
KANK4	Negative	-0.725518	1.2509e-05	0.00485094
RP4-614O4.12	Positive	0.724101	1.32554e-05	0.00505474
SV2B	Negative	-0.723535	1.3565e-05	0.00508799
ANO10	Negative	-0.722968	1.3881e-05	0.00512255
DNM1	Negative	-0.721552	1.47002e-05	0.00525432
NCDN	Negative	-0.721268	1.48691e-05	0.00525432
SLC45A1	Negative	-0.720985	1.50397e-05	0.00525432
FAM189A1	Negative	-0.720702	1.52122e-05	0.00525432
PNMA3	Negative	-0.720419	1.53863e-05	0.00525432
ELAVL2	Negative	-0.719569	1.59196e-05	0.00535648
STOML1	Negative	-0.718152	1.68453e-05	0.00541485
GABBR2	Negative	-0.717869	1.70361e-05	0.00541485
SSBP3	Negative	-0.717869	1.70361e-05	0.00541485
CAMK2N2	Negative	-0.717586	1.72288e-05	0.00541485
FBXL16	Negative	-0.717302	1.74235e-05	0.00541485
SGSM1	Negative	-0.716452	1.80194e-05	0.00541485
STXBP3	Positive	0.716169	1.82221e-05	0.00541485
NAT6	Negative	-0.716169	1.82221e-05	0.00541485
BEGAIN	Negative	-0.715886	1.84268e-05	0.00541485
RHOF	Negative	-0.715319	1.88423e-05	0.00541485
NFE2L2	Positive	0.714753	1.92663e-05	0.00541485
BASP1	Negative	-0.714469	1.94814e-05	0.00541485
FRS3	Negative	-0.714186	1.96987e-05	0.00541485
MAGED4	Negative	-0.713903	1.99182e-05	0.00541485
CHMP7	Negative	-0.713336	2.03636e-05	0.00541485
REEP2	Negative	-0.713053	2.05897e-05	0.00541485
RAP1GAP2	Negative	-0.713053	2.05897e-05	0.00541485
CELSR3	Negative	-0.713053	2.05897e-05	0.00541485
RUNDC3A	Negative	-0.713053	2.05897e-05	0.00541485
SLC16A2	Negative	-0.712203	2.12814e-05	0.00553034
PKNOX2	Negative	-0.71192	2.15165e-05	0.00553034
KCNAB2	Negative	-0.711636	2.1754e-05	0.00553034
TBC1D13	Negative	-0.71107	2.22359e-05	0.00559075
KIF21B	Negative	-0.71022	2.29768e-05	0.00571422
MAST1	Negative	-0.708803	2.42606e-05	0.00590513
MAP3K9	Negative	-0.708803	2.42606e-05	0.00590513
CALN1	Negative	-0.708237	2.47918e-05	0.00591136
ARHGAP12	Positive	0.707954	2.50613e-05	0.00591136
SMARCA5	Positive	0.707954	2.50613e-05	0.00591136
COX10	Negative	-0.707387	2.56081e-05	0.00597871
RAB3A	Negative	-0.706254	2.67338e-05	0.00606722
CREG1	Positive	0.705971	2.70221e-05	0.00606722
AK025975	Negative	-0.705971	2.70221e-05	0.00606722
TMEM87A	Positive	0.705687	2.73131e-05	0.00606722
AACS	Negative	-0.705687	2.73131e-05	0.00606722
RALGAPA1	Positive	0.705404	2.76069e-05	0.00607352
AP5S1	Negative	-0.705121	2.79035e-05	0.00608031
WNT10B	Negative	-0.703987	2.91187e-05	0.00608666
RAB9A	Positive	0.703704	2.94298e-05	0.00608666
MEGF10	Positive	0.703421	2.97438e-05	0.00608666
RGS6	Negative	-0.703421	2.97438e-05	0.00608666
H2BFS	Positive	0.703138	3.00609e-05	0.00608666
PRKCZ	Negative	-0.703138	3.00609e-05	0.00608666
DNAJC5	Negative	-0.703138	3.00609e-05	0.00608666
RNF165	Negative	-0.703138	3.00609e-05	0.00608666
NISCH	Negative	-0.702571	3.0704e-05	0.00611371
PAK1	Negative	-0.702288	3.10301e-05	0.00611371
RELL2	Negative	-0.701721	3.16917e-05	0.00611371
CARD8	Positive	0.701438	3.20272e-05	0.00611371
ARID4B	Positive	0.701155	3.23658e-05	0.00611371
CHST1	Negative	-0.700871	3.27076e-05	0.00611371
GPR173	Negative	-0.700871	3.27076e-05	0.00611371
SV2C	Negative	-0.700871	3.27076e-05	0.00611371
UNC13A	Negative	-0.700588	3.30527e-05	0.00611371
CACNB3	Negative	-0.700305	3.3401e-05	0.00611371
PPME1	Negative	-0.700305	3.3401e-05	0.00611371
RNMT	Negative	-0.700305	3.3401e-05	0.00611371
SLITRK3	Negative	-0.700021	3.37525e-05	0.00612903
RP1-74M1.3	Negative	-0.699455	3.44656e-05	0.00620923
PLCL1	Positive	0.699171	3.48271e-05	0.00622534
HCN4	Negative	-0.698605	3.55603e-05	0.00625862
PITPNA-AS1	Positive	0.698605	3.55603e-05	0.00625862
CASKIN1	Negative	-0.698038	3.63073e-05	0.0063413
STMN3	Negative	-0.697755	3.6686e-05	0.0063589
MTMR10	Positive	0.697472	3.70682e-05	0.00637684
GRM3	Positive	0.697188	3.7454e-05	0.00639512
CNTN4	Negative	-0.695772	3.9437e-05	0.00668383
SYNGR1	Negative	-0.695489	3.98446e-05	0.00669131
ZNF821	Negative	-0.695205	4.0256e-05	0.00669131
SYNGR3	Negative	-0.694639	4.10902e-05	0.00669131
DQ592230	Negative	-0.694639	4.10902e-05	0.00669131
MEG3	Negative	-0.694639	4.10902e-05	0.00669131
AGK	Negative	-0.694072	4.19397e-05	0.00669131
LAMP2	Positive	0.694072	4.19397e-05	0.00669131
NPM2	Negative	-0.693789	4.23703e-05	0.00669131
APBA1	Negative	-0.693789	4.23703e-05	0.00669131
HEBP1	Positive	0.692939	4.36859e-05	0.00669131
CEP89	Negative	-0.692939	4.36859e-05	0.00669131
PCNXL2	Negative	-0.692939	4.36859e-05	0.00669131
RPS3A	Positive	0.692939	4.36859e-05	0.00669131
STX1A	Negative	-0.692656	4.41324e-05	0.00669131
GARNL3	Negative	-0.692372	4.4583e-05	0.00669131
STXBP1	Negative	-0.692089	4.50377e-05	0.00669131
RGS8	Negative	-0.692089	4.50377e-05	0.00669131
TBC1D2B	Positive	0.692089	4.50377e-05	0.00669131
UBE2O	Negative	-0.692089	4.50377e-05	0.00669131
KIAA0513	Negative	-0.691806	4.54965e-05	0.00671587
GRIN2D	Negative	-0.691523	4.59594e-05	0.00674072
CA2	Positive	0.691239	4.64266e-05	0.00676586
PDZD11	Negative	-0.690956	4.6898e-05	0.00678458
KDM5A	Positive	0.690673	4.73736e-05	0.00678458
CRMP1	Negative	-0.690389	4.78535e-05	0.00678458
SYN1	Negative	-0.689823	4.88264e-05	0.00678458
TTLL12	Negative	-0.689823	4.88264e-05	0.00678458
FCHO2	Positive	0.689823	4.88264e-05	0.00678458
HCFC1R1	Negative	-0.689539	4.93194e-05	0.00678458
ATG4C	Positive	0.689539	4.93194e-05	0.00678458
CEP170B	Negative	-0.689256	4.98168e-05	0.00678458
CCDC51	Negative	-0.689256	4.98168e-05	0.00678458
MARK4	Negative	-0.689256	4.98168e-05	0.00678458
LPCAT4	Negative	-0.688406	5.1336e-05	0.00690922
PTPRN2	Negative	-0.688406	5.1336e-05	0.00690922
TENM4	Negative	-0.68784	5.23716e-05	0.00699576
GIMAP2	Positive	0.687556	5.28963e-05	0.00699576
HARS	Negative	-0.687556	5.28963e-05	0.00699576
SHANK2	Negative	-0.68699	5.39598e-05	0.0070954
CD2AP	Positive	0.68614	5.55907e-05	0.00722679
ZNF397	Positive	0.68614	5.55907e-05	0.00722679
FRMD5	Positive	0.685857	5.6144e-05	0.00725748
CCDC137	Negative	-0.685573	5.67022e-05	0.00728831
CTIF	Negative	-0.68529	5.72653e-05	0.00728831
FLJ22184	Negative	-0.685007	5.78334e-05	0.00728831
CDK14	Negative	-0.684723	5.84065e-05	0.00728831
NOL6	Negative	-0.684723	5.84065e-05	0.00728831
RNF123	Negative	-0.684723	5.84065e-05	0.00728831
FRMPD1	Negative	-0.68444	5.89847e-05	0.00728831
CACNA1G-AS1	Negative	-0.684157	5.95679e-05	0.00728831
CCDC184	Negative	-0.684157	5.95679e-05	0.00728831
CAMK2B	Negative	-0.684157	5.95679e-05	0.00728831
MIR4500HG	Negative	-0.683874	6.01562e-05	0.00731555
LRFN1	Negative	-0.68359	6.07498e-05	0.00731555
CAMK1G	Negative	-0.68359	6.07498e-05	0.00731555
RPL11	Positive	0.68274	6.25617e-05	0.0074943
CDIP1	Negative	-0.682457	6.31762e-05	0.007524
ERBB2IP	Positive	0.682174	6.37961e-05	0.007524
GPRC5A	Negative	-0.682174	6.37961e-05	0.007524
FBXO41	Negative	-0.68189	6.44215e-05	0.00755878
FOXRED1	Negative	-0.681324	6.56885e-05	0.00758637
FAM192A	Negative	-0.681324	6.56885e-05	0.00758637
LPO	Negative	-0.681041	6.63302e-05	0.00758637
LPHN1	Negative	-0.681041	6.63302e-05	0.00758637
MMP24	Negative	-0.681041	6.63302e-05	0.00758637
CDK20	Negative	-0.680757	6.69776e-05	0.00758637
LRPAP1	Negative	-0.680757	6.69776e-05	0.00758637
DQ583756	Negative	-0.680191	6.82891e-05	0.00765909
LOC101927824	Negative	-0.680191	6.82891e-05	0.00765909
ZCCHC17	Negative	-0.679624	6.96234e-05	0.00767591
C17orf97	Negative	-0.679341	7.02992e-05	0.00767591
ABCA3	Negative	-0.679058	7.09808e-05	0.00767591
CCDC92	Negative	-0.678774	7.16683e-05	0.00767591
LHFPL4	Negative	-0.678774	7.16683e-05	0.00767591
KIAA1045	Negative	-0.678774	7.16683e-05	0.00767591
TMEM200C	Negative	-0.678774	7.16683e-05	0.00767591
RNF138	Positive	0.678774	7.16683e-05	0.00767591
GBF1	Negative	-0.678491	7.23617e-05	0.00767591
ASB6	Negative	-0.678491	7.23617e-05	0.00767591
KIFC2	Negative	-0.678491	7.23617e-05	0.00767591
FAM178A	Positive	0.678208	7.30611e-05	0.00767591
ZNF544	Negative	-0.678208	7.30611e-05	0.00767591
MADD	Negative	-0.677924	7.37664e-05	0.00767591
BC021061	Negative	-0.677641	7.44778e-05	0.00767591
MAST2	Negative	-0.677641	7.44778e-05	0.00767591
RNF157	Negative	-0.677641	7.44778e-05	0.00767591
ATF1	Positive	0.677641	7.44778e-05	0.00767591
RBM15B	Negative	-0.677358	7.51953e-05	0.0077151
RAB15	Negative	-0.677074	7.59189e-05	0.00775457
AVPI1	Negative	-0.676508	7.73847e-05	0.00786916
CDH8	Negative	-0.676225	7.81269e-05	0.00790949
LOC100507140	Positive	0.675941	7.88755e-05	0.00791523
NEU3	Negative	-0.675941	7.88755e-05	0.00791523
FLJ41170	Negative	-0.675658	7.96305e-05	0.00795609
HCN3	Negative	-0.675375	8.03918e-05	0.00799724
MEG9	Negative	-0.675091	8.11597e-05	0.00800402
VIMP	Positive	0.675091	8.11597e-05	0.00800402
KIAA0319	Negative	-0.674525	8.27148e-05	0.00808767
VPS54	Positive	0.674525	8.27148e-05	0.00808767
SLC35F6	Negative	-0.673958	8.42964e-05	0.00820724
FSTL4	Negative	-0.673675	8.50972e-05	0.0082501
HAR1A	Negative	-0.673392	8.59048e-05	0.00829325
CHD5	Negative	-0.672825	8.75403e-05	0.00841564
MTCL1	Negative	-0.672542	8.83684e-05	0.00842445
PRKAR1B	Negative	-0.672542	8.83684e-05	0.00842445
SPCS3	Negative	-0.672258	8.92034e-05	0.00846877
PMS2	Negative	-0.671975	9.00454e-05	0.00851339
SCN3B	Negative	-0.671692	9.08945e-05	0.0085583
ABHD15	Positive	0.671125	9.2614e-05	0.00868446
RAB11FIP3	Negative	-0.670842	9.34844e-05	0.00869481
ASUN	Positive	0.670842	9.34844e-05	0.00869481
CASP6	Positive	0.670559	9.43622e-05	0.00870567
ZDHHC18	Negative	-0.670559	9.43622e-05	0.00870567
UNC79	Negative	-0.670275	9.52472e-05	0.00871703
CORO2A	Negative	-0.670275	9.52472e-05	0.00871703
MOB1B	Positive	0.669992	9.61396e-05	0.00872887
TGDS	Positive	0.669992	9.61396e-05	0.00872887
EVL	Negative	-0.669709	9.70395e-05	0.00877574
BCL7A	Negative	-0.669426	9.79467e-05	0.00878832
LOC101060363	Negative	-0.669426	9.79467e-05	0.00878832
ATP6V0E2	Negative	-0.669142	9.88615e-05	0.00880137
CATSPERG	Negative	-0.669142	9.88615e-05	0.00880137
TRAF3IP2-AS1	Positive	0.668859	9.97839e-05	0.00882886
PTDSS1	Negative	-0.668576	0.000100714	0.00882886
CNST	Negative	-0.668576	0.000100714	0.00882886
DMRTA2	Positive	0.668576	0.000100714	0.00882886
LRFN5	Negative	-0.668009	0.000102597	0.00885817
CACNA1A	Negative	-0.668009	0.000102597	0.00885817
DEK	Positive	0.668009	0.000102597	0.00885817
CDH19	Positive	0.668009	0.000102597	0.00885817
PARVB	Negative	-0.667726	0.00010355	0.00890686
RP11-109D9.4	Negative	-0.667159	0.00010548	0.00903888
RFC1	Positive	0.666593	0.000107442	0.00913853
SLC38A7	Negative	-0.666593	0.000107442	0.00913853
PCYT1A	Negative	-0.666309	0.000108435	0.00918883
DMTN	Negative	-0.665743	0.000110445	0.00932464
NCR3LG1	Negative	-0.665459	0.000111462	0.0093251
LINGO2	Negative	-0.665459	0.000111462	0.0093251
PYCRL	Negative	-0.665176	0.000112488	0.0093251
EFEMP1	Positive	0.665176	0.000112488	0.0093251
THAP4	Negative	-0.665176	0.000112488	0.0093251
CACNA2D2	Negative	-0.664893	0.000113522	0.00932826
EHD3	Negative	-0.664893	0.000113522	0.00932826
SHC4	Positive	0.66461	0.000114565	0.00932826
CLTCL1	Negative	-0.66461	0.000114565	0.00932826
P4HTM	Negative	-0.66461	0.000114565	0.00932826
LINC00889	Negative	-0.66376	0.000117743	0.00951933
PRDM4	Negative	-0.66376	0.000117743	0.00951933
RDH12	Negative	-0.663476	0.00011882	0.00953897
LOC101928826	Positive	0.663476	0.00011882	0.00953897
FXYD7	Negative	-0.66291	0.000121	0.00957952
LOC730961	Negative	-0.66291	0.000121	0.00957952
EBF1	Negative	-0.66291	0.000121	0.00957952
MTSS1	Positive	0.66291	0.000121	0.00957952
CUX2	Negative	-0.662626	0.000122103	0.00960041
EPS8L1	Negative	-0.662626	0.000122103	0.00960041
DISP2	Negative	-0.66206	0.000124336	0.00967622
CWH43	Negative	-0.66206	0.000124336	0.00967622
HIRIP3	Positive	0.66206	0.000124336	0.00967622
IMP4	Negative	-0.661493	0.000126605	0.00980871
CNKSR3	Positive	0.66121	0.000127753	0.00980871
CPLX2	Negative	-0.66121	0.000127753	0.00980871
RABEPK	Negative	-0.66121	0.000127753	0.00980871
CACNA1B	Negative	-0.660927	0.000128911	0.00986447
C9orf9	Negative	-0.660643	0.000130077	0.00992057
TGFBRAP1	Negative	-0.66036	0.000131253	0.00993508
PUS10	Positive	0.66036	0.000131253	0.00993508
EVI2A	Positive	0.660077	0.000132439	0.00993508
KLHL13	Negative	-0.660077	0.000132439	0.00993508
RP11-469M7.1	Negative	-0.660077	0.000132439	0.00993508
ABCG4	Negative	-0.659793	0.000133634	0.00999196
TANGO2	Negative	-0.65951	0.000134838	0.0100165
ENTPD6	Negative	-0.65951	0.000134838	0.0100165
LYNX1	Negative	-0.659227	0.000136052	0.0100193
SMPD3	Negative	-0.659227	0.000136052	0.0100193
CCRN4L	Negative	-0.658944	0.000137276	0.0100193
PIANP	Negative	-0.658944	0.000137276	0.0100193
ASPA	Positive	0.65866	0.000138509	0.0100193
ADAR	Negative	-0.65866	0.000138509	0.0100193
PQLC1	Negative	-0.65866	0.000138509	0.0100193
FLJ10038	Negative	-0.658377	0.000139752	0.0100193
NTN1	Negative	-0.658377	0.000139752	0.0100193
SYS1	Positive	0.658094	0.000141005	0.0100193
SLC9A6	Negative	-0.658094	0.000141005	0.0100193
EFR3B	Negative	-0.658094	0.000141005	0.0100193
GRIN1	Negative	-0.658094	0.000141005	0.0100193
OSBPL10	Negative	-0.658094	0.000141005	0.0100193
TRIP4	Positive	0.65781	0.000142268	0.0100777
CPEB3	Negative	-0.657527	0.000143541	0.0101024
THY1	Negative	-0.657527	0.000143541	0.0101024
HMGB3P1	Negative	-0.657244	0.000144824	0.0101024
GALNT11	Negative	-0.657244	0.000144824	0.0101024
HNRNPH3	Positive	0.657244	0.000144824	0.0101024
PIM2	Negative	-0.656961	0.000146118	0.0101308
SIN3B	Negative	-0.656961	0.000146118	0.0101308
HSD11B1L	Negative	-0.656394	0.000148735	0.0102501
VPS33A	Negative	-0.656394	0.000148735	0.0102501
MAP3K1	Positive	0.656111	0.000150059	0.0103103
LINC00294	Negative	-0.655827	0.000151393	0.0103709
KANSL3	Negative	-0.655544	0.000152738	0.0104318
RGAG1	Negative	-0.655261	0.000154093	0.010493
CNNM4	Negative	-0.654977	0.000155459	0.0105546
LOC100127972	Positive	0.654694	0.000156836	0.0106166
JAKMIP1	Negative	-0.654411	0.000158224	0.0106475
GALNT8	Negative	-0.654411	0.000158224	0.0106475
BMI1	Positive	0.654128	0.000159622	0.0107101
LOC100507547	Negative	-0.653844	0.000161031	0.0107731
PRRG1	Positive	0.653561	0.000162452	0.0108364
GAK	Negative	-0.653278	0.000163883	0.0108715
CNTNAP1	Negative	-0.652994	0.000165325	0.0108715
F8A1	Negative	-0.652711	0.000166779	0.0108715
CLCN6	Negative	-0.652711	0.000166779	0.0108715
CSDC2	Negative	-0.652711	0.000166779	0.0108715
RAB36	Negative	-0.652711	0.000166779	0.0108715
RIMS4	Negative	-0.652711	0.000166779	0.0108715
SMIM15	Positive	0.652711	0.000166779	0.0108715
HIST1H2BK	Positive	0.652428	0.000168244	0.0109049
SPIRE2	Negative	-0.652428	0.000168244	0.0109049
INTS4L1	Negative	-0.652145	0.00016972	0.0109386
B4GALT6	Negative	-0.652145	0.00016972	0.0109386
PPHLN1	Negative	-0.651861	0.000171208	0.0110035
TAF4B	Negative	-0.651578	0.000172707	0.0110688
PTPLAD2	Positive	0.651295	0.000174218	0.0111076
LRRC20	Negative	-0.651011	0.000175741	0.0111076
ARL3	Negative	-0.651011	0.000175741	0.0111076
CNPY2	Negative	-0.651011	0.000175741	0.0111076
PTPRK	Positive	0.651011	0.000175741	0.0111076
FJX1	Negative	-0.650728	0.000177275	0.0111737
CHAC1	Negative	-0.650445	0.000178821	0.0112094
PCDHA1	Negative	-0.650445	0.000178821	0.0112094
ABCB9	Negative	-0.650161	0.000180379	0.0112149
LOC692247	Negative	-0.650161	0.000180379	0.0112149
NIN	Positive	0.650161	0.000180379	0.0112149
BCL2L13	Negative	-0.649878	0.000181949	0.0112818
TRIM46	Negative	-0.649028	0.000186731	0.0115471
ORC6	Negative	-0.648745	0.00018835	0.0115535
FAM174B	Negative	-0.648745	0.00018835	0.0115535
SLAIN1	Positive	0.648745	0.00018835	0.0115535
CXCR2	Positive	0.648462	0.000189981	0.0115606
PAM16	Negative	-0.648462	0.000189981	0.0115606
PDCL2	Positive	0.648462	0.000189981	0.0115606
RAB26	Negative	-0.648178	0.000191625	0.0115989
SPHK2	Negative	-0.648178	0.000191625	0.0115989
GPM6B	Positive	0.647895	0.000193281	0.011607
KCNQ3	Negative	-0.647895	0.000193281	0.011607
TUSC2	Negative	-0.647895	0.000193281	0.011607
RASSF8	Positive	0.647612	0.000194949	0.0116765
PI4KA	Negative	-0.647329	0.000196631	0.0117465
OGDHL	Negative	-0.647045	0.000198325	0.0117556
GLT1D1	Negative	-0.647045	0.000198325	0.0117556
LOC100507165	Negative	-0.647045	0.000198325	0.0117556
ST3GAL3	Negative	-0.646762	0.000200032	0.0118262
ACAD9	Negative	-0.646479	0.000201752	0.0118665
CLSTN2	Negative	-0.646479	0.000201752	0.0118665
PACRG-AS1	Positive	0.645912	0.000205231	0.0120094
DLGAP2	Negative	-0.645912	0.000205231	0.0120094
AC092192.1	Negative	-0.645629	0.00020699	0.0120507
CACNG2	Negative	-0.645629	0.00020699	0.0120507
NEFH	Negative	-0.645345	0.000208763	0.0121231
RPS3	Positive	0.645062	0.000210548	0.0121344
CHSY3	Negative	-0.645062	0.000210548	0.0121344
TCEA2	Negative	-0.645062	0.000210548	0.0121344
MLLT11	Negative	-0.644496	0.000214161	0.01223
RMI2	Negative	-0.644496	0.000214161	0.01223
XKR4	Negative	-0.644496	0.000214161	0.01223
SPTBN2	Negative	-0.644212	0.000215988	0.01223
ATP2B2	Negative	-0.644212	0.000215988	0.01223
HTATIP2	Positive	0.643646	0.000219682	0.01223
LOC285812	Negative	-0.643646	0.000219682	0.01223
CCDC64	Negative	-0.643646	0.000219682	0.01223
PTCD3	Negative	-0.643646	0.000219682	0.01223
SCAMP5	Negative	-0.643646	0.000219682	0.01223
FOXN2	Positive	0.643362	0.00022155	0.01223
STX6	Positive	0.643362	0.00022155	0.01223
RP11-579O24.3	Negative	-0.643362	0.00022155	0.01223
HK1	Negative	-0.643362	0.00022155	0.01223
FAM213B	Negative	-0.643362	0.00022155	0.01223
PELI3	Negative	-0.643362	0.00022155	0.01223
MYO1E	Positive	0.643079	0.000223432	0.01223
ABCC1	Negative	-0.643079	0.000223432	0.01223
AFF3	Negative	-0.643079	0.000223432	0.01223
ASPHD2	Negative	-0.643079	0.000223432	0.01223
TEAD1	Positive	0.643079	0.000223432	0.01223
NTSR1	Negative	-0.642796	0.000225328	0.0122913
ADARB1	Negative	-0.642513	0.000227239	0.0122913
CHD3	Negative	-0.642513	0.000227239	0.0122913
RCBTB2	Positive	0.642513	0.000227239	0.0122913
ZZZ3	Positive	0.642513	0.000227239	0.0122913
DHDDS	Negative	-0.642229	0.000229163	0.0123662
RPS6KL1	Negative	-0.641946	0.000231102	0.0124007
SYT17	Negative	-0.641946	0.000231102	0.0124007
AP006222.2	Negative	-0.641663	0.000233056	0.0124007
DDHD2	Negative	-0.641663	0.000233056	0.0124007
YDJC	Negative	-0.641663	0.000233056	0.0124007
ZMYND15	Positive	0.641663	0.000233056	0.0124007
VAT1	Negative	-0.641379	0.000235024	0.0124188
RAPGEFL1	Negative	-0.641379	0.000235024	0.0124188
REEP6	Negative	-0.641379	0.000235024	0.0124188
AC144652.1	Negative	-0.641096	0.000237006	0.0124947
C7orf43	Negative	-0.640813	0.000239004	0.0124962
SLC6A15	Negative	-0.640813	0.000239004	0.0124962
ZKSCAN2	Negative	-0.640529	0.000241016	0.0124962
CIAPIN1	Negative	-0.640529	0.000241016	0.0124962
ISM1	Negative	-0.640529	0.000241016	0.0124962
PAX7	Negative	-0.640529	0.000241016	0.0124962
TMEM201	Negative	-0.640529	0.000241016	0.0124962
ARFIP2	Negative	-0.640246	0.000243043	0.0124962
CRY2	Negative	-0.640246	0.000243043	0.0124962
FAM135B	Negative	-0.640246	0.000243043	0.0124962
BAZ1A	Positive	0.640246	0.000243043	0.0124962
ZFYVE27	Negative	-0.639963	0.000245085	0.0125448
HDAC6	Negative	-0.639963	0.000245085	0.0125448
LYRM5	Positive	0.63968	0.000247142	0.0125816
KIAA1467	Negative	-0.63968	0.000247142	0.0125816
PPL	Negative	-0.639396	0.000249214	0.0125816
MAGED1	Negative	-0.639396	0.000249214	0.0125816
RUSC2	Negative	-0.639113	0.000251302	0.0125816
KIAA1644	Negative	-0.639113	0.000251302	0.0125816
MAF	Positive	0.639113	0.000251302	0.0125816
RB1	Positive	0.639113	0.000251302	0.0125816
RP11-466P24.7	Negative	-0.639113	0.000251302	0.0125816
TPBG	Negative	-0.639113	0.000251302	0.0125816
RNF130	Positive	0.63883	0.000253405	0.0126592
C3orf58	Positive	0.638546	0.000255523	0.0127095
RNF39	Negative	-0.638546	0.000255523	0.0127095
ADAMTSL3	Positive	0.638263	0.000257658	0.0127879
NF2	Negative	-0.63798	0.000259807	0.0128667
CACNA1E	Negative	-0.637697	0.000261973	0.0129459
LBH	Negative	-0.637413	0.000264154	0.0130255
SMURF1	Negative	-0.63713	0.000266352	0.0131057
KDM1A	Negative	-0.636847	0.000268565	0.0131228
GPRIN2	Negative	-0.636847	0.000268565	0.0131228
B4GALNT1	Negative	-0.636563	0.000270795	0.0131228
C1orf50	Negative	-0.636563	0.000270795	0.0131228
KIF26B	Negative	-0.636563	0.000270795	0.0131228
LINC00320	Positive	0.636563	0.000270795	0.0131228
LOC101928061	Positive	0.636563	0.000270795	0.0131228
FAM43B	Negative	-0.63628	0.000273041	0.0131228
FHOD3	Negative	-0.63628	0.000273041	0.0131228
FAAH2	Negative	-0.63628	0.000273041	0.0131228
CBLN2	Negative	-0.63628	0.000273041	0.0131228
ATRAID	Positive	0.635997	0.000275304	0.0131228
MITD1	Positive	0.635997	0.000275304	0.0131228
DRD2	Negative	-0.635997	0.000275304	0.0131228
GRIN3A	Negative	-0.635997	0.000275304	0.0131228
DOLK	Negative	-0.635713	0.000277582	0.0132039
LOC101928198	Positive	0.634864	0.000284519	0.01345
PBX1	Negative	-0.634864	0.000284519	0.01345
SERTAD2	Positive	0.634864	0.000284519	0.01345
L3HYPDH	Positive	0.63458	0.000286865	0.0134773
IGFBPL1	Negative	-0.63458	0.000286865	0.0134773
PDIA6	Positive	0.63458	0.000286865	0.0134773
CNTN6	Negative	-0.634297	0.000289228	0.0135328
MYL12B	Negative	-0.634297	0.000289228	0.0135328
SERGEF	Negative	-0.634014	0.000291608	0.0136163
SIAH3	Negative	-0.63373	0.000294005	0.0136724
AJAP1	Negative	-0.63373	0.000294005	0.0136724
CPQ	Positive	0.633447	0.000296419	0.0137289
RPL22	Positive	0.633447	0.000296419	0.0137289
LOC100130093	Negative	-0.63288	0.000301301	0.0138708
SLC8A3	Negative	-0.63288	0.000301301	0.0138708
MYOT	Positive	0.63288	0.000301301	0.0138708
GRIA1	Negative	-0.632597	0.000303768	0.0139562
ATP2B3	Negative	-0.632314	0.000306253	0.0139583
CFC1	Negative	-0.632314	0.000306253	0.0139583
HECTD4	Negative	-0.632314	0.000306253	0.0139583
SUPT3H	Negative	-0.632314	0.000306253	0.0139583
SCRN1	Negative	-0.631747	0.000311276	0.014131
MPLKIP	Positive	0.631747	0.000311276	0.014131
WDR13	Negative	-0.631464	0.000313815	0.0141899
ABCA8	Positive	0.631464	0.000313815	0.0141899
SLTM	Positive	0.630897	0.000318947	0.0142902
PTPRN	Negative	-0.630897	0.000318947	0.0142902
DIRAS2	Negative	-0.630897	0.000318947	0.0142902
SIPA1L2	Negative	-0.630897	0.000318947	0.0142902
FAM127A	Negative	-0.630614	0.000321541	0.0142902
ENTPD4	Negative	-0.630614	0.000321541	0.0142902
TMEM123	Positive	0.630331	0.000324153	0.0142902
CELF5	Negative	-0.630331	0.000324153	0.0142902
CYFIP2	Negative	-0.630331	0.000324153	0.0142902
GATS	Negative	-0.630331	0.000324153	0.0142902
NAPB	Negative	-0.630331	0.000324153	0.0142902
ST3GAL1	Negative	-0.630331	0.000324153	0.0142902
TOM1L2	Negative	-0.630331	0.000324153	0.0142902
TMEM130	Negative	-0.630048	0.000326784	0.0143234
CEP78	Positive	0.630048	0.000326784	0.0143234
ZNF260	Positive	0.630048	0.000326784	0.0143234
TAGLN3	Negative	-0.629764	0.000329434	0.014357
KCNS1	Negative	-0.629764	0.000329434	0.014357
WBP5	Positive	0.629764	0.000329434	0.014357
C14orf37	Negative	-0.629198	0.00033479	0.0144528
BC047942	Negative	-0.629198	0.00033479	0.0144528
FAM228A	Negative	-0.629198	0.00033479	0.0144528
LOC728040	Negative	-0.629198	0.00033479	0.0144528
CLCN5	Negative	-0.629198	0.00033479	0.0144528
RP5-1065J22.8	Negative	-0.628914	0.000337497	0.0144877
TOMM40	Negative	-0.628914	0.000337497	0.0144877
CABP1	Negative	-0.628914	0.000337497	0.0144877
PRSS16	Negative	-0.628631	0.000340222	0.0145144
KHDRBS2	Negative	-0.628631	0.000340222	0.0145144
SYT7	Negative	-0.628631	0.000340222	0.0145144
GPA33	Negative	-0.628348	0.000342967	0.0145144
RP1-228H13.5	Negative	-0.628348	0.000342967	0.0145144
DGCR5	Negative	-0.628348	0.000342967	0.0145144
SALL1	Positive	0.628348	0.000342967	0.0145144
TSHZ2	Positive	0.628064	0.000345732	0.0145144
INSM1	Negative	-0.628064	0.000345732	0.0145144
SCN2A	Negative	-0.628064	0.000345732	0.0145144
TRNP1	Negative	-0.628064	0.000345732	0.0145144
UNC13C	Negative	-0.628064	0.000345732	0.0145144
RPUSD2	Negative	-0.627498	0.00035132	0.0146951
RGS16	Negative	-0.627498	0.00035132	0.0146951
ATP8A2	Negative	-0.627215	0.000354144	0.0147324
MAP6	Negative	-0.627215	0.000354144	0.0147324
RNASE4	Positive	0.627215	0.000354144	0.0147324
CENPO	Negative	-0.626931	0.000356987	0.0147969
EPB41L1	Negative	-0.626931	0.000356987	0.0147969
TTC9	Negative	-0.626648	0.000359851	0.0148886
LOC101928335	Negative	-0.626365	0.000362735	0.0149269
SLC12A5	Negative	-0.626365	0.000362735	0.0149269
YWHAG	Negative	-0.626365	0.000362735	0.0149269
GRAMD1B	Negative	-0.625798	0.000368563	0.0151124
TROVE2	Positive	0.625798	0.000368563	0.0151124
CREB3L1	Negative	-0.625515	0.000371508	0.0151788
MIR4746	Negative	-0.625515	0.000371508	0.0151788
KCNS3	Negative	-0.625232	0.000374474	0.0152727
RNF112	Negative	-0.624382	0.000383496	0.0155303
DQ586822	Negative	-0.624382	0.000383496	0.0155303
LMO3	Negative	-0.624382	0.000383496	0.0155303
BCL9	Negative	-0.624098	0.000386545	0.0155303
RP11-196G18.24	Positive	0.624098	0.000386545	0.0155303
ANKRD50	Negative	-0.624098	0.000386545	0.0155303
KIAA0485	Positive	0.624098	0.000386545	0.0155303
NR3C1	Positive	0.624098	0.000386545	0.0155303
BC040734	Negative	-0.623815	0.000389616	0.0155303
MORN4	Negative	-0.623815	0.000389616	0.0155303
TFR2	Negative	-0.623815	0.000389616	0.0155303
AXDND1	Positive	0.623815	0.000389616	0.0155303
GABPA	Positive	0.623815	0.000389616	0.0155303
AK021933	Negative	-0.623532	0.000392708	0.0155428
PHLPP2	Negative	-0.623532	0.000392708	0.0155428
ZBED8	Positive	0.623532	0.000392708	0.0155428
MAN1A1	Positive	0.623532	0.000392708	0.0155428
ATL1	Negative	-0.623475	0.000393325	0.0155428
MILR1	Positive	0.623248	0.000395821	0.015577
ZNF503	Negative	-0.623248	0.000395821	0.015577
TMEM243	Positive	0.622965	0.000398957	0.015577
PSIP1	Positive	0.622965	0.000398957	0.015577
TMEM50A	Positive	0.622965	0.000398957	0.015577
RCAN2	Negative	-0.622965	0.000398957	0.015577
MAP7D2	Negative	-0.622965	0.000398957	0.015577
MAP2K6	Negative	-0.622682	0.000402114	0.0156735
BYSL	Negative	-0.622115	0.000408494	0.0157877
SLC6A3	Negative	-0.622115	0.000408494	0.0157877
LOC100630923	Negative	-0.622115	0.000408494	0.0157877
RIMKLA	Negative	-0.622115	0.000408494	0.0157877
ATG3	Positive	0.622115	0.000408494	0.0157877
SLC31A2	Positive	0.621832	0.000411717	0.0158321
MTCH1	Negative	-0.621832	0.000411717	0.0158321
PRKAR2A	Negative	-0.621832	0.000411717	0.0158321
LOC101929880	Negative	-0.621549	0.000414962	0.0159301
C16orf93	Negative	-0.621265	0.00041823	0.0159485
SLC35D3	Negative	-0.621265	0.00041823	0.0159485
BPIFA2	Negative	-0.621265	0.00041823	0.0159485
NUDCD3	Negative	-0.621265	0.00041823	0.0159485
XKR7	Negative	-0.620982	0.000421521	0.0160206
CRYAB	Positive	0.620982	0.000421521	0.0160206
LINC00086	Negative	-0.620699	0.000424834	0.016093
KIF13B	Positive	0.620699	0.000424834	0.016093
ACTR3C	Negative	-0.620132	0.000431529	0.0162927
RRP36	Negative	-0.620132	0.000431529	0.0162927
ROBO2	Negative	-0.619849	0.000434911	0.0163933
TBL3	Negative	-0.619566	0.000438316	0.0164945
RPL30	Positive	0.619282	0.000441744	0.0165149
GP1BB	Negative	-0.619282	0.000441744	0.0165149
MSTO1	Negative	-0.619282	0.000441744	0.0165149
SMAD4	Positive	0.619282	0.000441744	0.0165149
ANAPC15	Negative	-0.618999	0.000445197	0.0166168
SNX18	Positive	0.618432	0.000452172	0.0167677
ZNF573	Positive	0.618432	0.000452172	0.0167677
BDNF	Negative	-0.618432	0.000452172	0.0167677
SNAPC4	Negative	-0.618432	0.000452172	0.0167677
VSIG10L	Negative	-0.618149	0.000455695	0.0168438
ZZEF1	Negative	-0.618149	0.000455695	0.0168438
RP4-813F11.4	Positive	0.617866	0.000459243	0.0169202
ELOVL6	Negative	-0.617866	0.000459243	0.0169202
APBA3	Positive	0.617583	0.000462814	0.0170244
STAG2	Positive	0.617299	0.00046641	0.0171292
CCDC64B	Negative	-0.617016	0.000470031	0.0172345
AK057657	Negative	-0.616733	0.000473676	0.017285
ARX	Negative	-0.616733	0.000473676	0.017285
PIWIL2	Negative	-0.616733	0.000473676	0.017285
USP20	Negative	-0.616449	0.000477345	0.0173912
TUFT1	Negative	-0.616166	0.00048104	0.0174979
RELN	Positive	0.615883	0.00048476	0.0175773
PRR19	Negative	-0.615883	0.00048476	0.0175773
BAZ2B	Positive	0.6156	0.000488505	0.0176572
WDR7	Negative	-0.6156	0.000488505	0.0176572
MCU	Negative	-0.615316	0.000492275	0.0177095
LINC00849	Negative	-0.615316	0.000492275	0.0177095
LRRTM1	Negative	-0.615316	0.000492275	0.0177095
SPINK5	Negative	-0.615033	0.000496071	0.0177623
GNAI1	Positive	0.615033	0.000496071	0.0177623
KCNJ6	Negative	-0.615033	0.000496071	0.0177623
RABGAP1L	Negative	-0.61475	0.000499892	0.0178691
DPY19L4	Positive	0.614466	0.000503739	0.0178691
SEC11A	Positive	0.614466	0.000503739	0.0178691
PDZD7	Negative	-0.614466	0.000503739	0.0178691
ANKRD34A	Negative	-0.614466	0.000503739	0.0178691
CCDC96	Negative	-0.614466	0.000503739	0.0178691
FAM13C	Negative	-0.614183	0.000507612	0.0179231
FRMD4B	Positive	0.614183	0.000507612	0.0179231
LANCL2	Negative	-0.614183	0.000507612	0.0179231
AF075036	Negative	-0.6139	0.000511511	0.0180324
EPC2	Positive	0.613616	0.000515436	0.0180324
KLHL4	Positive	0.613616	0.000515436	0.0180324
LGALSL	Negative	-0.613616	0.000515436	0.0180324
PLBD2	Negative	-0.613616	0.000515436	0.0180324
SLC7A8	Negative	-0.613616	0.000515436	0.0180324
HAT1	Positive	0.613333	0.000519388	0.0181152
RP11-1L12.3	Negative	-0.613333	0.000519388	0.0181152
USP35	Negative	-0.61305	0.000523366	0.0181433
MDH2	Negative	-0.61305	0.000523366	0.0181433
TRIM58	Negative	-0.61305	0.000523366	0.0181433
CAPS	Positive	0.61305	0.000523366	0.0181433
BLCAP	Negative	-0.612767	0.000527371	0.0181995
FABP7	Negative	-0.612767	0.000527371	0.0181995
CTCF	Positive	0.612767	0.000527371	0.0181995
SLCO3A1	Positive	0.612483	0.000531402	0.0182286
CX3CL1	Negative	-0.612483	0.000531402	0.0182286
RALGAPB	Negative	-0.612483	0.000531402	0.0182286
TBC1D30	Negative	-0.612483	0.000531402	0.0182286
DDO	Positive	0.6122	0.000535461	0.0182856
PLXNA1	Negative	-0.6122	0.000535461	0.0182856
SFT2D1	Positive	0.6122	0.000535461	0.0182856
MICU1	Negative	-0.611917	0.000539546	0.0182886
CYP4V2	Negative	-0.611917	0.000539546	0.0182886
MFSD9	Negative	-0.611917	0.000539546	0.0182886
PCF11	Positive	0.611917	0.000539546	0.0182886
UBE2J1	Negative	-0.611917	0.000539546	0.0182886
PYCARDOS	Negative	-0.611633	0.000543659	0.0183465
PSMD11	Negative	-0.611633	0.000543659	0.0183465
FLI1	Positive	0.611633	0.000543659	0.0183465
DCTN1-AS1	Negative	-0.61135	0.000547799	0.0184318
PIGR	Negative	-0.61135	0.000547799	0.0184318
PAIP1	Negative	-0.611067	0.000551967	0.0185448
GPR162	Negative	-0.610783	0.000556163	0.0185767
C12orf45	Negative	-0.610783	0.000556163	0.0185767
SLC35F1	Negative	-0.610783	0.000556163	0.0185767
RIMS1	Negative	-0.610783	0.000556163	0.0185767
PHF3	Positive	0.6105	0.000560386	0.0186091
TMED4	Positive	0.6105	0.000560386	0.0186091
CTD-2292M16.8	Negative	-0.6105	0.000560386	0.0186091
SLC26A8	Negative	-0.6105	0.000560386	0.0186091
SLC4A3	Negative	-0.610217	0.000564638	0.018696
RP11-305O6.3	Positive	0.610217	0.000564638	0.018696
NKRF	Negative	-0.60965	0.000573226	0.0189255
RALYL	Negative	-0.60965	0.000573226	0.0189255
MORC3	Positive	0.609367	0.000577562	0.0189865
ANTXR2	Positive	0.609367	0.000577562	0.0189865
POLR3A	Negative	-0.609367	0.000577562	0.0189865
PQLC2	Negative	-0.609084	0.000581927	0.0190752
SLC25A44	Negative	-0.609084	0.000581927	0.0190752
DUSP6	Positive	0.6088	0.000586322	0.0191097
DPP6	Negative	-0.6088	0.000586322	0.0191097
FBXO16	Negative	-0.6088	0.000586322	0.0191097
RIMBP2	Negative	-0.6088	0.000586322	0.0191097
STAU2-AS1	Negative	-0.608517	0.000590745	0.0191992
SLC15A1	Negative	-0.608517	0.000590745	0.0191992
ANLN	Positive	0.608234	0.000595197	0.0192618
CWC25	Negative	-0.608234	0.000595197	0.0192618
PAFAH1B2	Negative	-0.608234	0.000595197	0.0192618
ATAT1	Negative	-0.607951	0.000599678	0.0193521
JMJD4	Negative	-0.607951	0.000599678	0.0193521
FAM155A	Negative	-0.607667	0.00060419	0.0194702
KCTD10	Negative	-0.607384	0.00060873	0.019589
POMT1	Negative	-0.607101	0.000613301	0.0197083
FAM208A	Positive	0.607042	0.000614249	0.0197111
SYT3	Negative	-0.606817	0.000617901	0.0197728
CP	Positive	0.606817	0.000617901	0.0197728
SOCS6	Positive	0.606534	0.000622532	0.0198932
PITPNM1	Negative	-0.606251	0.000627193	0.0199585
C16orf45	Negative	-0.606251	0.000627193	0.0199585
HECW1	Negative	-0.606251	0.000627193	0.0199585
RNF150	Negative	-0.605967	0.000631884	0.0200799
LOC729224	Negative	-0.605684	0.000636606	0.020146
C10orf128	Positive	0.605684	0.000636606	0.020146
RPS8	Positive	0.605684	0.000636606	0.020146
PSMD2	Negative	-0.605401	0.000641359	0.0202404
PVR	Negative	-0.605401	0.000641359	0.0202404
CTNNBIP1	Negative	-0.605118	0.000646143	0.0203353
METTL1	Negative	-0.605118	0.000646143	0.0203353
FAR2P2	Negative	-0.604834	0.000650958	0.0204306
TMEM126B	Negative	-0.604834	0.000650958	0.0204306
ATP5SL	Negative	-0.604551	0.000655804	0.0204984
MAST4	Positive	0.604551	0.000655804	0.0204984
TTBK1	Negative	-0.604551	0.000655804	0.0204984
LOC101930235	Negative	-0.604268	0.000660682	0.0206227
FRY	Negative	-0.603984	0.000665591	0.0207194
LSG1	Negative	-0.603984	0.000665591	0.0207194
NFKB1	Positive	0.603701	0.000670533	0.0208165
SAMD8	Positive	0.603701	0.000670533	0.0208165
PIN1	Negative	-0.603418	0.000675506	0.0208435
RPS25	Positive	0.603418	0.000675506	0.0208435
ANGPT1	Positive	0.603418	0.000675506	0.0208435
BNIP2	Positive	0.603418	0.000675506	0.0208435
CHKB	Negative	-0.603135	0.000680512	0.0208435
HIST1H2BH	Positive	0.603135	0.000680512	0.0208435
ZNF680	Positive	0.603135	0.000680512	0.0208435
CAMSAP3	Negative	-0.603135	0.000680512	0.0208435
CMTM6	Positive	0.603135	0.000680512	0.0208435
RAB6B	Negative	-0.603135	0.000680512	0.0208435
ATP2A3	Negative	-0.602851	0.00068555	0.0208462
DLEC1	Positive	0.602851	0.00068555	0.0208462
LOC646778	Negative	-0.602851	0.00068555	0.0208462
OLFM3	Negative	-0.602851	0.00068555	0.0208462
PEX12	Positive	0.602568	0.00069062	0.0208462
MAML2	Positive	0.602568	0.00069062	0.0208462
PRRT3	Negative	-0.602568	0.00069062	0.0208462
RP11-433A10.3	Negative	-0.602568	0.00069062	0.0208462
FAM162A	Negative	-0.602568	0.00069062	0.0208462
LOC400794	Negative	-0.602568	0.00069062	0.0208462
SLITRK5	Negative	-0.602568	0.00069062	0.0208462
MYT1L	Negative	-0.602285	0.000695723	0.0209449
C18orf54	Positive	0.602285	0.000695723	0.0209449
TOX2	Negative	-0.602001	0.000700859	0.0209891
MPPED2	Negative	-0.602001	0.000700859	0.0209891
SERP1	Positive	0.602001	0.000700859	0.0209891
F5	Positive	0.602001	0.000700859	0.0209891
STX1B	Negative	-0.601718	0.000706028	0.0210612
ATM	Positive	0.601718	0.000706028	0.0210612
CDC73	Positive	0.601718	0.000706028	0.0210612
PCSK1	Negative	-0.601435	0.000711231	0.0210898
FBXL2	Negative	-0.601435	0.000711231	0.0210898
C5orf55	Negative	-0.601435	0.000711231	0.0210898
TERF2	Negative	-0.601435	0.000711231	0.0210898
TMEM255A	Negative	-0.601151	0.000716467	0.0210898
FBLL1	Negative	-0.601151	0.000716467	0.0210898
LOC729870	Negative	-0.600868	0.000721736	0.0210898
CLVS2	Negative	-0.600868	0.000721736	0.0210898
HSPA2	Positive	0.600868	0.000721736	0.0210898
ENPP4	Positive	0.600868	0.000721736	0.0210898
HIST1H2BC	Positive	0.600868	0.000721736	0.0210898
IVNS1ABP	Positive	0.600868	0.000721736	0.0210898
SAMD14	Negative	-0.600868	0.000721736	0.0210898
SAP30	Positive	0.600868	0.000721736	0.0210898
SNCG	Negative	-0.600868	0.000721736	0.0210898
SPATS2	Negative	-0.600868	0.000721736	0.0210898
PMS2P1	Negative	-0.600585	0.000727039	0.0211906
CTC-471F3.6	Positive	0.600585	0.000727039	0.0211906
RET	Negative	-0.600302	0.000732377	0.0213191
MIR124-2HG	Negative	-0.600018	0.000737748	0.0214481
DLK1	Negative	-0.599735	0.000743154	0.0215232
LAMC2	Negative	-0.599735	0.000743154	0.0215232
TMEM133	Positive	0.599735	0.000743154	0.0215232
PITPNB	Negative	-0.599452	0.000748594	0.0215988
AMD1	Positive	0.599452	0.000748594	0.0215988
SUMO3	Negative	-0.599452	0.000748594	0.0215988
TDRD5	Negative	-0.599168	0.000754069	0.0216747
TUB	Negative	-0.599168	0.000754069	0.0216747
GPN3	Positive	0.599168	0.000754069	0.0216747
ZNF818P	Positive	0.598885	0.000759579	0.0218057
SLC37A3	Negative	-0.598602	0.000765124	0.0219052
PDXP	Negative	-0.598319	0.000770704	0.0219052
SUSD1	Negative	-0.598319	0.000770704	0.0219052
AC010524.4	Negative	-0.598319	0.000770704	0.0219052
CACNB2	Negative	-0.598319	0.000770704	0.0219052
FOXA2	Negative	-0.598319	0.000770704	0.0219052
GPBP1	Positive	0.598319	0.000770704	0.0219052
PPM1D	Positive	0.598319	0.000770704	0.0219052
SMC1A	Positive	0.598035	0.00077632	0.0220102
PGP	Negative	-0.598035	0.00077632	0.0220102
CHGA	Negative	-0.597752	0.000781971	0.0221156
TAL2	Negative	-0.597752	0.000781971	0.0221156
FAM131B	Negative	-0.597469	0.000787659	0.0222215
REST	Positive	0.597469	0.000787659	0.0222215
RIMS2	Negative	-0.597185	0.000793382	0.0223554
BZRAP1	Negative	-0.596902	0.000799141	0.0224624
LRRC73	Negative	-0.596902	0.000799141	0.0224624
DHRS13	Negative	-0.596619	0.000804937	0.0225698
VRK3	Negative	-0.596619	0.000804937	0.0225698
TRPM2	Negative	-0.596335	0.00081077	0.0227055
DOK6	Negative	-0.596052	0.000816639	0.0228141
PGR	Negative	-0.596052	0.000816639	0.0228141
ADCY5	Negative	-0.595769	0.000822546	0.0228952
FAM71F1	Negative	-0.595769	0.000822546	0.0228952
ZMYM3	Negative	-0.595769	0.000822546	0.0228952
DGCR11	Negative	-0.595486	0.000828489	0.0230047
PITPNM3	Negative	-0.595486	0.000828489	0.0230047
RP11-95O2.1	Negative	-0.595202	0.00083447	0.0230867
BC010186	Negative	-0.595202	0.00083447	0.0230867
MORC2	Negative	-0.595202	0.00083447	0.0230867
ASB8	Negative	-0.594919	0.000840489	0.0231971
SNCA	Negative	-0.594919	0.000840489	0.0231971
ANKH	Negative	-0.594636	0.000846546	0.023308
CRYBB2P1	Negative	-0.594636	0.000846546	0.023308
KCNJ2	Positive	0.594352	0.00085264	0.0233354
RBM14-RBM4	Positive	0.594352	0.00085264	0.0233354
ANKRD30BL	Negative	-0.594352	0.00085264	0.0233354
EID2B	Negative	-0.594352	0.00085264	0.0233354
LINC01360	Negative	-0.594352	0.00085264	0.0233354
PCYOX1L	Negative	-0.594069	0.000858773	0.0234472
LOC101928820	Negative	-0.594069	0.000858773	0.0234472
RAB11FIP5	Negative	-0.593786	0.000864944	0.0235314
PLEKHG6	Negative	-0.593786	0.000864944	0.0235314
UNC5A	Negative	-0.593786	0.000864944	0.0235314
KIF20A	Negative	-0.593503	0.000871153	0.0235881
ALKBH6	Negative	-0.593503	0.000871153	0.0235881
CPAMD8	Positive	0.593503	0.000871153	0.0235881
LOC441052	Negative	-0.593503	0.000871153	0.0235881
LOC157740	Negative	-0.593219	0.000877402	0.0236733
CES2	Negative	-0.593219	0.000877402	0.0236733
ZNF518B	Negative	-0.593219	0.000877402	0.0236733
PRH1-PRR4	Negative	-0.592936	0.000883689	0.0236754
SNPH	Negative	-0.592936	0.000883689	0.0236754
SLC24A3	Negative	-0.592936	0.000883689	0.0236754
TACO1	Negative	-0.592936	0.000883689	0.0236754
LOC100508408	Positive	0.592936	0.000883689	0.0236754
SPRED1	Positive	0.592936	0.000883689	0.0236754
CORO1C	Negative	-0.592653	0.000890016	0.0237614
LIME1	Negative	-0.592653	0.000890016	0.0237614
LRRC75B	Negative	-0.592653	0.000890016	0.0237614
DPP7	Negative	-0.592086	0.000902787	0.0240463
EIF2S2	Positive	0.592086	0.000902787	0.0240463
FGF13	Negative	-0.591519	0.000915719	0.0243058
CNNM1	Negative	-0.591519	0.000915719	0.0243058
HAUS6	Positive	0.591519	0.000915719	0.0243058
LCOR	Positive	0.591236	0.000922244	0.0243942
PADI1	Negative	-0.591236	0.000922244	0.0243942
PLA2R1	Negative	-0.591236	0.000922244	0.0243942
RAPH1	Negative	-0.590953	0.000928811	0.0245112
SLC9A1	Negative	-0.590953	0.000928811	0.0245112
GARS	Negative	-0.590386	0.000942065	0.0246337
C2CD2L	Negative	-0.590386	0.000942065	0.0246337
CHKB-AS1	Negative	-0.590386	0.000942065	0.0246337
LOC101929777	Negative	-0.590386	0.000942065	0.0246337
TASP1	Negative	-0.590386	0.000942065	0.0246337
TSPAN8	Positive	0.590386	0.000942065	0.0246337
LPAR1	Positive	0.590386	0.000942065	0.0246337
QSER1	Positive	0.590386	0.000942065	0.0246337
LOC284219	Negative	-0.590103	0.000948754	0.0246676
CYP2S1	Negative	-0.590103	0.000948754	0.0246676
ELOVL7	Positive	0.590103	0.000948754	0.0246676
C1orf27	Positive	0.590103	0.000948754	0.0246676
SLC24A2	Positive	0.590103	0.000948754	0.0246676
PELI1	Positive	0.58982	0.000955484	0.0248144
CSMD1	Negative	-0.589536	0.000962256	0.0249619
SAPCD1-AS1	Negative	-0.589253	0.00096907	0.0250818
AVL9	Negative	-0.589253	0.00096907	0.0250818
DNAJC30	Negative	-0.58897	0.000975925	0.0251738
MYT1	Negative	-0.58897	0.000975925	0.0251738
WWC3	Positive	0.58897	0.000975925	0.0251738
OLIG2	Positive	0.588687	0.000982823	0.0252947
RNF41	Negative	-0.588687	0.000982823	0.0252947
FRYL	Positive	0.588403	0.000989762	0.0254447
KIAA1598	Positive	0.58812	0.000996745	0.0255095
CSTF2T	Positive	0.58812	0.000996745	0.0255095
MANEAL	Negative	-0.58812	0.000996745	0.0255095
TMEM132B	Negative	-0.58812	0.000996745	0.0255095
C15orf27	Negative	-0.587837	0.00100377	0.0255749
RAP1B	Positive	0.587837	0.00100377	0.0255749
TERF2IP	Negative	-0.587837	0.00100377	0.0255749
CLDND1	Positive	0.587837	0.00100377	0.0255749
DMRTC1	Negative	-0.587553	0.00101084	0.0256978
2019-09-06	Negative	-0.587553	0.00101084	0.0256978
UBE2QL1	Negative	-0.58727	0.00101795	0.0258498
ARNTL2	Negative	-0.586987	0.00102511	0.0259739
KRTAP5-AS1	Negative	-0.586987	0.00102511	0.0259739
ADIRF-AS1	Negative	-0.586703	0.0010323	0.0260409
RP3-428L16.2	Negative	-0.586703	0.0010323	0.0260409
PCNT	Negative	-0.586703	0.0010323	0.0260409
ERMN	Positive	0.586703	0.0010323	0.0260409
LOC100134317	Negative	-0.58642	0.00103955	0.0261659
NOS1AP	Negative	-0.58642	0.00103955	0.0261659
MAN2A2	Negative	-0.586137	0.00104683	0.0262339
MXRA7	Negative	-0.586137	0.00104683	0.0262339
RNFT2	Negative	-0.586137	0.00104683	0.0262339
SLC25A16	Negative	-0.586137	0.00104683	0.0262339
PDZD4	Negative	-0.585854	0.00105417	0.0262858
ANAPC13	Negative	-0.585854	0.00105417	0.0262858
LOC100126784	Negative	-0.585854	0.00105417	0.0262858
PRRG3	Negative	-0.585854	0.00105417	0.0262858
EN1	Negative	-0.58557	0.00106154	0.0262858
BNC2	Negative	-0.58557	0.00106154	0.0262858
NPC1	Positive	0.58557	0.00106154	0.0262858
SLC9A5	Negative	-0.58557	0.00106154	0.0262858
SVOP	Negative	-0.58557	0.00106154	0.0262858
TARP	Positive	0.58557	0.00106154	0.0262858
TPTEP1	Positive	0.58557	0.00106154	0.0262858
DPYS	Negative	-0.585287	0.00106896	0.0263839
LOC286367	Negative	-0.585287	0.00106896	0.0263839
FAM219B	Negative	-0.585287	0.00106896	0.0263839
PRKAR2B	Negative	-0.585004	0.00107643	0.026454
KLC2	Negative	-0.585004	0.00107643	0.026454
C9orf91	Negative	-0.585004	0.00107643	0.026454
HMCES	Negative	-0.585004	0.00107643	0.026454
P2RX5	Negative	-0.58472	0.00108394	0.02661
RGS3	Negative	-0.584437	0.00109149	0.0267668
DDX41	Negative	-0.584154	0.0010991	0.0268381
KALRN	Negative	-0.584154	0.0010991	0.0268381
ARMC3	Positive	0.584154	0.0010991	0.0268381
SPX	Positive	0.584154	0.0010991	0.0268381
RUSC1	Negative	-0.58387	0.00110675	0.02691
ANKRD34C	Negative	-0.58387	0.00110675	0.02691
C1orf233	Negative	-0.58387	0.00110675	0.02691
ZBTB14	Positive	0.58387	0.00110675	0.02691
DRG1	Negative	-0.583587	0.00111444	0.0269539
APBB3	Negative	-0.583587	0.00111444	0.0269539
BRE	Negative	-0.583587	0.00111444	0.0269539
LRP8	Negative	-0.583587	0.00111444	0.0269539
SGSH	Negative	-0.583587	0.00111444	0.0269539
TRPT1	Negative	-0.583304	0.00112218	0.0270268
GOLGA4	Positive	0.583304	0.00112218	0.0270268
KCNB2	Negative	-0.583304	0.00112218	0.0270268
NFATC3	Positive	0.583304	0.00112218	0.0270268
SSSCA1	Negative	-0.583021	0.00112997	0.0271003
FAM110C	Negative	-0.583021	0.00112997	0.0271003
WSCD2	Negative	-0.583021	0.00112997	0.0271003
HSPA6	Positive	0.583021	0.00112997	0.0271003
CMIP	Negative	-0.582737	0.0011378	0.0272311
SLC18A2	Negative	-0.582737	0.0011378	0.0272311
C15orf59	Negative	-0.582454	0.00114568	0.0273055
CLDN1	Negative	-0.582454	0.00114568	0.0273055
TBC1D12	Positive	0.582454	0.00114568	0.0273055
TTC9B	Negative	-0.582454	0.00114568	0.0273055
DOPEY1	Negative	-0.582171	0.00115361	0.0273237
GPR26	Negative	-0.582171	0.00115361	0.0273237
RASSF5	Negative	-0.582171	0.00115361	0.0273237
TRIM16	Positive	0.582171	0.00115361	0.0273237
SGCE	Positive	0.582171	0.00115361	0.0273237
HSPA1A	Positive	0.582171	0.00115361	0.0273237
ATPAF2	Negative	-0.581887	0.00116159	0.0274558
TUBB4B	Negative	-0.581887	0.00116159	0.0274558
PUSL1	Negative	-0.581604	0.00116961	0.0275884
KTN1	Positive	0.581604	0.00116961	0.0275884
SLC47A1	Positive	0.581038	0.00118581	0.0279416
C20orf78	Negative	-0.580754	0.00119398	0.0280187
SLC44A5	Negative	-0.580754	0.00119398	0.0280187
KAT2B	Positive	0.580754	0.00119398	0.0280187
ZNF292	Positive	0.580754	0.00119398	0.0280187
ACHE	Negative	-0.580471	0.0012022	0.0280676
CFH	Positive	0.580471	0.0012022	0.0280676
FOCAD	Negative	-0.580471	0.0012022	0.0280676
P4HA1	Positive	0.580471	0.0012022	0.0280676
SNX32	Negative	-0.580471	0.0012022	0.0280676
GPR161	Negative	-0.580188	0.00121046	0.0281457
MBLAC2	Negative	-0.580188	0.00121046	0.0281457
NUP93	Negative	-0.580188	0.00121046	0.0281457
PLEKHA6	Negative	-0.580188	0.00121046	0.0281457
NRN1	Negative	-0.579904	0.00121878	0.0283103
AK097119	Positive	0.579621	0.00122715	0.0284757
CTPS2	Positive	0.579338	0.00123556	0.0285841
DNAJA3	Negative	-0.579338	0.00123556	0.0285841
TRPV2	Negative	-0.579338	0.00123556	0.0285841
RAI2	Negative	-0.579054	0.00124403	0.028664
DMXL2	Negative	-0.579054	0.00124403	0.028664
LRRN3	Negative	-0.579054	0.00124403	0.028664
RPL27A	Negative	-0.579054	0.00124403	0.028664
LOC102724156	Negative	-0.578771	0.00125254	0.0288022
SIAE	Negative	-0.578771	0.00125254	0.0288022
CALCRL	Positive	0.578488	0.00126111	0.028912
CAMKMT	Negative	-0.578488	0.00126111	0.028912
DCAF5	Positive	0.578488	0.00126111	0.028912
IST1	Positive	0.577638	0.00128712	0.0293905
CTB-119C2.1	Negative	-0.577638	0.00128712	0.0293905
LOC100506314	Negative	-0.577638	0.00128712	0.0293905
UQCR11	Negative	-0.577638	0.00128712	0.0293905
ANKRD30BP2	Negative	-0.577355	0.00129589	0.0295318
PLEKHA5	Negative	-0.577355	0.00129589	0.0295318
SPAG4	Negative	-0.577071	0.00130471	0.0295855
MTFMT	Negative	-0.577071	0.00130471	0.0295855
MKNK1-AS1	Negative	-0.577071	0.00130471	0.0295855
EIF2AK1	Negative	-0.577071	0.00130471	0.0295855
GPR176	Negative	-0.577071	0.00130471	0.0295855
ANKRD52	Negative	-0.576788	0.00131359	0.0297279
SMIM12	Negative	-0.576788	0.00131359	0.0297279
CLCA4	Positive	0.576505	0.00132252	0.0298414
MRTO4	Negative	-0.576505	0.00132252	0.0298414
TFB1M	Negative	-0.576505	0.00132252	0.0298414
ARAP2	Positive	0.576222	0.0013315	0.0299849
PRPH2	Negative	-0.576222	0.0013315	0.0299849
MATN3	Negative	-0.575938	0.00134053	0.0301586
RIIAD1	Negative	-0.575655	0.00134961	0.0303034
DCC	Negative	-0.575655	0.00134961	0.0303034
CDKN1B	Positive	0.575372	0.00135875	0.0303597
ARHGEF6	Positive	0.575372	0.00135875	0.0303597
DGCR9	Negative	-0.575372	0.00135875	0.0303597
LOC102724257	Negative	-0.575372	0.00135875	0.0303597
TRPC6	Negative	-0.575372	0.00135875	0.0303597
C14orf169	Negative	-0.575088	0.00136795	0.0304461
CYB561	Negative	-0.575088	0.00136795	0.0304461
CYB5R1	Negative	-0.575088	0.00136795	0.0304461
HABP4	Negative	-0.575088	0.00136795	0.0304461
ACTC1	Negative	-0.574805	0.00137719	0.0305036
LRRC37BP1	Negative	-0.574805	0.00137719	0.0305036
TPBGL	Negative	-0.574805	0.00137719	0.0305036
ADAM23	Negative	-0.574805	0.00137719	0.0305036
CHST15	Positive	0.574805	0.00137719	0.0305036
AGBL2	Positive	0.574238	0.00139585	0.0308273
SLC10A4	Negative	-0.574238	0.00139585	0.0308273
MSANTD3	Negative	-0.574238	0.00139585	0.0308273
PNMAL2	Negative	-0.573955	0.00140526	0.0309753
TMEM194A	Positive	0.573955	0.00140526	0.0309753
ATP13A2	Negative	-0.573672	0.00141473	0.0310642
LOC101928304	Positive	0.573672	0.00141473	0.0310642
ICA1	Negative	-0.573672	0.00141473	0.0310642
SLC7A4	Negative	-0.573672	0.00141473	0.0310642
UNC45A	Negative	-0.573389	0.00142425	0.0312134
LINC00836	Positive	0.573389	0.00142425	0.0312134
SH2D5	Negative	-0.573105	0.00143382	0.0313632
PHIP	Positive	0.573105	0.00143382	0.0313632
POU3F3	Positive	0.572822	0.00144345	0.0315136
PSMA5	Negative	-0.572822	0.00144345	0.0315136
TUBG2	Negative	-0.572539	0.00145314	0.0316044
INA	Negative	-0.572539	0.00145314	0.0316044
TIMM8A	Negative	-0.572539	0.00145314	0.0316044
TRIM32	Negative	-0.572539	0.00145314	0.0316044
SUPV3L1	Negative	-0.572255	0.00146289	0.0317259
MIR29A	Negative	-0.572255	0.00146289	0.0317259
CBFB	Positive	0.572255	0.00146289	0.0317259
AKAP6	Negative	-0.571972	0.00147269	0.0317279
FMN1	Negative	-0.571972	0.00147269	0.0317279
MYRIP	Negative	-0.571972	0.00147269	0.0317279
STAG3L4	Negative	-0.571972	0.00147269	0.0317279
UROS	Negative	-0.571972	0.00147269	0.0317279
HIST2H2BE	Positive	0.571972	0.00147269	0.0317279
MYBL1	Positive	0.571972	0.00147269	0.0317279
PLCH1-AS1	Negative	-0.571689	0.00148254	0.0318503
IQSEC3	Negative	-0.571689	0.00148254	0.0318503
RASL10B	Negative	-0.571689	0.00148254	0.0318503
GCOM1	Positive	0.571406	0.00149246	0.0320032
FAM207A	Negative	-0.571406	0.00149246	0.0320032
LIN7C	Positive	0.571122	0.00150243	0.0320668
PP2672	Negative	-0.571122	0.00150243	0.0320668
TWIST1	Negative	-0.571122	0.00150243	0.0320668
BBS7	Negative	-0.571122	0.00150243	0.0320668
USP46	Negative	-0.571122	0.00150243	0.0320668
CRHR2	Negative	-0.570839	0.00151246	0.0322207
RNF144A-AS1	Negative	-0.570839	0.00151246	0.0322207
FCRLB	Negative	-0.570556	0.00152254	0.0323452
DPYSL4	Negative	-0.570556	0.00152254	0.0323452
USP1	Positive	0.570556	0.00152254	0.0323452
KDM7A	Positive	0.570272	0.00153269	0.0325306
NDUFA9	Negative	-0.569989	0.00154289	0.0326865
ASPRV1	Positive	0.569989	0.00154289	0.0326865
CYP2J2	Positive	0.569706	0.00155316	0.0327825
KLHL35	Negative	-0.569706	0.00155316	0.0327825
MIR7-3HG	Negative	-0.569706	0.00155316	0.0327825
RPL13A	Positive	0.569706	0.00155316	0.0327825
CLEC4GP1	Negative	-0.569422	0.00156348	0.0329093
LOC100130741	Negative	-0.569422	0.00156348	0.0329093
MTOR	Negative	-0.569422	0.00156348	0.0329093
LINC00574	Negative	-0.569139	0.00157386	0.0330366
DGKQ	Negative	-0.569139	0.00157386	0.0330366
LOC100289561	Negative	-0.569139	0.00157386	0.0330366
ZNF284	Negative	-0.568856	0.0015843	0.0332253
ESYT1	Negative	-0.568573	0.0015948	0.0332625
LOC100506124	Negative	-0.568573	0.0015948	0.0332625
TMEM127	Negative	-0.568573	0.0015948	0.0332625
UBFD1	Negative	-0.568573	0.0015948	0.0332625
LOC645321	Positive	0.568573	0.0015948	0.0332625
THOC2	Positive	0.568573	0.0015948	0.0332625
LOC101928157	Negative	-0.568289	0.00160536	0.0334219
TIMM22	Negative	-0.568289	0.00160536	0.0334219
FCGR2C	Positive	0.568006	0.00161598	0.033521
LOC284578	Negative	-0.568006	0.00161598	0.033521
TPRG1L	Negative	-0.568006	0.00161598	0.033521
ACSL6	Negative	-0.568006	0.00161598	0.033521
NELL2	Negative	-0.567723	0.00162666	0.03356
RNF2	Negative	-0.567723	0.00162666	0.03356
PLCD4	Negative	-0.567723	0.00162666	0.03356
PTHLH	Negative	-0.567723	0.00162666	0.03356
PTAR1	Positive	0.567723	0.00162666	0.03356
SDHD	Positive	0.567723	0.00162666	0.03356
CARM1	Negative	-0.567439	0.0016374	0.0337208
CDH7	Negative	-0.567439	0.0016374	0.0337208
LINC00265	Negative	-0.567156	0.00164821	0.0338519
LPGAT1	Negative	-0.567156	0.00164821	0.0338519
PRKCH	Positive	0.567156	0.00164821	0.0338519
C21orf91	Positive	0.566873	0.00165907	0.0339531
TMEM214	Negative	-0.566873	0.00165907	0.0339531
MLLT4	Negative	-0.566873	0.00165907	0.0339531
PLCXD2	Negative	-0.566873	0.00165907	0.0339531
CSN3	Negative	-0.56659	0.00167	0.0339762
GBP5	Positive	0.56659	0.00167	0.0339762
MTUS2	Negative	-0.56659	0.00167	0.0339762
RMND5A	Positive	0.56659	0.00167	0.0339762
VEZF1	Positive	0.56659	0.00167	0.0339762
C12orf49	Negative	-0.566306	0.00168099	0.0339762
LARGE	Negative	-0.566306	0.00168099	0.0339762
PDE4A	Negative	-0.566306	0.00168099	0.0339762
TBC1D25	Negative	-0.566306	0.00168099	0.0339762
UBASH3B	Negative	-0.566306	0.00168099	0.0339762
KLHL32	Positive	0.566306	0.00168099	0.0339762
LOC101927720	Positive	0.566306	0.00168099	0.0339762
STARD13	Positive	0.566306	0.00168099	0.0339762
TNRC6C-AS1	Positive	0.566306	0.00168099	0.0339762
TTC7B	Negative	-0.566023	0.00169204	0.0341393
MOSPD2	Positive	0.566023	0.00169204	0.0341393
EFS	Positive	0.56574	0.00170316	0.0342127
PIP5K1C	Negative	-0.56574	0.00170316	0.0342127
LOC101060373	Negative	-0.56574	0.00170316	0.0342127
OPA1	Negative	-0.56574	0.00170316	0.0342127
RCAN3	Negative	-0.56574	0.00170316	0.0342127
RPH3A	Negative	-0.565456	0.00171433	0.0342567
GLA	Negative	-0.565456	0.00171433	0.0342567
EBF3	Negative	-0.565456	0.00171433	0.0342567
UPF2	Positive	0.565456	0.00171433	0.0342567
GKAP1	Positive	0.565456	0.00171433	0.0342567
HMGN5	Positive	0.565456	0.00171433	0.0342567
SDHAP1	Negative	-0.565173	0.00172558	0.0343315
BCL2L11	Positive	0.565173	0.00172558	0.0343315
KCNQ2	Negative	-0.565173	0.00172558	0.0343315
LDB2	Negative	-0.565173	0.00172558	0.0343315
TMEM170A	Positive	0.565173	0.00172558	0.0343315
ZNF223	Negative	-0.56489	0.00173688	0.0344665
MED11	Positive	0.56489	0.00173688	0.0344665
WIPF3	Negative	-0.56489	0.00173688	0.0344665
STAR	Negative	-0.564606	0.00174825	0.0345721
CPB1	Negative	-0.564606	0.00174825	0.0345721
PTBP3	Positive	0.564606	0.00174825	0.0345721
TXNRD3	Negative	-0.564606	0.00174825	0.0345721
KLHL5	Positive	0.564323	0.00175968	0.0346485
FBLN5	Negative	-0.564323	0.00175968	0.0346485
HTR1F	Negative	-0.564323	0.00175968	0.0346485
THEM4	Negative	-0.564323	0.00175968	0.0346485
XPR1	Negative	-0.564323	0.00175968	0.0346485
IARS	Negative	-0.56404	0.00177118	0.0347142
GSX2	Negative	-0.56404	0.00177118	0.0347142
PIP5K1B	Negative	-0.56404	0.00177118	0.0347142
TBC1D24	Negative	-0.56404	0.00177118	0.0347142
DOCK5	Positive	0.56404	0.00177118	0.0347142
LINC00560	Negative	-0.563757	0.00178274	0.0347142
GBE1	Negative	-0.563757	0.00178274	0.0347142
COPG1	Negative	-0.563757	0.00178274	0.0347142
LINC01234	Negative	-0.563757	0.00178274	0.0347142
METTL22	Negative	-0.563757	0.00178274	0.0347142
SLIT3	Negative	-0.563757	0.00178274	0.0347142
KLHL2	Positive	0.563757	0.00178274	0.0347142
SF3B6	Positive	0.563757	0.00178274	0.0347142
FSD1	Negative	-0.563473	0.00179437	0.0348516
GFRA1	Negative	-0.563473	0.00179437	0.0348516
SUDS3	Negative	-0.563473	0.00179437	0.0348516
LINC00478	Positive	0.56319	0.00180606	0.0349896
RPS7	Positive	0.56319	0.00180606	0.0349896
FAM111B	Negative	-0.56319	0.00180606	0.0349896
KIAA0586	Negative	-0.562907	0.00181782	0.0351579
LETM1	Negative	-0.562907	0.00181782	0.0351579
CBR1	Positive	0.562623	0.00182965	0.035208
ULK1	Negative	-0.562623	0.00182965	0.035208
FAM117A	Negative	-0.562623	0.00182965	0.035208
AGTR1	Negative	-0.562623	0.00182965	0.035208
BAX	Positive	0.562623	0.00182965	0.035208
TMC5	Negative	-0.562623	0.00182965	0.035208
ZFP92	Negative	-0.56234	0.00184154	0.0352589
AFF2	Negative	-0.56234	0.00184154	0.0352589
PNPO	Negative	-0.56234	0.00184154	0.0352589
KIAA0355	Positive	0.56234	0.00184154	0.0352589
BCAS1	Positive	0.56234	0.00184154	0.0352589
RPS6	Positive	0.56234	0.00184154	0.0352589
SYT4	Negative	-0.562057	0.0018535	0.0354285
SOX2-OT	Positive	0.562057	0.0018535	0.0354285
CDR2	Negative	-0.561774	0.00186552	0.0355396
COBL	Positive	0.561774	0.00186552	0.0355396
MKRN1	Negative	-0.561774	0.00186552	0.0355396
ZNF347	Positive	0.561774	0.00186552	0.0355396
BBS10	Positive	0.56149	0.00187761	0.0357105
PHLPP1	Positive	0.56149	0.00187761	0.0357105
TBPL1	Negative	-0.561207	0.00188977	0.0358227
CDK5RAP1	Negative	-0.561207	0.00188977	0.0358227
CAND2	Negative	-0.561207	0.00188977	0.0358227
FXR2	Negative	-0.561207	0.00188977	0.0358227
LOC284939	Negative	-0.560924	0.001902	0.0359057
GPR3	Negative	-0.560924	0.001902	0.0359057
ANKRD55	Negative	-0.560924	0.001902	0.0359057
DAB1	Negative	-0.560924	0.001902	0.0359057
DYNLT1	Positive	0.560924	0.001902	0.0359057
EVI2B	Positive	0.56064	0.0019143	0.0361081
COX6A2	Negative	-0.560357	0.00192666	0.0361624
AK022030	Positive	0.560357	0.00192666	0.0361624
FNDC1	Negative	-0.560357	0.00192666	0.0361624
ARHGEF28	Negative	-0.560357	0.00192666	0.0361624
CCDC82	Positive	0.560357	0.00192666	0.0361624
SLC25A46	Negative	-0.560357	0.00192666	0.0361624
KNSTRN	Negative	-0.560074	0.00193909	0.0362767
LINC01119	Negative	-0.560074	0.00193909	0.0362767
SLC2A13	Negative	-0.560074	0.00193909	0.0362767
SLC35B4	Negative	-0.560074	0.00193909	0.0362767
CEBPZ	Positive	0.55979	0.0019516	0.0363324
BOK	Positive	0.55979	0.0019516	0.0363324
FLJ30901	Negative	-0.55979	0.0019516	0.0363324
CYP27C1	Negative	-0.55979	0.0019516	0.0363324
DCX	Negative	-0.55979	0.0019516	0.0363324
KPNA6	Negative	-0.55979	0.0019516	0.0363324
RBM4B	Positive	0.559507	0.00196417	0.0364774
PNISR	Positive	0.559507	0.00196417	0.0364774
TAL1	Positive	0.559507	0.00196417	0.0364774
LOC100287221	Positive	0.559224	0.00197681	0.0365342
OMA1	Positive	0.559224	0.00197681	0.0365342
MLIP	Negative	-0.559224	0.00197681	0.0365342
LOC729658	Positive	0.559224	0.00197681	0.0365342
LLPH	Positive	0.559224	0.00197681	0.0365342
TMEM38B	Positive	0.559224	0.00197681	0.0365342
EEF1A1P42	Positive	0.558941	0.00198952	0.0367099
ARHGAP42	Positive	0.558941	0.00198952	0.0367099
INPP5E	Negative	-0.558657	0.0020023	0.0368862
ATP2C1	Negative	-0.558657	0.0020023	0.0368862
CS	Negative	-0.558374	0.00201516	0.0370336
CEP152	Positive	0.558374	0.00201516	0.0370336
HSPA12A	Negative	-0.558374	0.00201516	0.0370336
KIAA1024	Negative	-0.558091	0.00202808	0.0371223
RAB9B	Negative	-0.558091	0.00202808	0.0371223
CAMK2A	Negative	-0.558091	0.00202808	0.0371223
FAM102A	Positive	0.558091	0.00202808	0.0371223
ERC2-IT1	Negative	-0.557807	0.00204108	0.0371223
ZNF582	Negative	-0.557807	0.00204108	0.0371223
CENPP	Negative	-0.557807	0.00204108	0.0371223
GSK3B	Negative	-0.557807	0.00204108	0.0371223
PCLO	Negative	-0.557807	0.00204108	0.0371223
NDP	Positive	0.557807	0.00204108	0.0371223
LPAR4	Positive	0.557807	0.00204108	0.0371223
RPS16	Positive	0.557807	0.00204108	0.0371223
SLC39A8	Positive	0.557807	0.00204108	0.0371223
INPP5J	Negative	-0.557524	0.00205414	0.0373006
STXBP5-AS1	Negative	-0.557524	0.00205414	0.0373006
ELAVL1	Positive	0.557241	0.00206728	0.0373024
SLC25A25	Negative	-0.557241	0.00206728	0.0373024
KLHL29	Negative	-0.557241	0.00206728	0.0373024
PARPBP	Negative	-0.557241	0.00206728	0.0373024
PGM2L1	Negative	-0.557241	0.00206728	0.0373024
RBFOX3	Negative	-0.557241	0.00206728	0.0373024
SCN9A	Negative	-0.557241	0.00206728	0.0373024
TTC5	Negative	-0.557241	0.00206728	0.0373024
LMTK3	Negative	-0.556957	0.0020805	0.037364
NCAPD2	Positive	0.556957	0.0020805	0.037364
DNASE1L3	Negative	-0.556957	0.0020805	0.037364
PAX2	Positive	0.556957	0.0020805	0.037364
TPI1	Negative	-0.556957	0.0020805	0.037364
VIM	Positive	0.556957	0.0020805	0.037364
MS4A14	Positive	0.556674	0.00209378	0.0375436
TTLL7	Positive	0.556674	0.00209378	0.0375436
FAM41AY1	Negative	-0.556391	0.00210714	0.0376063
FLJ45482	Positive	0.556391	0.00210714	0.0376063
CCNA1	Negative	-0.556391	0.00210714	0.0376063
LRRC37A4P	Negative	-0.556391	0.00210714	0.0376063
SLC26A9	Positive	0.556391	0.00210714	0.0376063
COA5	Positive	0.556391	0.00210714	0.0376063
CDKN1C	Positive	0.556108	0.00212057	0.037699
LINC00622	Negative	-0.556108	0.00212057	0.037699
BSCL2	Negative	-0.556108	0.00212057	0.037699
FAM136A	Negative	-0.556108	0.00212057	0.037699
PI4K2A	Negative	-0.556108	0.00212057	0.037699
STXBP5L	Negative	-0.555824	0.00213407	0.0379096
CWC22	Positive	0.555541	0.00214765	0.0380622
FST	Negative	-0.555541	0.00214765	0.0380622
SF3A1	Positive	0.555541	0.00214765	0.0380622
CETN3	Positive	0.555258	0.00216131	0.0382154
TSPYL2	Negative	-0.555258	0.00216131	0.0382154
RTF1	Negative	-0.555258	0.00216131	0.0382154
LINC00488	Negative	-0.554974	0.00217503	0.0383987
BEND4	Negative	-0.554974	0.00217503	0.0383987
PGAM1	Negative	-0.554691	0.00218884	0.0384643
LPPR4	Negative	-0.554691	0.00218884	0.0384643
TIMM23B	Negative	-0.554691	0.00218884	0.0384643
ARMCX4	Negative	-0.554691	0.00218884	0.0384643
PARP4	Positive	0.554691	0.00218884	0.0384643
RASGRP3	Positive	0.554691	0.00218884	0.0384643
PCDH8	Negative	-0.554408	0.00220271	0.0385012
CADPS2	Negative	-0.554408	0.00220271	0.0385012
OPRK1	Negative	-0.554408	0.00220271	0.0385012
VPS33B	Negative	-0.554408	0.00220271	0.0385012
FPGT	Positive	0.554408	0.00220271	0.0385012
ZNF404	Positive	0.554408	0.00220271	0.0385012
CNOT2	Positive	0.554408	0.00220271	0.0385012
SPINT2	Negative	-0.554125	0.00221667	0.0386271
DQ570096	Negative	-0.554125	0.00221667	0.0386271
C4orf47	Positive	0.554125	0.00221667	0.0386271
STK3	Positive	0.554125	0.00221667	0.0386271
HSD17B11	Positive	0.553841	0.0022307	0.038783
RAB37	Negative	-0.553841	0.0022307	0.038783
DRP2	Negative	-0.553841	0.0022307	0.038783
MOB3B	Positive	0.553558	0.00224481	0.0389395
FAM32A	Negative	-0.553558	0.00224481	0.0389395
SUV39H1	Negative	-0.553558	0.00224481	0.0389395
LOC101929232	Negative	-0.553275	0.00225899	0.0390375
FBXO9	Negative	-0.553275	0.00225899	0.0390375
RFK	Negative	-0.553275	0.00225899	0.0390375
DPF2	Positive	0.553275	0.00225899	0.0390375
ENPP2	Positive	0.553275	0.00225899	0.0390375
CERK	Negative	-0.552991	0.00227325	0.0391362
OBSL1	Negative	-0.552991	0.00227325	0.0391362
SRCIN1	Negative	-0.552991	0.00227325	0.0391362
TBC1D9	Negative	-0.552991	0.00227325	0.0391362
CPSF2	Positive	0.552991	0.00227325	0.0391362
CAT	Positive	0.552708	0.00228759	0.0393238
TTC39C	Negative	-0.552708	0.00228759	0.0393238
TCTN1	Positive	0.552425	0.002302	0.0394826
LOC283435	Negative	-0.552425	0.002302	0.0394826
GSS	Negative	-0.552425	0.002302	0.0394826
SH3RF3-AS1	Negative	-0.552141	0.0023165	0.0396124
BC040886	Negative	-0.552141	0.0023165	0.0396124
KLHDC4	Negative	-0.552141	0.0023165	0.0396124
FZD5	Positive	0.552141	0.0023165	0.0396124
LINC00632	Negative	-0.551858	0.00233107	0.0396542
RGS7BP	Negative	-0.551858	0.00233107	0.0396542
MEF2BNB	Negative	-0.551858	0.00233107	0.0396542
MESP1	Negative	-0.551858	0.00233107	0.0396542
OLFM1	Negative	-0.551858	0.00233107	0.0396542
RNF115	Negative	-0.551858	0.00233107	0.0396542
SLC25A28	Negative	-0.551858	0.00233107	0.0396542
CA13	Negative	-0.551575	0.00234572	0.0398146
ME3	Negative	-0.551575	0.00234572	0.0398146
PCIF1	Negative	-0.551575	0.00234572	0.0398146
RLBP1	Negative	-0.551292	0.00236045	0.0399757
RFPL1S	Negative	-0.551292	0.00236045	0.0399757
USP25	Positive	0.551292	0.00236045	0.0399757
GKN2	Negative	-0.551008	0.00237526	0.0401373
ANAPC7	Negative	-0.551008	0.00237526	0.0401373
SLC23A2	Negative	-0.551008	0.00237526	0.0401373
SSTR4	Negative	-0.550725	0.00239015	0.0402108
RETSAT	Positive	0.550725	0.00239015	0.0402108
ARRDC3	Positive	0.550725	0.00239015	0.0402108
FAM13A	Positive	0.550725	0.00239015	0.0402108
LINC00312	Negative	-0.550725	0.00239015	0.0402108
VAV2	Negative	-0.550725	0.00239015	0.0402108
LRRC8D	Positive	0.550442	0.00240512	0.0403736
ABCC4	Positive	0.550442	0.00240512	0.0403736
KLF14	Negative	-0.550442	0.00240512	0.0403736
ELTD1	Positive	0.550158	0.00242017	0.0405073
CPM	Positive	0.550158	0.00242017	0.0405073
CTC-459F4.3	Negative	-0.550158	0.00242017	0.0405073
PARP11	Negative	-0.550158	0.00242017	0.0405073
LIN54	Negative	-0.549875	0.0024353	0.0406417
EML6	Negative	-0.549875	0.0024353	0.0406417
LOC339874	Negative	-0.549875	0.0024353	0.0406417
SYT16	Negative	-0.549875	0.0024353	0.0406417
RAI14	Positive	0.549592	0.00245052	0.0406878
CNOT6L	Positive	0.549592	0.00245052	0.0406878
GNG11	Positive	0.549592	0.00245052	0.0406878
HRAS	Negative	-0.549592	0.00245052	0.0406878
MAGEL2	Negative	-0.549592	0.00245052	0.0406878
LRRC55	Negative	-0.549592	0.00245052	0.0406878
TRAF3IP1	Negative	-0.549592	0.00245052	0.0406878
CBLN1	Negative	-0.549309	0.00246581	0.0407348
NFE2	Positive	0.549309	0.00246581	0.0407348
C10orf35	Negative	-0.549309	0.00246581	0.0407348
AGBL5	Negative	-0.549309	0.00246581	0.0407348
GRK6	Negative	-0.549309	0.00246581	0.0407348
PARL	Negative	-0.549309	0.00246581	0.0407348
PCDHB3	Negative	-0.549309	0.00246581	0.0407348
PPAP2C	Positive	0.549025	0.00248119	0.0407827
ZNF565	Positive	0.549025	0.00248119	0.0407827
NECAB1	Positive	0.549025	0.00248119	0.0407827
KAZN	Negative	-0.549025	0.00248119	0.0407827
OVOL2	Negative	-0.549025	0.00248119	0.0407827
SLC35G1	Negative	-0.549025	0.00248119	0.0407827
SRSF5	Positive	0.549025	0.00248119	0.0407827
AARSD1	Negative	-0.548742	0.00249665	0.0409779
RP6-201G10.2	Negative	-0.548742	0.00249665	0.0409779
CDIPT	Negative	-0.548459	0.00251219	0.0410857
VPS11	Negative	-0.548459	0.00251219	0.0410857
CCNH	Negative	-0.548459	0.00251219	0.0410857
DNAJC6	Negative	-0.548459	0.00251219	0.0410857
FLT1	Positive	0.548459	0.00251219	0.0410857
HSD11B1	Positive	0.548175	0.00252781	0.0412527
RP11-5C23.1	Positive	0.548175	0.00252781	0.0412527
BRCA1	Positive	0.548175	0.00252781	0.0412527
2019-03-04	Negative	-0.547892	0.00254352	0.0414205
DLGAP1-AS2	Positive	0.547892	0.00254352	0.0414205
IRF2BP2	Positive	0.547892	0.00254352	0.0414205
KANK1	Positive	0.547609	0.00255931	0.0416184
TMEM8B	Negative	-0.547609	0.00255931	0.0416184
MGAM	Positive	0.547325	0.00257519	0.0416692
NGFRAP1	Negative	-0.547325	0.00257519	0.0416692
BTBD6	Negative	-0.547325	0.00257519	0.0416692
AMDHD1	Negative	-0.547325	0.00257519	0.0416692
AP2A2	Negative	-0.547325	0.00257519	0.0416692
LSM11	Negative	-0.547325	0.00257519	0.0416692
PSEN2	Negative	-0.547325	0.00257519	0.0416692
LOC100506731	Negative	-0.547042	0.00259115	0.0418683
AP1M2	Negative	-0.547042	0.00259115	0.0418683
NAGPA	Negative	-0.546759	0.0026072	0.0419793
BC016656	Negative	-0.546759	0.0026072	0.0419793
RAB29	Positive	0.546759	0.0026072	0.0419793
STRIP2	Negative	-0.546759	0.0026072	0.0419793
THADA	Positive	0.546759	0.0026072	0.0419793
ADH1B	Positive	0.546476	0.00262333	0.0421205
LOC100507634	Negative	-0.546476	0.00262333	0.0421205
RITA1	Negative	-0.546476	0.00262333	0.0421205
SEC61A2	Negative	-0.546476	0.00262333	0.0421205
HMOX1	Positive	0.546192	0.00263954	0.0422327
N4BP2L2-IT2	Positive	0.546192	0.00263954	0.0422327
PFDN2	Negative	-0.546192	0.00263954	0.0422327
CWC27	Positive	0.546192	0.00263954	0.0422327
ELAVL4	Negative	-0.546192	0.00263954	0.0422327
ALPK3	Negative	-0.545909	0.00265585	0.042375
COQ10B	Negative	-0.545909	0.00265585	0.042375
NRXN3	Negative	-0.545909	0.00265585	0.042375
RUNDC3B	Negative	-0.545909	0.00265585	0.042375
MEG8	Negative	-0.545626	0.00267224	0.0424884
AP3M2	Negative	-0.545626	0.00267224	0.0424884
LALBA	Positive	0.545626	0.00267224	0.0424884
CRIP3	Positive	0.545626	0.00267224	0.0424884
PDE10A	Positive	0.545626	0.00267224	0.0424884
PAWR	Positive	0.545342	0.00268871	0.042691
SCN8A	Negative	-0.545342	0.00268871	0.042691
ST6GALNAC3	Positive	0.545059	0.00270527	0.0428647
ZCRB1	Positive	0.545059	0.00270527	0.0428647
TMPRSS4	Negative	-0.545059	0.00270527	0.0428647
MIR22	Negative	-0.544776	0.00272193	0.0429205
ACOT7	Negative	-0.544776	0.00272193	0.0429205
COMMD7	Negative	-0.544776	0.00272193	0.0429205
PIK3R3	Negative	-0.544776	0.00272193	0.0429205
TBC1D23	Positive	0.544776	0.00272193	0.0429205
DCLRE1C	Positive	0.544776	0.00272193	0.0429205
TCEA1	Positive	0.544776	0.00272193	0.0429205
FBL	Positive	0.544567	0.00273425	0.0430362
LOC100310756	Positive	0.544493	0.00273866	0.0430362
MGME1	Positive	0.544493	0.00273866	0.0430362
LOC90784	Negative	-0.544493	0.00273866	0.0430362
MANEA	Positive	0.544493	0.00273866	0.0430362
AK057259	Negative	-0.544209	0.00275549	0.0432412
DERA	Positive	0.544209	0.00275549	0.0432412
WI2-89031B12.1	Negative	-0.543926	0.00277241	0.0433876
FRMPD4	Negative	-0.543926	0.00277241	0.0433876
KIAA2022	Negative	-0.543926	0.00277241	0.0433876
LYZ	Positive	0.543926	0.00277241	0.0433876
TRAPPC12	Negative	-0.543643	0.00278941	0.0435049
PPP1R13B	Negative	-0.543643	0.00278941	0.0435049
PIGS	Negative	-0.543643	0.00278941	0.0435049
PPP2R3A	Positive	0.543643	0.00278941	0.0435049
STMN2	Negative	-0.543643	0.00278941	0.0435049
FUT1	Negative	-0.543359	0.00280651	0.0436525
COPG2IT1	Negative	-0.543359	0.00280651	0.0436525
DGKK	Negative	-0.543359	0.00280651	0.0436525
RAP1A	Positive	0.543359	0.00280651	0.0436525
CCDC121	Positive	0.543076	0.00282369	0.0438304
CDK5RAP2	Positive	0.543076	0.00282369	0.0438304
PABPC1	Positive	0.543076	0.00282369	0.0438304
TRUB2	Negative	-0.542793	0.00284097	0.0438901
DACH2	Negative	-0.542793	0.00284097	0.0438901
CDK16	Negative	-0.542793	0.00284097	0.0438901
CPLX3	Negative	-0.542793	0.00284097	0.0438901
HMGCR	Negative	-0.542793	0.00284097	0.0438901
MED24	Negative	-0.542793	0.00284097	0.0438901
TMEM251	Positive	0.542793	0.00284097	0.0438901
FAM86A	Negative	-0.542509	0.00285833	0.0440395
CPT1C	Negative	-0.542509	0.00285833	0.0440395
LRRC3B	Negative	-0.542509	0.00285833	0.0440395
BCAS4	Negative	-0.542509	0.00285833	0.0440395
FRRS1	Positive	0.542226	0.00287579	0.0441005
EIF2D	Positive	0.542226	0.00287579	0.0441005
CCDC85A	Negative	-0.542226	0.00287579	0.0441005
CRNDE	Positive	0.542226	0.00287579	0.0441005
EDF1	Negative	-0.542226	0.00287579	0.0441005
NEDD1	Positive	0.542226	0.00287579	0.0441005
PDXK	Negative	-0.542226	0.00287579	0.0441005
SELENBP1	Positive	0.541943	0.00289333	0.0443102
HES6	Positive	0.541943	0.00289333	0.0443102
TMEM177	Negative	-0.54166	0.00291097	0.0445505
PRR34-AS1	Positive	0.541376	0.0029287	0.0447321
DHX40	Positive	0.541376	0.0029287	0.0447321
RFTN2	Positive	0.541376	0.0029287	0.0447321
CCNG1	Positive	0.541093	0.00294653	0.0448845
GPATCH4	Negative	-0.541093	0.00294653	0.0448845
NUMBL	Negative	-0.541093	0.00294653	0.0448845
VPS53	Negative	-0.541093	0.00294653	0.0448845
CYP27A1	Positive	0.54081	0.00296444	0.0449778
SFMBT2	Positive	0.54081	0.00296444	0.0449778
C15orf37	Negative	-0.54081	0.00296444	0.0449778
TH	Negative	-0.54081	0.00296444	0.0449778
CSMD2	Negative	-0.54081	0.00296444	0.0449778
PANX2	Negative	-0.54081	0.00296444	0.0449778
RP11-73M18.8	Positive	0.540526	0.00298246	0.0451612
CDC42	Negative	-0.540526	0.00298246	0.0451612
RPL18A	Positive	0.540526	0.00298246	0.0451612
TAPT1-AS1	Positive	0.540243	0.00300056	0.0452258
POM121L1P	Negative	-0.540243	0.00300056	0.0452258
DENR	Negative	-0.540243	0.00300056	0.0452258
EXOG	Negative	-0.540243	0.00300056	0.0452258
GPRIN3	Negative	-0.540243	0.00300056	0.0452258
MIR3658	Negative	-0.540243	0.00300056	0.0452258
TRPM7	Negative	-0.540243	0.00300056	0.0452258
LOC101930324	Negative	-0.53996	0.00301876	0.045321
SLMO1	Negative	-0.53996	0.00301876	0.045321
ZNF580	Negative	-0.53996	0.00301876	0.045321
COQ10A	Negative	-0.53996	0.00301876	0.045321
C10orf76	Negative	-0.53996	0.00301876	0.045321
MPP2	Negative	-0.53996	0.00301876	0.045321
FBLN7	Negative	-0.539677	0.00303705	0.0454465
KLHL8	Positive	0.539677	0.00303705	0.0454465
MON2	Negative	-0.539677	0.00303705	0.0454465
PDXDC1	Negative	-0.539677	0.00303705	0.0454465
ZC3H3	Negative	-0.539677	0.00303705	0.0454465
NOL8	Positive	0.539393	0.00305544	0.0456321
ATPAF1	Negative	-0.539393	0.00305544	0.0456321
NRIP3	Negative	-0.539393	0.00305544	0.0456321
GIMAP7	Positive	0.53911	0.00307392	0.0458184
NDUFA7	Negative	-0.53911	0.00307392	0.0458184
TPMT	Negative	-0.53911	0.00307392	0.0458184
DBNDD2	Positive	0.538827	0.0030925	0.0459756
CHL1-AS2	Negative	-0.538827	0.0030925	0.0459756
CDKL3	Negative	-0.538827	0.0030925	0.0459756
MIA3	Negative	-0.538827	0.0030925	0.0459756
POLA1	Positive	0.538543	0.00311117	0.0461632
BTBD1	Positive	0.538543	0.00311117	0.0461632
CACNA1D	Negative	-0.538543	0.00311117	0.0461632
GNG3	Negative	-0.53826	0.00312995	0.0462617
DSCR8	Negative	-0.53826	0.00312995	0.0462617
COG1	Negative	-0.53826	0.00312995	0.0462617
PITRM1	Negative	-0.53826	0.00312995	0.0462617
RNASET2	Positive	0.53826	0.00312995	0.0462617
TBC1D1	Positive	0.53826	0.00312995	0.0462617
COL21A1	Positive	0.537977	0.00314881	0.0464207
ALAD	Positive	0.537977	0.00314881	0.0464207
LRRN2	Negative	-0.537977	0.00314881	0.0464207
VGLL3	Negative	-0.537977	0.00314881	0.0464207
ECI2	Positive	0.537693	0.00316778	0.0466102
GPATCH2	Negative	-0.537693	0.00316778	0.0466102
PDE4D	Negative	-0.537693	0.00316778	0.0466102
LOC101929740	Positive	0.53741	0.00318684	0.0468304
TM9SF1	Negative	-0.53741	0.00318684	0.0468304
SAP18	Positive	0.537127	0.00320601	0.0470214
WIPF1	Positive	0.537127	0.00320601	0.0470214
SLC12A6	Negative	-0.537127	0.00320601	0.0470214
COL12A1	Negative	-0.536844	0.00322527	0.0471829
GBAP1	Negative	-0.536844	0.00322527	0.0471829
HHIP	Positive	0.536844	0.00322527	0.0471829
RAB3C	Negative	-0.536844	0.00322527	0.0471829
CCSER1	Negative	-0.53656	0.00324463	0.0472847
EPHA8	Negative	-0.53656	0.00324463	0.0472847
RLTPR	Negative	-0.53656	0.00324463	0.0472847
WIZ	Negative	-0.53656	0.00324463	0.0472847
FAM81B	Positive	0.53656	0.00324463	0.0472847
SATB2	Positive	0.53656	0.00324463	0.0472847
LOC727916	Negative	-0.536277	0.00326408	0.0474173
C6orf106	Negative	-0.536277	0.00326408	0.0474173
MAP3K19	Positive	0.536277	0.00326408	0.0474173
SRGN	Positive	0.536277	0.00326408	0.0474173
TARDBP	Positive	0.536277	0.00326408	0.0474173
GPR137B	Positive	0.535994	0.00328364	0.0475505
PARP1	Positive	0.535994	0.00328364	0.0475505
FOXK2	Negative	-0.535994	0.00328364	0.0475505
GLTP	Positive	0.535994	0.00328364	0.0475505
PPARGC1B	Negative	-0.535994	0.00328364	0.0475505
KIAA1958	Positive	0.53571	0.0033033	0.0477445
CDC25A	Negative	-0.53571	0.0033033	0.0477445
FAM182B	Negative	-0.53571	0.0033033	0.0477445
ARHGAP6	Negative	-0.535427	0.00332306	0.0479392
RNF114	Positive	0.535427	0.00332306	0.0479392
RPL4	Positive	0.535427	0.00332306	0.0479392
CACNA1G	Negative	-0.535144	0.00334292	0.0481347
CD2BP2	Negative	-0.535144	0.00334292	0.0481347
TTC6	Negative	-0.535144	0.00334292	0.0481347
BABAM1	Negative	-0.534861	0.00336288	0.0483006
DTNBP1	Negative	-0.534861	0.00336288	0.0483006
SDK1	Negative	-0.534861	0.00336288	0.0483006
KDM3A	Positive	0.534861	0.00336288	0.0483006
LOC100133039	Positive	0.534577	0.00338295	0.0484367
LINC00623	Positive	0.534577	0.00338295	0.0484367
LRRC49	Negative	-0.534577	0.00338295	0.0484367
CELF3	Negative	-0.534577	0.00338295	0.0484367
DGAT2	Negative	-0.534577	0.00338295	0.0484367
DDX52	Negative	-0.534294	0.00340312	0.0486342
SLIT1	Negative	-0.534294	0.00340312	0.0486342
SRP19	Positive	0.534294	0.00340312	0.0486342
SCN3A	Negative	-0.534011	0.00342338	0.0488019
BC069004	Positive	0.534011	0.00342338	0.0488019
NEK7	Positive	0.534011	0.00342338	0.0488019
2019-09-11	Negative	-0.534011	0.00342338	0.0488019
CDK5R2	Negative	-0.533727	0.00344376	0.0488791
MTFR2	Negative	-0.533727	0.00344376	0.0488791
SERINC5	Positive	0.533727	0.00344376	0.0488791
FOXC1	Positive	0.533727	0.00344376	0.0488791
PCID2	Positive	0.533727	0.00344376	0.0488791
USP38	Positive	0.533727	0.00344376	0.0488791
ZBTB11	Positive	0.533727	0.00344376	0.0488791
SSR1	Positive	0.533444	0.00346423	0.0491393
F7	Negative	-0.533161	0.00348481	0.0494006
SLC7A11	Positive	0.532877	0.0035055	0.0495403
C8orf33	Negative	-0.532877	0.0035055	0.0495403
IQSEC1	Negative	-0.532877	0.0035055	0.0495403
NSDHL	Negative	-0.532877	0.0035055	0.0495403
RP11-209D14.2	Negative	-0.532877	0.0035055	0.0495403
ATL3	Positive	0.532594	0.00352629	0.0496501
FYCO1	Positive	0.532594	0.00352629	0.0496501
ABCF3	Negative	-0.532594	0.00352629	0.0496501
SCG2	Negative	-0.532594	0.00352629	0.0496501
OR2B4P	Negative	-0.532594	0.00352629	0.0496501
SYTL2	Negative	-0.532594	0.00352629	0.0496501
LINC01180	Negative	-0.532311	0.00354718	0.0498217
PUS7	Negative	-0.532311	0.00354718	0.0498217
KIAA1919	Negative	-0.532311	0.00354718	0.0498217
AKR1C3	Positive	0.532311	0.00354718	0.0498217
CYP2B7P	Negative	-0.532028	0.00356818	0.0499939
HDAC3	Negative	-0.532028	0.00356818	0.0499939
ICMT	Negative	-0.532028	0.00356818	0.0499939
STAG1	Positive	0.532028	0.00356818	0.0499939
