# Supplementary material for: The landscape of multiscale transcriptomic networks and key regulators in Parkinson’s disease
Source: Nat Commun. 2019 Nov 20;10:5234. doi: 10.1038/s41467-019-13144-y (PMC6868244; doi:10.1038/s41467-019-13144-y)
Supplement: Supplementary file 5 — Dataset 4 [file 41467_2019_13144_MOESM5_ESM.xlsx]

## Sheet: Sheet1
Supplementary Data 4. The gene ontology terms enriched in the PD DEGs.
System	GO	PD.DEG	Overlap.Size	PD.DEG.Size	GO.Size	Background.Size	FE	Pvalue	P.adj	Overlap.Items
C5.BP	GO_NEUROTRANSMITTER_TRANSPORT	DN	28	626	116	10106	3.89677	2.80515e-10	2.48873e-06	APBA1;CACNA1B;CADPS;CADPS2;CDK5;CPLX2;DDC;DGKI;LIN7B;NRXN1;NRXN3;PPFIA2;PPFIA3;PTPRN2;RIMS1;RIMS3;RPH3A;SLC18A2;SLC6A15;SLC6A3;SNAP29;SNCA;STXBP1;SV2A;SV2B;SV2C;SYT1;SYT5
C5.BP	GO_ORGANOPHOSPHATE_METABOLIC_PROCESS	DN	81	626	674	10106	1.94013	3.32231e-09	1.04958e-05	ACHE;ACOT7;ADCY3;ALDH1A1;ALDOA;ATP2B2;ATP5B;ATP5G3;ATP6V1B2;CDS2;COX7A2L;COX7B;CYC1;DCTPP1;DDHD2;DGUOK;DHDDS;DLD;DOLK;EFR3A;ENTPD4;FIG4;GARS;GCH1;GPD1L;GUCY1B3;HK1;HMGCR;IDH3B;IDI1;IMPA1;INPP4B;KCNAB2;LPPR4;MBOAT7;MDH2;MPI;MSH2;NDUFA10;NDUFA13;NDUFA5;NDUFA6;NDUFA8;NDUFA9;NDUFAB1;NDUFB5;NDUFS1;NDUFV2;NME5;NME7;NMNAT2;NRG1;NTSR1;NUDT11;OCRL;OGDHL;PAFAH1B1;PANK2;PDHB;PDHX;PDXK;PEMT;PFKM;PFKP;PGAM1;P…
C5.BP	GO_PRESYNAPTIC_PROCESS_INVOLVED_IN_SYNAPTIC_TRANSMISSION	DN	22	626	83	10106	4.27907	3.54908e-09	1.04958e-05	APBA1;CACNA1B;CADPS;CADPS2;CDK5;CPLX2;DGKI;LIN7B;NRXN1;NRXN3;PPFIA2;PPFIA3;PTPRN2;RIMS1;RPH3A;SLC18A2;SLC6A3;SNAP29;SNCA;STXBP1;SYT1;SYT5
C5.BP	GO_CELLULAR_RESPIRATION	DN	26	626	116	10106	3.61843	6.6552e-09	1.47612e-05	COX7A2L;COX7B;CYC1;DLD;FASTKD3;IDH3B;MDH2;ME3;NDUFA10;NDUFA13;NDUFA5;NDUFA6;NDUFA8;NDUFA9;NDUFAB1;NDUFB5;NDUFS1;NDUFV2;OGDHL;PANK2;PDHB;PINK1;SLC25A14;SNCA;SUCLA2;UQCRC1
C5.BP	GO_SYNAPTIC_SIGNALING	DN	50	626	350	10106	2.30625	1.96689e-08	3.49004e-05	ACHE;AMPH;APBA1;BSN;CACNA1B;CACNB2;CACNB3;CADPS;CADPS2;CBLN1;CDH8;CDK5;CLSTN3;CNIH3;CPLX2;CX3CL1;DGKI;FGF12;GABBR2;GABRA4;GRIA1;GRIA3;HTR2A;KCNQ2;LIN7B;LRFN3;NRXN1;NRXN3;NTSR1;PAFAH1B1;PCDH8;PPFIA2;PPFIA3;PTPRN2;RIMS1;RIT2;RPH3A;SLC18A2;SLC6A3;SLITRK5;SNAP29;SNAP91;SNCA;SNCB;SNCG;STXBP1;SYT1;SYT5;TAC1;USP14
C5.BP	GO_GENERATION_OF_PRECURSOR_METABOLITES_AND_ENERGY	DN	38	626	239	10106	2.56679	6.30815e-08	9.32765e-05	ALDOA;ATP5B;ATPIF1;COX7A2L;COX7B;CYC1;DLD;FASTKD3;GBE1;GYG1;HK1;IDH3B;MDH2;ME3;MSH2;NDUFA10;NDUFA13;NDUFA5;NDUFA6;NDUFA8;NDUFA9;NDUFAB1;NDUFB5;NDUFS1;NDUFV2;OGDHL;PANK2;PDHB;PFKM;PFKP;PGAM1;PID1;PINK1;PYGL;SLC25A14;SNCA;SUCLA2;UQCRC1
C5.BP	GO_ENERGY_DERIVATION_BY_OXIDATION_OF_ORGANIC_COMPOUNDS	DN	31	626	174	10106	2.87619	7.68505e-08	9.7141e-05	COX7A2L;COX7B;CYC1;DLD;FASTKD3;GBE1;GYG1;IDH3B;MDH2;ME3;NDUFA10;NDUFA13;NDUFA5;NDUFA6;NDUFA8;NDUFA9;NDUFAB1;NDUFB5;NDUFS1;NDUFV2;OGDHL;PANK2;PDHB;PFKM;PID1;PINK1;PYGL;SLC25A14;SNCA;SUCLA2;UQCRC1
C5.BP	GO_MITOCHONDRION_ORGANIZATION	DN	54	626	410	10106	2.12625	8.75933e-08	9.7141e-05	AFG3L2;ALAS1;APOO;ATP5B;ATPIF1;CAMK2A;CCK;GABARAPL1;HARS;HMGCL;HSD17B10;IMMT;MAP3K12;MAPK9;MOAP1;MRPL15;MRPL22;MRPL24;MRPL3;MRPS31;MRPS33;MRPS7;MTCH2;MTX2;MYOM1;NDUFA10;NDUFA13;NDUFA5;NDUFA6;NDUFA8;NDUFA9;NDUFAB1;NDUFB5;NDUFS1;NDUFV2;NEFM;NUP93;OPA1;PANK2;PFKP;PID1;PINK1;PMPCA;PNPO;RIMS3;SAMM50;SNCA;SUPV3L1;TIMM10;TIMM23;TTC19;TUFM;YWHAZ;ZNF593
C5.BP	GO_REGULATION_OF_NEUROTRANSMITTER_LEVELS	DN	27	626	145	10106	3.00608	2.11419e-07	0.000208412	ACHE;APBA1;CACNA1B;CADPS;CADPS2;CAMK2A;CDK5;CPLX2;DGKI;LIN7B;NRXN1;NRXN3;PFN2;PPFIA2;PPFIA3;PTPRN2;RIMS1;RIMS3;RPH3A;SLC18A2;SLC6A3;SNAP29;SNCA;SNCG;STXBP1;SYT1;SYT5
C5.BP	GO_OXIDATIVE_PHOSPHORYLATION	DN	17	626	65	10106	4.22222	2.66455e-07	0.000236399	COX7A2L;COX7B;CYC1;DLD;MSH2;NDUFA10;NDUFA13;NDUFA5;NDUFA6;NDUFA8;NDUFA9;NDUFAB1;NDUFB5;NDUFS1;NDUFV2;SNCA;UQCRC1
C5.BP	GO_NUCLEOSIDE_TRIPHOSPHATE_METABOLIC_PROCESS	DN	30	626	176	10106	2.75178	3.40425e-07	0.000259499	ALDOA;ATP5B;ATP5G3;ATP6V1B2;COX7A2L;COX7B;CYC1;DCTPP1;DGUOK;DLD;HK1;MSH2;NDUFA10;NDUFA13;NDUFA5;NDUFA6;NDUFA8;NDUFA9;NDUFAB1;NDUFB5;NDUFS1;NDUFV2;NME5;NME7;OGDHL;PFKM;PFKP;PGAM1;SNCA;UQCRC1
C5.BP	GO_COENZYME_METABOLIC_PROCESS	DN	33	626	205	10106	2.59875	3.50991e-07	0.000259499	ACOT7;AHCY;ALDOA;ATPIF1;COQ4;DLD;ELOVL6;FAR2;GCH1;GPD1L;HK1;HMGCL;HMGCR;IDH3B;KCNAB2;MDH2;NDUFA9;NMNAT2;OGDHL;PANK2;PDHB;PDHX;PDXK;PEMT;PFKM;PFKP;PGAM1;PNPO;PPCS;PTS;RFK;SLC25A32;SUCLA2
C5.BP	GO_COFACTOR_METABOLIC_PROCESS	DN	38	626	262	10106	2.34146	7.09419e-07	0.000484151	ACOT7;AHCY;ALAS1;ALDOA;ATPIF1;BLVRA;BLVRB;CIAPIN1;COQ4;DLD;ELOVL6;FAR2;GCH1;GPD1L;HK1;HMGCL;HMGCR;IDH3B;ISCU;KCNAB2;MDH2;NDUFA9;NMNAT2;OGDHL;PANK2;PDHB;PDHX;PDXK;PEMT;PFKM;PFKP;PGAM1;PNPO;PPCS;PTS;RFK;SLC25A32;SUCLA2
C5.BP	GO_POSITIVE_REGULATION_OF_SYNAPSE_ASSEMBLY	DN	13	626	42	10106	4.99688	8.37622e-07	0.000530813	AMIGO2;BDNF;CBLN1;CLSTN2;CLSTN3;CUX2;LRRN3;NRXN1;NRXN3;SLITRK3;SLITRK5;TPBG;UBE2V2
C5.BP	GO_ESTABLISHMENT_OF_LOCALIZATION_IN_CELL	DN	120	626	1284	10106	1.50876	1.35274e-06	0.000800103	AFG3L2;ANK1;AP2M1;AP3M2;AP3S2;APBA1;ARL3;ATP5B;ATP5G3;ATP8A2;ATPIF1;BBS4;BBS7;BCAS4;CACNA1B;CACNA1C;CACNB3;CADPS;CADPS2;CAMK2A;CDC42;CDK5;CHMP6;CITED1;CLTCL1;CNIH3;CPLX2;CSNK1D;DCLK1;DCTN3;DDC;DDX25;DENND2A;DGKI;DYNC2LI1;ENY2;EPS15;ERP29;FKBP1B;GCC2;GPR143;GPRASP1;GRIA1;HTR2A;IFT57;ITPR1;KIF26B;KIF3C;KIFAP3;LIN7B;MAGEL2;MAPK9;MIA3;MOAP1;MTCH2;MTX2;MYRIP;NDEL1;NDFIP1;NDUFA13;NEFL;NRXN1;NRXN3;NUP93…
C5.BP	GO_ELECTRON_TRANSPORT_CHAIN	DN	17	626	74	10106	3.7087	1.93705e-06	0.00103689	COX7A2L;COX7B;CYC1;DLD;NDUFA10;NDUFA13;NDUFA5;NDUFA6;NDUFA8;NDUFA9;NDUFAB1;NDUFB5;NDUFS1;NDUFV2;PINK1;SNCA;UQCRC1
C5.BP	GO_NUCLEOBASE_CONTAINING_SMALL_MOLECULE_METABOLIC_PROCESS	DN	51	626	417	10106	1.97442	1.98683e-06	0.00103689	ACOT7;ADCY3;AHCY;ALDOA;ATP2B2;ATP5B;ATP5G3;ATP6V1B2;COX7A2L;COX7B;CYC1;DCTPP1;DGUOK;DLD;ENTPD4;GARS;GPD1L;GUCY1B3;HK1;HMGCR;IDH3B;KCNAB2;MDH2;MSH2;NDUFA10;NDUFA13;NDUFA5;NDUFA6;NDUFA8;NDUFA9;NDUFAB1;NDUFB5;NDUFS1;NDUFV2;NME5;NME7;NMNAT2;OGDHL;PANK2;PDHB;PDHX;PEMT;PFKM;PFKP;PGAM1;PPCS;PRPS1;RFK;SNCA;SULT4A1;UQCRC1
C5.BP	GO_REGULATION_OF_SYNAPSE_STRUCTURE_OR_ACTIVITY	DN	29	626	186	10106	2.51704	3.49631e-06	0.00172329	AMIGO2;ATP2B2;BDNF;CAMK2A;CAMK2B;CBLN1;CDC42;CDK5;CLSTN2;CLSTN3;CPLX2;CUX2;DGKI;GRIA1;LRRN3;NPTN;NRXN1;NRXN3;PPFIA3;RAB11A;RIMS1;SHANK2;SLITRK3;SLITRK5;SNCA;STAR;STXBP1;TPBG;UBE2V2
C5.BP	GO_INNER_MITOCHONDRIAL_MEMBRANE_ORGANIZATION	DN	7	626	13	10106	8.6928	4.18246e-06	0.00190756	AFG3L2;APOO;IMMT;NDUFA13;OPA1;SAMM50;TIMM10
C5.BP	GO_MITOCHONDRIAL_RESPIRATORY_CHAIN_COMPLEX_ASSEMBLY	DN	12	626	41	10106	4.72501	4.30017e-06	0.00190756	NDUFA10;NDUFA13;NDUFA5;NDUFA6;NDUFA8;NDUFA9;NDUFAB1;NDUFB5;NDUFS1;NDUFV2;SAMM50;TTC19
C5.BP	GO_CELL_PART_MORPHOGENESIS	DN	53	626	455	10106	1.88048	5.39701e-06	0.00228011	AFG3L2;ARL3;ATP6V0D1;ATP6V1D;ATP8A2;ATXN10;BBS4;BBS7;BDNF;CAMK2B;CCK;CDK5;CHL1;CHN1;CRMP1;CSNK1D;DCLK1;DCX;DYNC2LI1;EPHA5;GALNT11;GAP43;GPC1;IFT57;IMPACT;KIF26B;LPPR4;LRFN3;MAP2;NDEL1;NDN;NEFH;NEFL;NME5;NR4A2;NRXN1;NRXN3;OCRL;PAFAH1B1;PANK2;PID1;SDC2;SLC9A6;SLITRK3;SLITRK5;SNAP29;SNX10;STXBP1;SUPV3L1;TRAF3IP1;TUBB3;UCHL1;USP9X
C5.BP	GO_SYNAPSE_ORGANIZATION	DN	21	626	115	10106	2.94799	6.51772e-06	0.00256519	ACHE;AFG3L2;ATP2B2;BDNF;BSN;CACNA2D2;CACNB2;CACNB3;CDK5;CLSTN3;NRG1;NRXN1;NRXN3;PIN1;SEZ6L;SHANK2;SLC9A6;SNCA;SNCB;SNCG;SPOCK2
C5.BP	GO_NUCLEOSIDE_MONOPHOSPHATE_METABOLIC_PROCESS	DN	29	626	192	10106	2.43838	6.65006e-06	0.00256519	ALDOA;ATP5B;ATP5G3;ATP6V1B2;COX7A2L;COX7B;CYC1;DGUOK;DLD;HK1;MSH2;NDUFA10;NDUFA13;NDUFA5;NDUFA6;NDUFA8;NDUFA9;NDUFAB1;NDUFB5;NDUFS1;NDUFV2;OGDHL;PFKM;PFKP;PGAM1;PRPS1;RFK;SNCA;UQCRC1
C5.BP	GO_MODULATION_OF_SYNAPTIC_TRANSMISSION	DN	35	626	255	10106	2.21581	6.95849e-06	0.00257232	ACHE;ATP2B2;CACNA2D2;CACNG3;CAMK2A;CAMK2B;CDK5;CLSTN2;CLSTN3;CNIH3;CPLX2;CUX2;DGKI;GRIA1;HTR2A;NETO2;NISCH;NPTN;NRXN1;NTSR1;PFN2;PINK1;PPFIA3;PRKACA;RAB11A;RIMS1;RIMS3;SHANK2;SNCA;SNCG;STAR;STXBP1;SYT1;TAC1;USP46
C5.BP	GO_VESICLE_LOCALIZATION	DN	26	626	165	10106	2.54387	9.16141e-06	0.0032512	AP3M2;AP3S2;BBS4;BBS7;CADPS;CADPS2;CDK5;CNIH3;CPLX2;CSNK1D;GPR143;GRIA1;KIFAP3;NDEL1;NRXN1;PAFAH1B1;RAB11A;RIMS1;RPH3A;SNAP29;SNCA;SYT1;SYT5;TRAPPC2L;VPS33B;YKT6
C5.BP	GO_ORGANONITROGEN_COMPOUND_METABOLIC_PROCESS	DN	122	626	1364	10106	1.44394	9.98214e-06	0.00330083	ACADSB;ACHE;ACOT7;ADCY3;AHCY;ALAS1;ALDOA;ASL;ASS1;ATP2B2;ATP5B;ATP5G3;ATP6V1B2;ATPIF1;AUH;B4GALT6;BLVRA;BLVRB;CDO1;CERK;CHST1;COX7A2L;COX7B;CTH;CYC1;DDC;DENR;DGUOK;DLD;EIF2B3;EIF3I;ENTPD4;GARS;GCH1;GLO1;GPC1;GPD1L;GSPT2;GSS;GUCY1B3;HARS;HK1;HMGCL;HMGCR;HSD17B10;IARS;IDH3B;INSM1;KCNAB2;MDH2;MRPL15;MRPL22;MRPL24;MRPL3;MRPS31;MRPS33;MRPS7;MRTO4;MSH2;NCAN;NDUFA10;NDUFA13;NDUFA5;NDUFA6;NDUFA8;NDUFA9;N…
C5.BP	GO_GLYCOSYL_COMPOUND_METABOLIC_PROCESS	DN	38	626	292	10106	2.1009	1.00454e-05	0.00330083	ACOT7;AHCY;ALDOA;ATP5B;ATP5G3;ATP6V1B2;COX7A2L;COX7B;CYC1;DGUOK;DLD;ENTPD4;HK1;HMGCR;MSH2;NDUFA10;NDUFA13;NDUFA5;NDUFA6;NDUFA8;NDUFA9;NDUFAB1;NDUFB5;NDUFS1;NDUFV2;NME5;NME7;OGDHL;PANK2;PEMT;PFKM;PFKP;PGAM1;PPCS;PRPS1;SNCA;SULT4A1;UQCRC1
C5.BP	GO_OXIDOREDUCTION_COENZYME_METABOLIC_PROCESS	DN	17	626	84	10106	3.26719	1.20508e-05	0.00379912	ALDOA;COQ4;DLD;GPD1L;HK1;HMGCR;IDH3B;KCNAB2;MDH2;NDUFA9;NMNAT2;OGDHL;PDHB;PDHX;PFKM;PFKP;PGAM1
C5.BP	GO_SIGNAL_RELEASE	DN	22	626	129	10106	2.7532	1.24182e-05	0.00379912	APBA1;CACNA1B;CADPS;CADPS2;CDK5;CPLX2;DGKI;FKBP1B;LIN7B;NRXN1;NRXN3;PPFIA2;PPFIA3;PTPRN2;RIMS1;RPH3A;SLC18A2;SMPD3;SNAP29;STXBP1;SYT1;SYT5
C5.BP	GO_PURINE_CONTAINING_COMPOUND_METABOLIC_PROCESS	DN	40	626	320	10106	2.01797	1.55296e-05	0.00459263	ACOT7;ADCY3;AHCY;ALDOA;ATP2B2;ATP5B;ATP5G3;ATP6V1B2;COX7A2L;COX7B;CYC1;DGUOK;DLD;GUCY1B3;HK1;HMGCR;MSH2;NDUFA10;NDUFA13;NDUFA5;NDUFA6;NDUFA8;NDUFA9;NDUFAB1;NDUFB5;NDUFS1;NDUFV2;NME5;NME7;OGDHL;PANK2;PEMT;PFKM;PFKP;PGAM1;PPCS;PRPS1;SNCA;SULT4A1;UQCRC1
C5.BP	GO_PHOSPHATE_CONTAINING_COMPOUND_METABOLIC_PROCESS	DN	132	626	1519	10106	1.40288	1.71193e-05	0.00489942	ACHE;ACOT7;ACP2;ADCY3;ALDH1A1;ALDOA;ATP2B2;ATP5B;ATP5G3;ATP6V1B2;CAMK2A;CAMK2B;CCNE1;CCNH;CDK5;CDKN3;CDS2;CERK;COX7A2L;COX7B;CSNK1D;CYC1;DCLK1;DCTPP1;DCX;DDHD2;DGKI;DGUOK;DHDDS;DLD;DOLK;EFR3A;ENTPD4;EPHA5;FASTKD3;FGF12;FGF13;FIG4;GARS;GCH1;GFRA1;GFRA2;GPD1L;GUCY1B3;HK1;HMGCR;IDH3B;IDI1;IMPA1;INPP4B;KCNAB2;LPPR4;MAP3K12;MAP3K9;MAPK9;MARK1;MBOAT7;MDH2;MMD;MPI;MSH2;NDUFA10;NDUFA13;NDUFA5;NDUFA6;NDUF…
C5.BP	GO_REGULATION_OF_CELLULAR_AMINE_METABOLIC_PROCESS	DN	16	626	78	10106	3.31154	1.81335e-05	0.00502753	APOC1;NR4A2;PSMA1;PSMB7;PSMC1;PSMC5;PSMC6;PSMD11;PSMD12;PSMD14;PSMD2;PSMD8;PSMD9;PSME3;SLC6A3;SNCA
C5.BP	GO_SMALL_MOLECULE_METABOLIC_PROCESS	DN	120	626	1355	10106	1.42971	1.92347e-05	0.00511459	AACS;ACADSB;ACHE;ACOT7;ADCY3;ADH5;AHCY;ALDH1A1;ALDOA;APOC1;ASL;ASS1;ATP2B2;ATP5B;ATP5G3;ATP6V1B2;ATPIF1;AUH;B4GALT6;CDO1;CHST1;CMAS;COQ4;COX7A2L;COX7B;CTH;CYC1;DCTPP1;DDC;DGUOK;DLD;ELOVL4;ELOVL6;ENTPD4;FABP3;GARS;GCH1;GLO1;GPC1;GPD1L;GSS;GUCY1B3;HARS;HK1;HMGCL;HMGCR;HSD17B10;IARS;IDH3B;IDI1;IMPA1;INPP4B;ISCU;KCNAB2;LPO;MCAT;MDH2;ME2;ME3;MECR;MPI;MSH2;NCAN;NDUFA10;NDUFA13;NDUFA5;NDUFA6;NDUFA8;NDUF…
C5.BP	GO_NEURON_MIGRATION	DN	17	626	87	10106	3.15453	1.96006e-05	0.00511459	ASTN1;BBS4;CCK;CDK5;CDK5R2;CHL1;DCLK1;DCX;FGF13;KIAA0319;MARK1;NDEL1;NDN;NR4A2;PAFAH1B1;PEX7;USP9X
C5.BP	GO_PROTEIN_LOCALIZATION_TO_MITOCHONDRION	DN	12	626	49	10106	3.95358	3.17888e-05	0.00805802	AFG3L2;HK1;MAPK9;MOAP1;MTCH2;MTX2;NDUFA13;PINK1;PMPCA;SAMM50;TIMM10;TIMM23
C5.BP	GO_SYNAPTIC_VESICLE_CYCLE	DN	13	626	57	10106	3.68191	3.39252e-05	0.00836068	CADPS;CADPS2;CDK5;CPLX2;DDC;NRXN1;RIMS1;RPH3A;SLC18A2;SNAP29;SNCA;SYT1;SYT5
C5.BP	GO_REGULATION_OF_SYNAPSE_ASSEMBLY	DN	13	626	58	10106	3.61843	4.12891e-05	0.00990046	AMIGO2;BDNF;CBLN1;CLSTN2;CLSTN3;CUX2;LRRN3;NRXN1;NRXN3;SLITRK3;SLITRK5;TPBG;UBE2V2
C5.BP	GO_SINGLE_ORGANISM_BIOSYNTHETIC_PROCESS	DN	93	626	1009	10106	1.48798	4.50509e-05	0.0105182	AACS;ACHE;ACOT7;ADCY3;AHCY;ALAS1;ALDOA;ASL;ASS1;ATP5B;ATP5G3;ATPIF1;B3GALNT1;B4GALT6;CDO1;CDS2;CHST1;CITED1;COQ4;CTH;DDHD2;DGUOK;DHDDS;DLD;DOLK;ELOVL4;ELOVL6;FIG4;GARS;GBE1;GCH1;GPC1;GPD1L;GPR143;GUCY1B3;GYG1;HARS;HMGCL;HMGCR;IDI1;IMPA1;INPP4B;MBOAT7;MCAT;MDH2;MECR;MRPL15;MRPL22;MRPL24;MRPL3;MRPS31;MRPS33;MRPS7;NANS;NCAN;NDUFA9;NDUFAB1;NHP2;NME5;NME7;NMNAT2;NSDHL;OCRL;PANK2;PBX1;PDHB;PDHX;PDXK;PE…
C5.BP	GO_ESTABLISHMENT_OF_PROTEIN_LOCALIZATION	DN	98	626	1079	10106	1.46626	4.89664e-05	0.0111392	AFG3L2;ANK1;AP2M1;AP3M2;AP3S2;APBA1;ARL3;ATP6V0D1;ATP6V0E2;ATP6V1B2;ATP6V1D;ATP6V1G1;ATP6V1G2;BBS4;BBS7;CACNB2;CADPS;CADPS2;CBLN1;CDC42;CDK5;CHMP6;CLTCL1;DENND2A;EFR3A;ENY2;EPS15;ERP29;FKBP1B;GCC2;GOLT1B;HK1;IFT57;LIN7B;LRP1B;MAPK9;MIA3;MOAP1;MTX2;MYRIP;NDUFA13;NECAP1;NRXN1;NUP93;OPTN;PAFAH1B1;PEX19;PEX26;PEX7;PINK1;PMPCA;PRKCB;PTPRN2;RAB11A;RAB15;RAB2A;RAB36;RAB40C;RAB6B;RABL3;RANBP6;RASL11B;REE…
C5.BP	GO_REGULATION_OF_LIGASE_ACTIVITY	DN	18	626	103	10106	2.82124	5.42816e-05	0.0120397	DYNC1LI1;LCMT1;MAD2L1;PIN1;PINK1;PSMA1;PSMB7;PSMC1;PSMC5;PSMC6;PSMD11;PSMD12;PSMD14;PSMD2;PSMD8;PSMD9;PSME3;UBE2N
C5.BP	GO_MITOCHONDRIAL_RESPIRATORY_CHAIN_COMPLEX_I_BIOGENESIS	DN	10	626	37	10106	4.36318	5.85137e-05	0.0126618	NDUFA10;NDUFA13;NDUFA5;NDUFA6;NDUFA8;NDUFA9;NDUFAB1;NDUFB5;NDUFS1;NDUFV2
C5.BP	GO_COFACTOR_BIOSYNTHETIC_PROCESS	DN	20	626	124	10106	2.60383	6.96498e-05	0.0147127	ACOT7;ALAS1;ATPIF1;CIAPIN1;COQ4;DLD;ELOVL6;GCH1;ISCU;NDUFA9;NMNAT2;PANK2;PDHB;PDHX;PDXK;PNPO;PPCS;PTS;RFK;SUCLA2
C5.BP	GO_POSITIVE_REGULATION_OF_LIGASE_ACTIVITY	DN	16	626	87	10106	2.96897	7.41605e-05	0.0149535	MAD2L1;PIN1;PINK1;PSMA1;PSMB7;PSMC1;PSMC5;PSMC6;PSMD11;PSMD12;PSMD14;PSMD2;PSMD8;PSMD9;PSME3;UBE2N
C5.BP	GO_CYTOSKELETON_DEPENDENT_INTRACELLULAR_TRANSPORT	DN	16	626	87	10106	2.96897	7.41605e-05	0.0149535	AP3M2;AP3S2;APBA1;ARL3;CDC42;IFT57;KIF26B;KIF3C;KIFAP3;NDEL1;NEFL;OPA1;PAFAH1B1;TRAF3IP1;TUBB;UCHL1
C5.BP	GO_AXO_DENDRITIC_TRANSPORT	DN	8	626	25	10106	5.16601	8.72983e-05	0.0169724	AP3M2;AP3S2;APBA1;NDEL1;NEFL;OPA1;PAFAH1B1;UCHL1
C5.BP	GO_SPINAL_CORD_DEVELOPMENT	UP	9	236	79	10106	4.87846	8.79995e-05	0.0169724	ACTL6A;BAG3;MPST;NKX2-2;PAX6;RAPGEF3;RELN;SOX12;TULP3
C5.BP	GO_ESTABLISHMENT_OF_LOCALIZATION_BY_MOVEMENT_ALONG_MICROTUBULE	DN	14	626	71	10106	3.18328	9.47007e-05	0.0178763	AP3M2;AP3S2;APBA1;ARL3;CDC42;IFT57;KIF3C;KIFAP3;NDEL1;NEFL;OPA1;PAFAH1B1;TRAF3IP1;UCHL1
C5.BP	GO_CELLULAR_PROTEIN_COMPLEX_ASSEMBLY	DN	32	626	255	10106	2.02588	0.000101775	0.0185766	CADPS;CADPS2;COX11;CSNK1D;EPS15;FGF13;HMP19;NDEL1;NDUFA10;NDUFA13;NDUFA5;NDUFA6;NDUFA8;NDUFA9;NDUFAB1;NDUFB5;NDUFS1;NDUFV2;NEFL;NRG1;NUP93;PSMD11;PSMD8;PSMD9;PSMG1;RANBP6;SAMM50;SNAP29;SNAP91;TTC19;TUBG1;VBP1
C5.BP	GO_PROTEIN_LOCALIZATION	DN	117	626	1364	10106	1.38477	0.000102599	0.0185766	AFG3L2;ANK1;AP2M1;AP3M2;AP3S2;APBA1;ARL3;ATP6V0D1;ATP6V0E2;ATP6V1B2;ATP6V1D;ATP6V1G1;ATP6V1G2;BBS4;BBS7;CACNB2;CACNB3;CADPS;CADPS2;CBLN1;CDC42;CDK5;CHMP6;CLTCL1;CNTNAP2;CREB3;CSNK1D;DDX1;DENND2A;EFR3A;ENY2;EPS15;ERP29;FGF13;FKBP1B;GCC2;GOLT1B;HK1;HTR2A;IFT57;KIF26B;KIFAP3;LIN7B;LRP1B;MAPK9;MIA3;MOAP1;MTCH2;MTX2;MYRIP;NBEA;NDUFA13;NECAP1;NEDD8;NRXN1;NUP93;OBSL1;OPTN;PAFAH1B1;PEX19;PEX26;PEX7;PINK1…
C5.BP	GO_ADULT_BEHAVIOR	DN	19	626	118	10106	2.59942	0.000107574	0.0190879	BBS4;CDK5;CHL1;CNTNAP2;EN1;FGF12;HTR2A;NR4A2;NRXN1;NRXN3;NTSR1;PAFAH1B1;SEZ6L;SHANK2;SLITRK5;SNCA;SNCG;UCHL1;USP46
C5.BP	GO_ANAPHASE_PROMOTING_COMPLEX_DEPENDENT_CATABOLIC_PROCESS	DN	13	626	64	10106	3.2792	0.000121904	0.0212065	MAD2L1;PSMA1;PSMB7;PSMC1;PSMC5;PSMC6;PSMD11;PSMD12;PSMD14;PSMD2;PSMD8;PSMD9;PSME3
C5.BP	GO_POSITIVE_REGULATION_OF_NERVOUS_SYSTEM_DEVELOPMENT	DN	40	626	351	10106	1.83975	0.000126909	0.0216063	AMIGO2;ATP8A2;BDNF;CAMK2B;CBLN1;CLSTN2;CLSTN3;CUX2;CX3CL1;FAM134C;FIG4;FKBP1B;FOXA1;IMPACT;LRRN3;MMD;NAP1L2;NDEL1;NDRG4;NEFL;NPTN;NRG1;NRXN1;NRXN3;OBSL1;OPA1;PAFAH1B1;PRPF19;RAB11A;RET;RIMS1;SLITRK3;SLITRK5;STAR;STMN2;SYT1;TPBG;TRPC6;TRPV2;UBE2V2
C5.BP	GO_PYRUVATE_METABOLIC_PROCESS	DN	12	626	56	10106	3.45938	0.000129073	0.0216063	ALDOA;CDO1;DLD;GLO1;HK1;ME3;OGDHL;PDHB;PDHX;PFKM;PFKP;PGAM1
C5.BP	GO_COENZYME_BIOSYNTHETIC_PROCESS	DN	16	626	92	10106	2.80761	0.000147851	0.0242913	ACOT7;ATPIF1;COQ4;DLD;ELOVL6;GCH1;NDUFA9;NMNAT2;PANK2;PDHB;PDHX;PDXK;PNPO;PPCS;PTS;RFK
C5.BP	GO_REGULATION_OF_CELLULAR_AMINO_ACID_METABOLIC_PROCESS	DN	12	626	57	10106	3.39869	0.000154446	0.0249135	PSMA1;PSMB7;PSMC1;PSMC5;PSMC6;PSMD11;PSMD12;PSMD14;PSMD2;PSMD8;PSMD9;PSME3
C5.BP	GO_EMBRYONIC_DIGIT_MORPHOGENESIS	UP	7	236	51	10106	5.87753	0.000167102	0.0264738	FBXW4;LRP4;MSX1;SALL1;SMAD4;TULP3;ZBTB16
C5.BP	GO_ANTIGEN_PROCESSING_AND_PRESENTATION_OF_EXOGENOUS_PEPTIDE_ANTIGEN_VIA_MHC_CLASS_I	DN	12	626	58	10106	3.34009	0.000183965	0.028634	PSMA1;PSMB7;PSMC1;PSMC5;PSMC6;PSMD11;PSMD12;PSMD14;PSMD2;PSMD8;PSMD9;PSME3
C5.BP	GO_SYNAPTIC_VESICLE_LOCALIZATION	DN	13	626	67	10106	3.13237	0.000198328	0.0302149	AP3M2;AP3S2;CADPS;CADPS2;CDK5;CPLX2;NRXN1;RIMS1;RPH3A;SNAP29;SNCA;SYT1;SYT5
C5.BP	GO_OXIDATION_REDUCTION_PROCESS	DN	64	626	661	10106	1.56309	0.000200933	0.0302149	ACADSB;ADH5;ALDH1A1;ALDOA;BLVRA;BLVRB;CDO1;COX7A2L;COX7B;CYC1;DHRS11;DHRS7B;DLD;FAR2;FASTKD3;GBE1;GLRX5;GPD1L;GPX3;GYG1;HIGD1A;HK1;HMGCR;HSD17B10;IDH3B;KCNAB2;LPO;MDH2;ME2;ME3;MECR;MINA;NDUFA10;NDUFA13;NDUFA5;NDUFA6;NDUFA8;NDUFA9;NDUFAB1;NDUFB5;NDUFS1;NDUFV2;NSDHL;OGDHL;PAM;PANK2;PCYOX1L;PDHB;PEX7;PFKM;PFKP;PGAM1;PID1;PINK1;PNPO;PRDX2;PTGES2;PYGL;SLC25A14;SNCA;SRD5A1;SUCLA2;TM7SF2;UQCRC1
C5.BP	GO_REGULATION_OF_SYNAPSE_ORGANIZATION	DN	15	626	86	10106	2.81577	0.000228678	0.0338138	AMIGO2;BDNF;CAMK2B;CBLN1;CDC42;CLSTN2;CLSTN3;CUX2;LRRN3;NRXN1;NRXN3;SLITRK3;SLITRK5;TPBG;UBE2V2
C5.BP	GO_REGULATION_OF_MEMBRANE_POTENTIAL	DN	33	626	280	10106	1.90266	0.000264106	0.0384122	ATPIF1;CACNA1B;CACNA1C;CACNA1D;CACNB2;CACNB3;CCK;CDK5;CNIH3;CUX2;CX3CL1;DGKI;DLD;FGF12;FKBP1B;GPD1L;KCND3;NDUFS1;NOS1AP;NRXN1;NTSR1;PANK2;PID1;PINK1;RIMS1;RIMS3;SCN2A;SCN3A;SCN3B;SCN8A;SNCA;TAC1;TUSC2
C5.BP	GO_MICROTUBULE_BASED_MOVEMENT	DN	20	626	137	10106	2.35675	0.00028195	0.0399537	ACTR10;AP2M1;AP3M2;AP3S2;APBA1;ARL3;CDC42;DYNC1LI1;IFT57;KIF21B;KIF26B;KIF3C;KIFAP3;NDEL1;NEFL;NME5;OPA1;PAFAH1B1;TRAF3IP1;UCHL1
C5.BP	GO_CELL_CELL_SIGNALING	DN	62	626	643	10106	1.55663	0.000283711	0.0399537	ACHE;AMPH;APBA1;BDNF;BSN;CACNA1B;CACNA1C;CACNA1D;CACNB2;CACNB3;CADPS;CADPS2;CBLN1;CDC42;CDH8;CDK5;CLSTN3;CNIH3;CPLX2;CX3CL1;DGKI;FGF12;FGF13;FJX1;FKBP1B;FOXA1;GABBR2;GABRA4;GRIA1;GRIA3;HTR2A;KCNQ2;LIN7B;LRFN3;NRXN1;NRXN3;NTSR1;PAFAH1B1;PCDH8;PCSK1;PPFIA2;PPFIA3;PTPRN2;RIMS1;RIT2;RPH3A;SCN3B;SLC18A2;SLC6A3;SLITRK5;SMPD3;SNAP29;SNAP91;SNCA;SNCB;SNCG;STXBP1;SYT1;SYT5;TAC1;TUSC2;USP14
C5.BP	GO_REGULATION_OF_ESTABLISHMENT_OF_PLANAR_POLARITY	DN	15	626	88	10106	2.75178	0.000296894	0.0411569	ANKRD6;AP2M1;CDC42;PSMA1;PSMB7;PSMC1;PSMC5;PSMC6;PSMD11;PSMD12;PSMD14;PSMD2;PSMD8;PSMD9;PSME3
C5.BP	GO_BEHAVIOR	DN	45	626	429	10106	1.6934	0.000332254	0.0447307	ADCY3;AHCY;APBA1;ASTN1;ATP2B2;ATP8A2;BBS4;C12orf10;CACNA1B;CCK;CDK5;CHL1;CNTNAP2;CUX2;DGKI;EN1;FGF12;FGF13;FIG4;GRIA1;HMGCR;HTR2A;NDRG4;NPTN;NR4A2;NRG1;NRXN1;NRXN3;NTSR1;PAFAH1B1;PITX3;PJA2;PRKAR2B;SEZ6L;SHANK2;SLC18A2;SLC6A3;SLITRK5;SNCA;SNCG;SRD5A1;STAR;TAC1;UCHL1;USP46
C5.BP	GO_ORGANELLE_TRANSPORT_ALONG_MICROTUBULE	DN	10	626	45	10106	3.5875	0.000341765	0.0447307	AP3M2;AP3S2;CDC42;KIF3C;KIFAP3;NDEL1;NEFL;OPA1;PAFAH1B1;UCHL1
C5.BP	GO_AEROBIC_RESPIRATION	DN	10	626	45	10106	3.5875	0.000341765	0.0447307	DLD;IDH3B;MDH2;ME3;OGDHL;PANK2;PDHB;SLC25A14;SUCLA2;UQCRC1
C5.BP	GO_REGULATION_OF_CELLULAR_KETONE_METABOLIC_PROCESS	DN	20	626	139	10106	2.32284	0.000342842	0.0447307	APOC1;DLD;FABP3;MAPK9;PANK2;PDHB;PDHX;PSMA1;PSMB7;PSMC1;PSMC5;PSMC6;PSMD11;PSMD12;PSMD14;PSMD2;PSMD8;PSMD9;PSME3;SNCA
C5.BP	GO_CATECHOLAMINE_BIOSYNTHETIC_PROCESS	DN	6	626	17	10106	5.6978	0.000378453	0.0486614	DDC;GCH1;INSM1;NR4A2;SLC6A3;SNCA
C5.BP	GO_CELL_MORPHOGENESIS_INVOLVED_IN_NEURON_DIFFERENTIATION	DN	33	626	286	10106	1.86274	0.000389718	0.0493939	AFG3L2;ATP2B2;ATP8A2;BDNF;CCK;CDK5;CHL1;CHN1;CRMP1;DCLK1;DCX;EPHA5;GAP43;GPC1;KIF26B;LPPR4;LRFN3;MAP2;NDEL1;NDN;NEFH;NR4A2;NRXN1;NRXN3;PAFAH1B1;SDC2;SLC9A6;SLITRK3;SLITRK5;STXBP1;TUBB3;UCHL1;USP9X
