# Supplementary material for: The landscape of multiscale transcriptomic networks and key regulators in Parkinson’s disease
Source: Nat Commun. 2019 Nov 20;10:5234. doi: 10.1038/s41467-019-13144-y (PMC6868244; doi:10.1038/s41467-019-13144-y)
Supplement: Supplementary file 6 — Dataset 5 [file 41467_2019_13144_MOESM6_ESM.xlsx]

## Sheet: Sheet1
Supplementary Data 5. Annotation of the MEGENA modules by enriched GO terms.
System	GO	module	Overlap.Size	module.Size	GO.Size	Background.Size	FE	Pvalue	P.adj	Overlap.Items
C5.BP	GO_CELL_PROLIFERATION	M10	71	767	561	10005	1.65089	1.44814e-05	0.0223227	ACE;ADK;ANXA7;ASCC3;BMP7;BRCA2;CD180;CDK7;COPS2;CUL5;CYR61;DACH1;DDR2;DTYMK;EGR1;ENTPD5;FGF6;FGFR3;FRS2;FSCN1;GINS4;GRHL2;GRPR;HDGFRP3;HNF1B;HSPD1;IFNA2;IFNA21;IFNA7;IGFBP5;IL15;IL23A;IL2RA;IL7R;INSL4;IRF6;KITLG;LEF1;LGI1;LOXL2;MAP2K1;MAS1;MORF4L1;NAB2;NCAPG2;NES;NF2;PAX1;PELO;PIK3CG;PLCE1;POLA1;POLR3G;POU3F3;PRDM4;PYY;RHBDF1;RPGRIP1;SCARB1;SLAMF1;SOX11;STAT1;TACC2;TBX1;THPO;TLR4;TSPAN1;TYR;UBE2V…
C5.BP	GO_REGULATION_OF_CATABOLIC_PROCESS	M1001	14	88	586	10005	2.71622	0.000550287	0.258516	AIFM1;ATP6V1B2;ATP6V1G2;ATPIF1;CDKN2A;GAPDH;LRPPRC;MAP1LC3B;PARL;PSMA1;PSMB1;RRAGA;RRAGB;VPS28
C5.BP	GO_GENERATION_OF_PRECURSOR_METABOLITES_AND_ENERGY	M1010	8	51	238	10005	6.59417	2.39929e-05	0.0317183	ALDOA;ATP5B;CYC1;GPR116;IDH3G;NDUFA9;NDUFV2;PFKM
C5.BP	GO_POLYAMINE_METABOLIC_PROCESS	M1089	2	52	13	10005	29.6006	0.00199232	0.521925	AMD1;OAZ3
C5.BP	GO_PROTEIN_FOLDING	M11	32	258	161	10005	7.70764	6.72558e-20	1.34256e-14	BAG2;BAG3;CCT2;CCT3;CCT4;CCT5;CCT6A;CHORDC1;CRYAB;CSNK2A2;DNAJA1;DNAJB1;DNAJB2;DNAJB4;DNAJB6;FKBP4;HSP90AA1;HSP90AB1;HSPA1L;HSPA4L;HSPA5;HSPA6;HSPA8;HSPE1;HSPH1;LMAN2L;PDIA4;PDIA6;PPID;PTGES3;ST13;VAPA
C5.BP	GO_REGULATION_OF_TRANSMEMBRANE_TRANSPORT	M114	15	120	328	10005	3.81288	8.25324e-06	0.0141417	BAX;CACNA2D2;CACNG3;CNIH3;DLG4;FKBP1A;KCNB1;KCND3;KCNJ13;KCNMA1;KCNQ2;PTGER3;SCN3B;THY1;TRPV2
C5.BP	GO_REGULATION_OF_SODIUM_ION_TRANSMEMBRANE_TRANSPORTER_ACTIVITY	M1146	3	48	31	10005	20.1714	0.000423922	0.222693	DMD;SCN1B;YWHAH
C5.BP	GO_MEMBRANE_DEPOLARIZATION	M116	8	192	51	10005	8.17402	4.99421e-06	0.00977396	CACNB3;JUN;P2RX7;PRKCZ;SCN2A;SCN3A;SCN9A;SLC8A1
C5.BP	GO_CATECHOLAMINE_BIOSYNTHETIC_PROCESS	M117	5	82	17	10005	35.8859	1.87275e-07	0.000787028	DDC;GCH1;NR4A2;SLC6A3;TH
C5.BP	GO_TRANSMISSION_OF_NERVE_IMPULSE	M118	4	75	46	10005	11.6	0.000374517	0.205106	CACNA1A;CACNB4;CNTNAP1;CNTNAP2
C5.BP	GO_REGULATION_OF_ACTION_POTENTIAL	M119	5	99	35	10005	14.4372	2.19848e-05	0.0296527	CACNA2D1;CAV1;CHRNB2;DSP;PTPN3
C5.BP	GO_HISTONE_UBIQUITINATION	M12	5	269	26	10005	7.15256	0.000560105	0.258516	CBX8;CTR9;DDB2;UBE2E1;UBR2
C5.BP	GO_MUSCLE_ADAPTATION	M128	3	45	27	10005	24.7037	0.000230627	0.146575	CYBA;MYOG;NOS3
C5.BP	GO_REGULATION_OF_CELL_PROJECTION_ORGANIZATION	M13	17	164	454	10005	2.28437	0.00122986	0.406463	CDC42EP1;ENPP2;FEZ1;IL1RAPL1;KIAA1598;KIDINS220;KIF13B;KLK6;KLK8;LPAR1;PPP1R16B;PTK2;RABGAP1;RHOG;SEMA4D;SGK1;SRF
C5.BP	GO_REGULATION_OF_ER_TO_GOLGI_VESICLE_MEDIATED_TRANSPORT	M14	3	335	10	10005	8.9597	0.0037466	0.711266	RNF139;SCFD1;SEC24B
C5.BP	GO_REGULATION_OF_SODIUM_ION_TRANSMEMBRANE_TRANSPORT	M140	5	50	39	10005	25.6538	1.28646e-06	0.00360911	AGT;ATP1A2;FXYD1;SLC9A3R1;SNTA1
C5.BP	GO_INTERSPECIES_INTERACTION_BETWEEN_ORGANISMS	M15	57	579	571	10005	1.72495	3.1788e-05	0.0381113	AMBP;ATG5;BUB1;CCL5;CHD1;CHMP6;CPSF4;CREB1;DEK;DPP4;EIF3A;EIF4G3;HNRNPA1;HTATSF1;IFIH1;IFIT1;INPP5K;ITGAV;KPNA3;MMP1;MORC3;NEDD4;NLRX1;NUP54;PARK2;PGLYRP1;PSIP1;RAB6A;RAB9A;RAD50;RPL11;RPL22;RPL30;RPL34;RPL4;RPL6;RPL7A;RPL9;RPLP1;RPS14;RPS3;RPS4X;RPS7;RPS9;RXRA;SIRT1;SMAD3;TAF4;TAF5;TRIM22;TRIM5;UCKL1;USP7;VAC14;VCAM1;WAPAL;YWHAE
C5.BP	GO_CHROMATIN_ORGANIZATION	M16	28	276	442	10005	2.29638	3.36507e-05	0.0395139	BANP;BMI1;BRDT;CHAF1B;CREBBP;CXXC1;GTF3C4;HDAC1;HIST1H1B;HIST1H2AC;HIST1H2BD;HIST1H2BH;HIST2H2BE;IKZF1;KAT2A;KAT2B;MSL2;MTF2;MUM1;PRDM16;RBL1;RING1;SALL1;SIRT7;TLK2;UBN1;UTY;ZBTB1
C5.BP	GO_ANAPHASE_PROMOTING_COMPLEX_DEPENDENT_CATABOLIC_PROCESS	M160	9	258	63	10005	5.53987	3.07295e-05	0.0374038	BUB1B;PSMA1;PSMB1;PSMB5;PSMD12;PSMD14;PSMD5;PSMD6;UBE2C
C5.BP	GO_POSITIVE_REGULATION_OF_OLIGODENDROCYTE_DIFFERENTIATION	M161	2	46	9	10005	48.3333	0.000729394	0.301765	HDAC2;PRMT5
C5.BP	GO_ORGANONITROGEN_COMPOUND_METABOLIC_PROCESS	M165	42	164	1350	10005	1.89797	2.14576e-05	0.0292381	ACACB;ADCY3;ALAS1;ALDOA;APEH;ATP5B;ATP5C1;ATP5G3;B4GALNT1;B4GALT6;CARKD;CARS;CYC1;CYP3A5;DLG3;EIF4H;FOXC1;GGH;HMOX2;HTR2B;IDH3B;IDH3G;LARGE;LRRC47;MPP1;MRPL2;MRPS34;MRPS7;NARS2;NDUFA9;NDUFV2;NTHL1;PDE7B;PFKM;RPL39L;SLC25A5;SLC25A6;SLC3A1;SMPD2;ST8SIA3;THOP1;UQCRFS1
C5.BP	GO_PROTEIN_PALMITOYLATION	M168	2	56	11	10005	32.4838	0.00163852	0.476101	HHAT;ZDHHC18
C5.BP	GO_NUCLEOTIDE_EXCISION_REPAIR_DNA_INCISION	M169	4	91	33	10005	13.3267	0.000214187	0.140876	ERCC3;RFC2;RFC4;RPA2
C5.BP	GO_MITOCHONDRIAL_FISSION	M173	2	58	10	10005	34.5	0.00144262	0.449285	MTFR1;SLC25A46
C5.BP	GO_NEGATIVE_REGULATION_OF_STRESS_FIBER_ASSEMBLY	M186	2	53	13	10005	29.0421	0.00206893	0.531436	CLASP2;WASF2
C5.BP	GO_REGULATION_OF_ACTIN_FILAMENT_BASED_PROCESS	M19	22	326	252	10005	2.6793	2.45506e-05	0.0322421	ABL2;ARFIP2;ARPC3;BCAS3;CCR7;CXCL12;CYFIP1;EZR;GPR65;HCK;LMOD1;MEF2C;NPHS1;PICK1;PTGER4;S100A10;SCIN;SPTBN1;TMOD1;TRIOBP;TRPM4;WNT11
C5.BP	GO_TUMOR_NECROSIS_FACTOR_MEDIATED_SIGNALING_PATHWAY	M193	4	46	99	10005	8.78788	0.00107037	0.375935	AIM2;CD27;PSMA2;PTK2B
C5.BP	GO_ELECTRON_TRANSPORT_CHAIN	M2	38	1917	73	10005	2.71679	2.74358e-10	2.88249e-06	ALDH5A1;COX15;COX4I1;COX5A;COX5B;COX6B1;COX6C;COX7B;COX7C;COX8A;CYB561;ETFA;GPD1;NDUFA1;NDUFA13;NDUFA2;NDUFA4;NDUFA5;NDUFA6;NDUFA7;NDUFA8;NDUFAB1;NDUFB1;NDUFB11;NDUFB3;NDUFB6;NDUFB7;NDUFB8;NDUFS1;NDUFS3;NDUFS6;PINK1;SLC25A12;TAZ;UQCRB;UQCRC1;UQCRH;UQCRQ
C5.BP	GO_IMMUNE_RESPONSE	M20	43	153	822	10005	3.42076	2.48865e-13	8.27974e-09	APOBEC3G;AQP9;C7;C8G;C9;CCL2;CFI;CLEC5A;CR1;CSK;F12;FAS;FGR;HLA-DOA;HLA-E;IFI6;IFITM1;IFITM2;IFITM3;IL18RAP;IL1R2;IL4R;ISG15;ITGAL;LILRB4;MX1;MX2;MYD88;NCF4;OAS2;OAS3;PROCR;PSMB8;RAB27A;RASGRP1;S100A12;S100A8;S100A9;SERPING1;STAT6;TAP1;THBS1;TNFRSF1B
C5.BP	GO_RNA_SPLICING	M21	19	237	243	10005	3.30078	4.82174e-06	0.00952986	DHX9;GEMIN4;HNRNPH1;HNRNPR;LSM4;MBNL2;NHP2L1;NOVA2;PPIG;RBM25;RBM41;RRAGC;RSRC1;SNRNP70;SON;SPEN;SRRM2;SYNCRIP;WBP11
C5.BP	GO_GENETIC_IMPRINTING	M210	4	224	15	10005	11.9107	0.000274974	0.16684	ARID4B;CDKN1C;DNMT3A;MECP2
C5.BP	GO_IMMUNE_RESPONSE	M213	36	113	822	10005	3.87766	3.64019e-13	1.11793e-08	AIF1;APOL1;C1QB;CD14;CYBB;DOCK2;ERAP2;FCER1G;FCGR2C;FCGR3B;GBP2;HAMP;HLA-DMA;HLA-DQA1;HLA-DQB1;HLA-DRA;HLA-DRB1;IFI30;IL10;IL1RN;LAT2;LCP1;LST1;LY86;NCF2;PRKCD;SECTM1;SYK;TLR2;TREM1;TREM2;TYROBP;ULBP1;VAMP8;VAV1;VSIG4
C5.BP	GO_POSITIVE_REGULATION_OF_IMMUNE_RESPONSE	M214	19	90	442	10005	4.77866	9.71681e-09	6.68851e-05	C1QA;C3;C3AR1;CD1D;CD74;CFHR5;CNPY3;CTSB;HLA-DMB;HLA-DPA1;HLA-DPB1;LGALS9;NOD2;PLCG2;PTPN6;PYCARD;SASH3;TGFB1;WNT5A
C5.BP	GO_PHOSPHATIDYLCHOLINE_ACYL_CHAIN_REMODELING	M217	3	45	16	10005	41.6875	4.57094e-05	0.0470683	LPCAT1;PLA2G2F;PLA2G6
C5.BP	GO_REGULATION_OF_HEART_GROWTH	M22	6	212	37	10005	7.65298	0.000113233	0.090234	CAV3;FGF2;GATA6;GSK3A;MAPK11;MYH6
C5.BP	GO_BLASTODERM_SEGMENTATION	M228	4	184	10	10005	21.75	2.1325e-05	0.0292106	FRS2;NRP1;PCSK6;T
C5.BP	GO_MRNA_PROCESSING	M229	9	90	284	10005	3.52289	0.000995161	0.361847	C1QBP;CDC5L;CPSF1;CPSF6;KHSRP;POLR2K;SNRPD3;TXNL4B;WTAP
C5.BP	GO_PROTEIN_K63_LINKED_UBIQUITINATION	M231	3	80	26	10005	14.4303	0.00112104	0.38699	RNF5;UBE2E3;UBE2G1
C5.BP	GO_CHROMOSOME_ORGANIZATION	M234	11	49	706	10005	3.18133	0.000489138	0.242424	CDC23;ERN2;HIRIP3;ING3;LEF1;MCM3;MTA1;NACC2;PDS5A;RAG1;SUZ12
C5.BP	GO_TRNA_THREONYLCARBAMOYLADENOSINE_METABOLIC_PROCESS	M239	2	46	9	10005	48.3333	0.000729394	0.301765	TRIT1;TRMT5
C5.BP	GO_CARTILAGE_MORPHOGENESIS	M24	3	165	10	10005	18.1909	0.000485404	0.241336	LRP6;MATN1;SNAI2
C5.BP	GO_INTERFERON_GAMMA_MEDIATED_SIGNALING_PATHWAY	M25	8	131	62	10005	9.85472	1.30175e-06	0.00360911	HLA-A;HLA-B;HLA-C;HLA-F;HLA-G;PTAFR;TRIM31;TRIM38
C5.BP	GO_PROTEIN_FOLDING	M250	21	106	161	10005	12.3113	1.43889e-17	1.14892e-12	BAG3;CCT2;CCT3;CCT4;CHORDC1;CSNK2A2;DNAJA1;DNAJB1;DNAJB6;FKBP4;HSP90AA1;HSP90AB1;HSPA1L;HSPA4L;HSPA5;HSPA6;HSPA8;HSPE1;HSPH1;PDIA4;PDIA6
C5.BP	GO_POST_GOLGI_VESICLE_MEDIATED_TRANSPORT	M259	5	129	66	10005	5.87562	0.00157086	0.46698	BBS1;EXOC5;GOLGA7;RP2;SNAP23
C5.BP	GO_SKELETAL_SYSTEM_MORPHOGENESIS	M26	17	369	160	10005	2.88084	8.28741e-05	0.0720842	ACP5;AXIN1;CDX1;CER1;FGF4;FUZ;HOXA7;HOXB7;HOXC11;HOXD3;MMP14;MYCN;PAPPA2;RARG;TFAP2A;WNT7A;ZFAND5
C5.BP	GO_VACUOLAR_TRANSPORT	M260	6	57	178	10005	5.91662	0.000498482	0.244489	PICALM;SCARB2;SORT1;SPAG9;TRIM27;VAMP3
C5.BP	GO_STABILIZATION_OF_MEMBRANE_POTENTIAL	M27	3	226	10	10005	13.281	0.00121367	0.40436	KCNK15;KCNK5;KCNN4
C5.BP	GO_REGULATION_OF_ER_TO_GOLGI_VESICLE_MEDIATED_TRANSPORT	M277	3	116	10	10005	25.875	0.000171747	0.119457	RNF139;SCFD1;SEC24B
C5.BP	GO_ROSTROCAUDAL_NEURAL_TUBE_PATTERNING	M28	3	95	10	10005	31.5947	9.48362e-05	0.0802169	FGF8;HES1;WNT1
C5.BP	GO_ACTIN_MYOSIN_FILAMENT_SLIDING	M29	5	119	37	10005	11.3616	7.03476e-05	0.0647663	DES;MYBPC2;MYH2;TNNI1;TNNT2
C5.BP	GO_SYNAPTIC_SIGNALING	M30	25	275	347	10005	2.62117	9.94785e-06	0.0164322	AMPH;CACNB2;CADPS;CHRNA6;CRH;GAD1;GAD2;GLRB;GLS;HTR2C;KCND2;PENK;PNOC;PPFIA4;PPP3CA;PTPRN2;RIT2;SLC12A5;SNAP25;SNAP91;SST;STXBP1;SYN2;SYT2;TAC1
C5.BP	GO_TRACHEA_DEVELOPMENT	M305	3	46	17	10005	38.3824	5.91279e-05	0.0568824	FOXF1;MAP2K2;TGFBR2
C5.BP	GO_AMINO_SUGAR_BIOSYNTHETIC_PROCESS	M31	2	65	9	10005	34.2051	0.00145288	0.450699	PGM3;UAP1L1
C5.BP	GO_NUCLEOSIDE_MONOPHOSPHATE_METABOLIC_PROCESS	M32	14	120	191	10005	6.11126	6.04004e-08	0.000294076	ATIC;ATP5I;ATP5J;COX15;COX5A;COX6C;COX7C;GMPR2;NDUFA1;NDUFA8;PFKP;PRPS1;UQCRH;UQCRQ
C5.BP	GO_MODULATION_OF_SYNAPTIC_TRANSMISSION	M33	12	126	252	10005	3.78118	7.6698e-05	0.0688111	ATP2B2;CAMK2B;CDK5;FLOT1;GRM1;GRM7;NISCH;NMU;RIMS3;SYP;VGF;YWHAH
C5.BP	GO_MITOCHONDRIAL_RESPIRATORY_CHAIN_COMPLEX_I_BIOGENESIS	M34	4	54	37	10005	20.03	4.3865e-05	0.045702	NDUFAB1;NDUFB1;NDUFB7;NDUFS3
C5.BP	GO_ANTIGEN_PROCESSING_AND_PRESENTATION_OF_PEPTIDE_ANTIGEN	M35	8	67	154	10005	7.75732	7.93904e-06	0.013841	AP2M1;AP2S1;BCAP31;CTSF;DCTN3;PSMB6;PSMC5;PSMD2
C5.BP	GO_NECROTIC_CELL_DEATH	M355	3	61	22	10005	22.3659	0.000305799	0.177073	CASP1;LY96;TLR3
C5.BP	GO_INTRINSIC_APOPTOTIC_SIGNALING_PATHWAY_IN_RESPONSE_TO_ENDOPLASMIC_RETICULUM_STRESS	M37	3	56	28	10005	19.1422	0.000492754	0.242914	CHAC1;PPP1R15A;TNFRSF10B
C5.BP	GO_SYNAPTIC_SIGNALING	M4	62	852	347	10005	2.09817	1.16904e-08	7.65128e-05	ACHE;AKAP5;APBA1;CACNA1A;CACNA1E;CACNB3;CACNB4;CADPS2;CBLN1;CDH8;CHRNB2;CHRNB3;CLSTN3;CNIH3;DGKI;DLG4;DLGAP2;DRD2;FGF12;GABRA5;GABRB2;GLRA1;GPR176;GRIA1;GRIN2A;GRM5;GSK3B;HCRT;HTR2A;KCNQ2;KIF5A;LPHN1;NAAA;NPTX1;NPTX2;NPY;NPY5R;NRXN3;OPRK1;OTOF;P2RX7;PCDH8;PCLO;PIP5K1C;PPFIA3;RAB3A;RIC3;RIMS1;RIMS2;SLC18A2;SLC1A1;SLC29A1;SLC6A3;SLITRK5;SNCG;STX1A;SYN1;SYT1;SYT13;SYT17;TH;UNC13A
C5.BP	GO_POSITIVE_REGULATION_OF_FIBROBLAST_PROLIFERATION	M424	3	71	47	10005	8.99461	0.00444102	0.768877	BTC;CCNA2;PDGFC
C5.BP	GO_POSITIVE_REGULATION_OF_GLIOGENESIS	M425	3	47	38	10005	16.8057	0.00073042	0.301877	MAG;NKX2-2;SOX10
C5.BP	GO_CELLULAR_RESPONSE_TO_CYTOKINE_STIMULUS	M428	13	68	494	10005	3.8719	2.28716e-05	0.0307449	CEBPB;CHI3L1;HLA-B;IL17RA;IL18BP;KEAP1;PTAFR;SOCS3;TNFRSF11B;TNFRSF1A;TNIP2;TRIM31;TRIM38
C5.BP	GO_INTERSTRAND_CROSS_LINK_REPAIR	M460	3	92	26	10005	12.5481	0.00167848	0.483035	DCLRE1B;MUS81;ZBTB32
C5.BP	GO_ADENYLATE_CYCLASE_MODULATING_G_PROTEIN_COUPLED_RECEPTOR_SIGNALING_PATHWAY	M461	6	68	116	10005	7.61029	0.000130043	0.0992705	ADRB3;FFAR3;GALR2;GRM4;INSL3;SSTR5
C5.BP	GO_KIDNEY_MORPHOGENESIS	M463	4	69	62	10005	9.35484	0.000855261	0.332801	FGF8;GCNT1;HES1;HNF1A
C5.BP	GO_ION_TRANSPORT	M475	27	135	899	10005	2.22581	5.54511e-05	0.0546784	ANO3;AQP6;ATP10A;ATP2B1;ATP6V1A;ATP7B;CACNA2D3;CACNB2;CLCN6;CLDN15;GLRB;GLS;HTR2C;KCND2;NEDD4L;PITPNB;PPARA;PRKAA2;PRKCB;SCN1A;SH3BP4;SLC17A6;SLC4A1;SLC4A3;SLC6A15;SLC9A6;SNAP25
C5.BP	GO_RESPONSE_TO_NITROGEN_COMPOUND	M486	14	75	722	10005	2.5867	0.000826302	0.325981	ATP6AP1;ATP6V0B;ATP6V0C;BRCA1;CDK5;FLOT1;GABRB3;GNG3;HRH3;IGFBP1;LIPC;P2RX5;PTPRN;SRD5A1
C5.BP	GO_ANTIGEN_PROCESSING_AND_PRESENTATION_OF_PEPTIDE_ANTIGEN	M492	8	49	154	10005	10.6069	6.93797e-07	0.00221235	AP2M1;AP2S1;BCAP31;CTSF;DCTN3;PSMB6;PSMC5;PSMD2
C5.BP	GO_CELLULAR_RESPONSE_TO_ZINC_ION	M5	7	355	12	10005	16.4401	4.53691e-08	0.000238331	MT1E;MT1F;MT1G;MT1H;MT1M;MT1X;MT2A
C5.BP	GO_SULFUR_COMPOUND_METABOLIC_PROCESS	M50	10	111	275	10005	3.27764	0.000935286	0.348531	ACOT11;CTNS;ELOVL5;HMGCL;MAT2B;PAX8;PC;SLC19A2;SLC25A1;STAT5B
C5.BP	GO_RECEPTOR_INTERNALIZATION	M557	4	58	43	10005	16.0465	0.000106027	0.0863879	ACHE;GRIA1;LMBRD1;PTGER3
C5.BP	GO_POSITIVE_REGULATION_OF_CELL_PROJECTION_ORGANIZATION	M562	11	89	256	10005	4.83036	1.55292e-05	0.0233957	AKAP5;ATP8A2;BBS4;ENC1;FKBP1B;NDEL1;P2RX7;PAK3;PCP4;RIMS2;SYT1
C5.BP	GO_TRANSMISSION_OF_NERVE_IMPULSE	M572	4	46	46	10005	18.913	5.54184e-05	0.0546784	CACNA1A;CACNB4;CNTNAP1;CNTNAP2
C5.BP	GO_REGULATION_OF_ACTION_POTENTIAL	M576	4	49	35	10005	23.3353	2.37785e-05	0.0315797	CACNA2D1;CHRNB2;DSP;PTPN3
C5.BP	GO_PROTEIN_POLYUBIQUITINATION	M6	48	1461	184	10005	1.78645	2.82894e-05	0.0354052	ARIH1;CDKN2A;ERCC8;FBXO4;FBXW11;HERC5;HLTF;MGRN1;PPIL2;PSMA1;PSMA2;PSMA4;PSMB1;PSMB5;PSMC1;PSMC2;PSMC3;PSMC4;PSMD12;PSMD13;PSMD14;PSMD3;PSMD5;PSMD6;PSME1;RBX1;RC3H2;RNF114;RNF115;RNF122;RNF126;RNF146;RNF8;SASH1;SKP1;SPSB1;TNKS2;TRIM21;TRIP12;UBC;UBE2A;UBE2C;UBE2H;UBE2N;UBE2NL;UBE4A;UBE4B;UBR5
C5.BP	GO_REGULATION_OF_CATABOLIC_PROCESS	M615	17	114	586	10005	2.54603	0.000323595	0.1844	AIFM1;ATP6V1B2;ATP6V1G2;ATPIF1;CDKN2A;FHIT;GAPDH;LRPPRC;MAP1LC3B;PARL;PSMA1;PSMB1;PSMD5;RRAGA;RRAGB;VPS28;ZW10
C5.BP	GO_NUCLEOSIDE_MONOPHOSPHATE_METABOLIC_PROCESS	M628	10	80	191	10005	6.54777	2.62405e-06	0.006311	ALDOA;ATP5B;ATP5C1;ATP5G3;CYC1;MPP1;NDUFA9;NDUFV2;PFKM;UQCRFS1
C5.BP	GO_TRANSCRIPTION_COUPLED_NUCLEOTIDE_EXCISION_REPAIR	M639	5	51	64	10005	15.3263	1.7112e-05	0.0246635	COPS5;ERCC3;RFC2;RFC4;RPA2
C5.BP	GO_RESPIRATORY_CHAIN_COMPLEX_IV_ASSEMBLY	M688	2	55	6	10005	60.6364	0.000438847	0.228696	BCS1L;SURF1
C5.BP	GO_RRNA_METABOLIC_PROCESS	M7	27	269	186	10005	5.39903	5.78601e-13	1.54001e-08	ABT1;BOP1;ERI3;FAU;GTF2H5;IMP4;LSM6;MRTO4;RIOK3;RPL13A;RPL19;RPL21;RPL24;RPL27;RPL32;RPL35;RPL36;RPL37;RPL39;RPL41;RPS16;RPS25;RPS29;RPS5;RPS8;UBA52;WDR43
C5.BP	GO_IMMUNE_RESPONSE	M701	24	67	822	10005	4.35995	2.06465e-10	2.22781e-06	AIF1;APOL1;C1QB;CD14;DOCK2;ERAP2;FCER1G;FCGR3B;HAMP;HLA-DMA;HLA-DQA1;HLA-DQB1;HLA-DRA;HLA-DRB1;LST1;LY86;NCF2;PRKCD;SYK;TLR2;TREM2;TYROBP;VAMP8;VAV1
C5.BP	GO_NUCLEOSIDE_MONOPHOSPHATE_METABOLIC_PROCESS	M733	8	84	191	10005	4.98878	0.000192272	0.129886	ATP5L;ATP6V0A2;COX7A2L;DLD;ENTPD5;GBAS;LHPP;NDUFB5
C5.BP	GO_RIBONUCLEOPROTEIN_COMPLEX_LOCALIZATION	M747	4	48	85	10005	9.80882	0.000710211	0.295667	NUP155;NUP93;THOC7;UPF1
C5.BP	GO_PROTEIN_FOLDING	M786	18	62	161	10005	18.0415	2.00779e-18	2.67196e-13	BAG3;CCT3;CHORDC1;CSNK2A2;DNAJA1;DNAJB1;DNAJB6;FKBP4;HSP90AA1;HSP90AB1;HSPA1L;HSPA4L;HSPA5;HSPA6;HSPA8;HSPE1;HSPH1;PDIA6
C5.BP	GO_CHLORIDE_TRANSPORT	M797	4	72	73	10005	7.61416	0.00184559	0.506067	CLCN4;CLCNKB;GLRA2;SLC26A4
C5.BP	GO_IMMUNE_RESPONSE	M9	101	470	822	10005	2.61558	3.03604e-20	1.21211e-14	AIF1;APBB1IP;APOL1;BCL3;BLNK;BTK;C1QA;C1QB;C3;C3AR1;CALCA;CAMK2A;CCL8;CCR1;CD14;CD1D;CD74;CD84;CD86;CD8A;CFHR5;CHIA;CLEC7A;CNPY3;CNR2;CORO1A;CSF1R;CX3CR1;CXCL14;CXCL3;CYBB;DOCK2;EBI3;ERAP2;ERCC1;EXO1;FCER1G;FCGR2C;FCGR3B;GBP2;HAMP;HLA-DMA;HLA-DMB;HLA-DPA1;HLA-DPB1;HLA-DQA1;HLA-DQB1;HLA-DRA;HLA-DRB1;HMGB2;IFI30;IFIT3;IFNA14;IL10;IL16;IL18;IL19;IL1B;IL1RN;IL6;IRF8;KYNU;LAIR1;LAT2;LCP1;LCP2;LGALS9;L…
C5.BP	GO_REGULATION_OF_EPITHELIAL_CELL_DIFFERENTIATION	M917	5	50	100	10005	10.005	0.000133817	0.100613	ADAMTS9;KEAP1;MAFF;TNFRSF1A;WWTR1
C5.BP	GO_INTERSTRAND_CROSS_LINK_REPAIR	M945	3	63	26	10005	18.3242	0.000557935	0.258516	DCLRE1B;MUS81;ZBTB32
C5.BP	GO_CELLULAR_RESPONSE_TO_NITROGEN_COMPOUND	M972	10	60	418	10005	3.98923	0.000168262	0.118062	ATP6AP1;ATP6V0B;ATP6V0C;BRCA1;FLOT1;GABRB3;GNG3;HRH3;IGFBP1;SRD5A1
