# Supplementary material for: The landscape of multiscale transcriptomic networks and key regulators in Parkinson’s disease
Source: Nat Commun. 2019 Nov 20;10:5234. doi: 10.1038/s41467-019-13144-y (PMC6868244; doi:10.1038/s41467-019-13144-y)
Supplement: Supplementary file 7 — Dataset 6 [file 41467_2019_13144_MOESM7_ESM.xlsx]

## Sheet: Sheet1
Supplementary Data 6. The top 500 marker genes for each of the 6 major brain cell types.
Gene	Cell.type
GPR98	ast
AQP4	ast
BMPR1B	ast
ETNPPL	ast
GJB6	ast
GJA1	ast
FGFR3	ast
SLC25A18	ast
SLC1A2	ast
SDC4	ast
GFAP	ast
EDNRB	ast
RNF219-AS1	ast
LINC00499	ast
ALDH1L1	ast
CHI3L1	ast
CLDN10	ast
AGT	ast
SLCO1C1	ast
SLC4A4	ast
GPAM	ast
SLC14A1	ast
IL33	ast
ID4	ast
ACSBG1	ast
MLC1	ast
MGST1	ast
LINC00982	ast
SLC39A12	ast
NCAN	ast
ATP1B2	ast
WIF1	ast
PAPLN	ast
GPR37L1	ast
CLU	ast
RGS20	ast
GLI3	ast
PRSS35	ast
SLC13A5	ast
P2RY1	ast
EFEMP1	ast
TPD52L1	ast
SOX9	ast
ACOT11	ast
STON2	ast
SFXN5	ast
RP4-673D20.6	ast
BBOX1	ast
RP1-68D18.3	ast
GPR125	ast
RP4-673D20.3	ast
GPC5	ast
PRDM16	ast
TRIL	ast
MRVI1	ast
A2ML1	ast
ELOVL2	ast
SLC7A10	ast
SLC25A48	ast
SCARA3	ast
LAMA1	ast
CPE	ast
PSD2	ast
RANBP3L	ast
AC002429.5	ast
PAX6	ast
LHX2	ast
GLUD1	ast
HEPH	ast
SLC6A11	ast
F3	ast
HSD17B6	ast
PPP1R1B	ast
RFX4	ast
CABLES1	ast
PLIN5	ast
LRRC16A	ast
PLA2G5	ast
MT3	ast
STOX1	ast
MOXD1	ast
ACSS1	ast
ADORA2B	ast
SPON1	ast
LRIG1	ast
PAMR1	ast
RGR	ast
TUBB2B	ast
GLIS3	ast
DIO2	ast
RP11-806O11.1	ast
AMOT	ast
ALDOC	ast
RYR3	ast
SELENBP1	ast
OAF	ast
AIFM3	ast
EMX2OS	ast
AHCYL1	ast
GABRG1	ast
IQCA1	ast
TRPM3	ast
GABRA2	ast
PREX2	ast
ATP13A4	ast
CACHD1	ast
C1ORF61	ast
ADHFE1	ast
CHR22-38_28785274-29006793.1	ast
NTM	ast
SDS	ast
CYP4F11	ast
MYBPC1	ast
TTYH1	ast
FAM189A2	ast
GDPD2	ast
PPAP2B	ast
PIPOX	ast
AK4	ast
ACBD7	ast
SHROOM3	ast
KLKB1	ast
LIX1	ast
ITM2C	ast
LGR4	ast
LINC00299	ast
PPP1R3C	ast
PRODH	ast
FGF2	ast
CHRDL1	ast
SLC16A9	ast
CYP4V2	ast
DCHS2	ast
LINC01354	ast
AQP4-AS1	ast
DDAH1	ast
BCAN	ast
DNAH7	ast
GNA14	ast
GRIN2C	ast
MSI2	ast
FREM2	ast
RNF43	ast
CST3	ast
GPC5-AS1	ast
PBXIP1	ast
GRAMD1C	ast
NTSR2	ast
HPR	ast
COL5A3	ast
NWD1	ast
CKB	ast
FAM167A	ast
EFHC2	ast
ASPH	ast
HRSP12	ast
LGI4	ast
PITPNC1	ast
GPT2	ast
TLCD1	ast
RLBP1	ast
GPR143	ast
KIAA1161	ast
APOE	ast
TMPRSS3	ast
SORCS2	ast
PHF21B	ast
VAV3	ast
SLC1A4	ast
NADK2	ast
SPARCL1	ast
BRINP2	ast
RP5-968J1.1	ast
SERPINE2	ast
PCDHGA3	ast
CDH20	ast
PHKA1	ast
ZFYVE21	ast
ABCD2	ast
PTPRF	ast
ENHO	ast
ITGB4	ast
RORB	ast
RP11-436K8.1	ast
LINC01314	ast
FAT1	ast
RNF182	ast
EPHB1	ast
NAT8L	ast
FUT10	ast
CTD-2266L18.1	ast
LFNG	ast
ACSS3	ast
GRAMD3	ast
AC090625.1	ast
SMOX	ast
ACP6	ast
SLC44A3	ast
RHPN2	ast
WWC1	ast
PDLIM3	ast
HEPACAM	ast
SLC7A11-AS1	ast
NTRK2	ast
VAC14-AS1	ast
RP11-598O12.1	ast
F11-AS1	ast
SLC2A4	ast
MACF1	ast
CRB1	ast
SLC39A11	ast
THSD1	ast
CADM1	ast
MAPK4	ast
CTNNA2	ast
ACACB	ast
APLNR	ast
RP11-390P2.4	ast
FAM171B	ast
ZNF98	ast
CNTFR	ast
SYCP3	ast
CA12	ast
RP11-320H14.1	ast
TNS3	ast
C1ORF110	ast
CAMK2G	ast
WFS1	ast
KCNN3	ast
DOCK7	ast
LRRC3B	ast
RRS1-AS1	ast
SLC1A3	ast
ACSL6	ast
TTPA	ast
TPCN1	ast
INTU	ast
PLIN1	ast
PGM1	ast
RP11-510I21.1	ast
MT1G	ast
GAREML	ast
ARHGEF26	ast
ERBB2	ast
AC016716.2	ast
SLC7A11	ast
OLFM2	ast
HHIPL1	ast
HHATL	ast
EMX2	ast
ADD3-AS1	ast
TRPS1	ast
SDC2	ast
KAL1	ast
LRRC75A	ast
PARD3B	ast
PHYHD1	ast
ENO1	ast
ACKR3	ast
ZHX3	ast
CTC-498M16.2	ast
TMEM47	ast
PLCD1	ast
TMED8	ast
EHHADH	ast
LINC00391	ast
CHPT1	ast
SLC25A33	ast
RP11-436D23.1	ast
DTX1	ast
MRAS	ast
AC025811.3	ast
WNT7B	ast
C2ORF72	ast
PON2	ast
TNIK	ast
NEK6	ast
MYO10	ast
PHGDH	ast
MTM1	ast
RP11-120J1.1	ast
RPL31P54	ast
PCDHGC3	ast
NKAIN4	ast
MRO	ast
AC004019.13	ast
ALDH2	ast
PTAR1	ast
RP5-858L17.1	ast
RP11-517I3.1	ast
AP003025.2	ast
PLTP	ast
XRCC6P4	ast
WDFY3-AS2	ast
MMD2	ast
INHBB	ast
ACO2	ast
RP11-116O18.3	ast
ACOX2	ast
ASAP3	ast
FAM118B	ast
MGAT4C	ast
ITGA7	ast
SLC25A20	ast
FAM227A	ast
EYA2	ast
PIK3C2A	ast
NDRG2	ast
RP11-90E5.1	ast
PLEKHA7	ast
SLC7A2	ast
LINC00839	ast
NQO1	ast
NKAIN3	ast
BBS2	ast
CAT	ast
SNTA1	ast
FADS2	ast
SMO	ast
HKDC1	ast
CD38	ast
MTSS1L	ast
RP11-106M7.1	ast
PON3	ast
ALDH4A1	ast
RP1-167O22.1	ast
COLCA2	ast
ATP13A4-AS1	ast
SEMA4B	ast
LRTOMT	ast
ALDH7A1	ast
RP11-517I3.2	ast
CXCL5	ast
RP11-489D6.2	ast
ZNF209P	ast
FAM171A1	ast
PTCH1	ast
RPE65	ast
AC012456.3	ast
ARHGEF26-AS1	ast
EYA1	ast
GLUL	ast
CDHR3	ast
DECR1	ast
LRRC8A	ast
SALL2	ast
FLJ16779	ast
COL28A1	ast
CERS1	ast
RP11-444D3.1	ast
PYGB	ast
RP11-806K15.1	ast
CDH4	ast
SLC15A2	ast
FBXO2	ast
HGF	ast
LINC00498	ast
RP11-384F7.2	ast
DCLK2	ast
TOM1L2	ast
SOX2	ast
SRI	ast
RAB34	ast
TULP3	ast
SRGNP1	ast
SLC2A10	ast
ATP1A2	ast
SUOX	ast
FAM107A	ast
EPHX1	ast
GRM3	ast
IL17D	ast
FMN2	ast
F8	ast
PYGM	ast
CAPN2	ast
SLC39A12-AS1	ast
FJX1	ast
ATP13A5	ast
ASAP2	ast
DCXR	ast
STK33	ast
CUBN	ast
RP11-437J2.3	ast
NPAS3	ast
IDH2	ast
SLC9A3R1	ast
ME1	ast
LINC01532	ast
PLXNB1	ast
RP11-426D19.1	ast
KCTD21	ast
CNTNAP3	ast
SLC35C2	ast
FEZF2	ast
FABP5P4	ast
TTLL4	ast
RP11-1070A24.1	ast
IFT27	ast
SIRPA	ast
SLC18B1	ast
FAM184A	ast
LINC00595	ast
FZD8	ast
BHMT2	ast
DTNA	ast
NHSL1	ast
MEIS2	ast
SORBS1	ast
GLI2	ast
AC114877.3	ast
NOTCH2	ast
GABBR1	ast
LMO3	ast
C1ORF228	ast
LINC00943	ast
SLITRK2	ast
RP11-263K19.4	ast
SIRPB3P	ast
CTC-457E21.1	ast
RP11-245J24.1	ast
AC074391.1	ast
ARHGEF4	ast
ANKDD1A	ast
C8ORF37	ast
SLC30A10	ast
MRVI1-AS1	ast
PCDHGA2	ast
RP11-582J16.4	ast
GLI1	ast
RP11-319G9.1	ast
GLUD2	ast
MIR99AHG	ast
ANKRD45	ast
MASP1	ast
UNG	ast
OXTR	ast
HOPX	ast
KIAA0319	ast
SCN11A	ast
FGGY	ast
THBS3	ast
RPL7L1P8	ast
RP11-10C8.2	ast
PCDHGB1	ast
RP11-563J2.2	ast
NACC2	ast
PNPLA7	ast
RP11-731J8.2	ast
RP11-85O21.5	ast
RP11-630A13.4	ast
SSPO	ast
ITPKB	ast
PEX11A	ast
TFAP2C	ast
TTC30A	ast
GOLIM4	ast
NPFFR1	ast
SEC14L2	ast
FRMPD2	ast
AC099754.1	ast
RP11-768G7.1	ast
HTRA1	ast
ASRGL1	ast
CXCL3	ast
TOX	ast
SYPL2	ast
RP11-424M22.3	ast
RP4-683L5.1	ast
NBPF19	ast
AGBL2	ast
ECHDC2	ast
KIAA0195	ast
CYB5B	ast
NFATC4	ast
CGRRF1	ast
LDHD	ast
CHDH	ast
C14ORF159	ast
RP11-275H4.1	ast
PPARA	ast
BCKDHB	ast
RP11-268P4.5	ast
CASC10	ast
PCDHGA7	ast
LINC01422	ast
GPC4	ast
KNDC1	ast
TEX15	ast
GJB2	ast
OTX1	ast
AP000462.1	ast
FARP1	ast
AGFG2	ast
RAPGEF3	ast
FAM213A	ast
RP11-776H12.1	ast
HPSE2	ast
LINC00899	ast
GSTM5	ast
APOLD1	end
SDPR	end
CD34	end
TGM2	end
IFI27	end
GPR116	end
IFITM1	end
TM4SF1	end
ITIH5	end
SELE	end
CFH	end
TM4SF18	end
MECOM	end
VWF	end
ANXA3	end
ITGA1	end
CYSLTR2	end
ABCB1	end
ABCG2	end
ATP10A	end
EDN3	end
ERG	end
SLC6A12	end
HIGD1B	end
PODXL	end
MYCT1	end
EBF1	end
EMCN	end
CLDN5	end
NOSTRIN	end
ESAM	end
PTPRB	end
TBX3	end
ELTD1	end
PALMD	end
LEF1	end
GNG11	end
CDH5	end
LRRC32	end
SEMA3G	end
OMD	end
FN1	end
CYYR1	end
CFI	end
ADCY4	end
RGS5	end
KIAA1462	end
COBLL1	end
SYNE2	end
IL1RL1	end
BGN	end
SMOC2	end
VCAM1	end
IGF2	end
BTNL9	end
FOXC1	end
EPAS1	end
THSD4	end
FOXF1	end
CXCL1	end
COL1A2	end
GPX3	end
FHL5	end
ANXA1	end
CDH6	end
RERGL	end
CYP1B1	end
NOTCH3	end
RP11-345J18.2	end
DCN	end
SLC38A5	end
PEAR1	end
SLC2A1	end
TMEM204	end
DSP	end
TIE1	end
MYH11	end
PDLIM1	end
S100A10	end
SLC6A13	end
SLC7A5	end
MYL9	end
HERC2P3	end
NET1	end
ROBO4	end
ST6GALNAC1	end
CLIC5	end
ENG	end
GPRC5A	end
SOX7	end
MATN3	end
RP11-389C8.2	end
GJC1	end
HEG1	end
GGT5	end
GATA2	end
ACTA2	end
SLCO4A1	end
APOL3	end
INMT	end
IL1R1	end
CAV1	end
SMIM3	end
CAV2	end
CA4	end
RAMP2	end
TCN2	end
MYO1B	end
TFPI	end
CASQ2	end
ICAM2	end
IL6	end
CTGF	end
ARHGAP29	end
PTRF	end
TBX15	end
HMCN1	end
TNS1	end
CDC45	end
ANXA2	end
CLEC14A	end
LHFP	end
LAMA2	end
OSMR	end
LEPR	end
ZNF366	end
ECM1	end
OLFML1	end
GIMAP6	end
FRZB	end
SOCS3	end
FENDRR	end
RBPMS	end
DAB2IP	end
SLC52A3	end
IL32	end
IFITM3	end
FOXF2	end
LUM	end
ISYNA1	end
ABCA9	end
C10ORF10	end
EMP2	end
WWTR1	end
ALPL	end
OLFML2A	end
CETP	end
BCL6B	end
GPR124	end
ZIC4	end
FAM124B	end
SERPING1	end
C1ORF64	end
SLC5A6	end
ADM	end
ICAM1	end
PTGDR2	end
SLC16A4	end
COL3A1	end
TBX18	end
ASPN	end
ETS1	end
ITM2A	end
EDNRA	end
GBP4	end
VAMP5	end
COL4A1	end
TDGF1	end
MFAP4	end
FAM26E	end
FLNA	end
TINAGL1	end
SLFN5	end
XAF1	end
RP11-405M12.3	end
CMAHP	end
PHLDB2	end
ZIC1	end
ELOVL7	end
NDUFA4L2	end
PRX	end
SLC7A1	end
ACVRL1	end
PROM1	end
SGPP2	end
MYO5C	end
PGR	end
SPARC	end
PXN	end
MX1	end
VANGL1	end
SERTAD1	end
RP11-714L20.1	end
IGFBP4	end
RBPMS2	end
ITIH2	end
LMCD1	end
RUNDC3B	end
SULT1B1	end
S1PR3	end
AVPR1A	end
SLC19A3	end
CALD1	end
CD320	end
TPM2	end
SLC39A8	end
DENND2C	end
C2CD2	end
PCAT19	end
HYAL2	end
TNFSF10	end
LGALS1	end
NXN	end
BSG	end
IFI6	end
OCLN	end
CD44	end
ACER2	end
AJUBA	end
ITPR3	end
TAGLN2	end
CSRP2	end
SLC38A11	end
PGF	end
MT1L	end
COL4A2	end
LINC00924	end
TFPI2	end
TNS2	end
NR4A1	end
ADH1B	end
DLL4	end
MT1A	end
THBS1	end
PPFIBP1	end
PK	end
PCOLCE	end
MMRN2	end
ID3	end
SOX17	end
RASL12	end
C7	end
C11ORF96	end
SLC13A4	end
FOXP1	end
ACTN4	end
PERP	end
DDX47	end
ZFP36	end
HERC2P9	end
COL14A1	end
IFITM2	end
CDA	end
VGLL3	end
RCSD1	end
MLIP	end
ACVR1	end
RBMS2	end
FRMD6	end
BST2	end
LY6E	end
NID1	end
PDE4C	end
RND3	end
MIR143HG	end
VAT1	end
HERC2P2	end
PRELP	end
AFAP1L1	end
TRGC2	end
GATA2-AS1	end
MXRA5	end
CXORF36	end
RP11-649A16.1	end
YES1	end
MFSD2A	end
RRAS	end
HSPA12B	end
LRRC17	end
IFI44L	end
ITGA11	end
TPM1	end
ZNF799	end
SYNPO2	end
CDYL2	end
GPR4	end
KLF4	end
GABRE	end
EMP1	end
SORBS2	end
HLA-C	end
CTD-2033D15.2	end
UACA	end
ESYT2	end
FOXQ1	end
NOS3	end
TWIST1	end
FOSB	end
STX10	end
FBLN5	end
ZIC3	end
SHE	end
P2RY14	end
RP11-752L20.3	end
METTL21B	end
GALNT18	end
EPSTI1	end
KDR	end
KLF11	end
CCDC141	end
AC007743.1	end
TNFAIP1	end
SH2D3C	end
FOSL2	end
HBB	end
PAPSS2	end
CCDC68	end
ST8SIA6	end
PODN	end
CYR61	end
RP11-744N12.3	end
PSMB9	end
SMIM10	end
ARHGEF15	end
PLEKHG2	end
KLF9	end
COL1A1	end
RP11-290C10.1	end
FZD6	end
SLC6A20	end
CCM2L	end
RP11-296P7.4	end
RBM20	end
HYAL1	end
TAGLN	end
SLC9A1	end
EVA1C	end
PLXDC1	end
EHD2	end
COLEC12	end
TACC1	end
ABHD14B	end
CLEC1A	end
NOTCH4	end
CD248	end
TES	end
GPR133	end
FAM89A	end
RP11-693N9.2	end
FMOD	end
MAST2	end
VIM	end
LZTS2	end
ZNF408	end
VCL	end
NUP210L	end
ECM2	end
TRIP10	end
ISG15	end
KDELC2	end
FLT4	end
2019-03-02	end
RBM43	end
FAM46C	end
AC116366.6	end
CEMIP	end
SLC4A2	end
LRRC70	end
ECSCR	end
FMO2	end
ERVMER34-1	end
FBXO25	end
HEXIM1	end
ACTG2	end
ECE1	end
CPAMD8	end
LIN9	end
FLT1	end
RSU1	end
IL15RA	end
ARRDC2	end
MRPL1	end
RAI2	end
AGRN	end
ABLIM3	end
MGP	end
GPER1	end
LINC00961	end
PLA1A	end
GPX8	end
SIK2	end
MT-TM	end
PLOD1	end
ATAD2	end
ASAP1-IT2	end
TSKU	end
JUNB	end
TEAD2	end
CCDC3	end
SLC2A3	end
PROCR	end
C2ORF15	end
YBX3	end
ZBTB38	end
DIO3OS	end
SLC16A13	end
GJA4	end
TUBG1	end
UBE2L6	end
APOBEC3D	end
AKR1E2	end
SVIL	end
DEAF1	end
TUBB4B	end
RP11-506B6.6	end
RBMS3	end
PABPC4L	end
IRF1	end
RBCK1	end
TBC1D4	end
SULT1C2	end
UTRN	end
SLFN12L	end
CXCL2	end
TIMP1	end
LAMA4	end
MYO1C	end
SNED1	end
GPR85	end
TP63	end
SLC9A3R2	end
TAP1	end
ENPEP	end
S100A6	end
TSC22D3	end
TCF7L1	end
RP11-553L6.2	end
KIAA1683	end
DOCK9-AS1	end
IGFBP7	end
NES	end
SLCO2A1	end
CSF3	end
CNTLN	end
WNT11	end
BMP6	end
MARVELD2	end
MT-RNR1	end
C1QTNF1	end
PXDC1	end
LINC00571	end
CX3CL1	end
RN7SL2	end
PECAM1	end
TMSB10	end
COX4I2	end
SOS1	end
MSX1	end
TRGC1	end
LNX2	end
GGT1	end
PRSS23	end
SFTA1P	end
RP11-654A16.1	end
GCNT1	end
MYLK2	end
LAMC1	end
SLC16A2	end
OGN	end
PVRL2	end
SYDE1	end
ANKS1A	end
RP11-302L19.3	end
ACSL5	end
EGFLAM	end
BMP4	end
FRMD3	end
B3GNT2	end
EPHA2	end
PARVB	end
SHANK3	end
D21S2088E	end
OAS2	end
KL	end
APH1A	end
NEURL1B	end
C8ORF4	end
LSR	end
MT-TV	end
TMEM2	end
SERPINH1	end
CHST12	end
GSK3A	end
SHC2	end
WEE1	end
MT-TK	end
MVP	end
SCARB1	end
IGF1R	end
RPL13AP20	end
CCL3	mic
CCL3L3	mic
CCL4L1	mic
CCL4	mic
ITGAX	mic
CD74	mic
C1QB	mic
FOLR2	mic
TLR1	mic
SLA	mic
DHRS9	mic
P2RX4	mic
ARHGAP25	mic
KBTBD8	mic
TNFSF18	mic
IL1A	mic
HLA-DPA1	mic
HAVCR2	mic
MSR1	mic
FPR1	mic
PLEK	mic
PIK3AP1	mic
FAM105A	mic
C3AR1	mic
TREM2	mic
CD14	mic
CD300A	mic
C3	mic
VSIG4	mic
OLR1	mic
PTPRC	mic
LCP1	mic
RP11-212I21.4	mic
PTAFR	mic
ZNF812	mic
NLRP3	mic
TLR2	mic
CD83	mic
PTPN6	mic
LINC01141	mic
PIK3CG	mic
SAMSN1	mic
DOCK8	mic
KLHL6	mic
SLC2A5	mic
HLA-DMA	mic
ATP8B4	mic
IGSF6	mic
CCR5	mic
BCL2A1	mic
TRIB1	mic
GPR183	mic
THEMIS2	mic
MPEG1	mic
IL10RA	mic
RGS10	mic
HPGDS	mic
MS4A14	mic
RHOH	mic
ANKRD22	mic
RP11-283G6.6	mic
HLA-DRA	mic
GPR34	mic
SH2B3	mic
REL	mic
TNFSF8	mic
KB-1507C5.4	mic
IL1B	mic
CD53	mic
TCOF1	mic
LILRB4	mic
BLNK	mic
UBAC2	mic
HLA-DPB1	mic
DAGLB	mic
INHBA	mic
B3GNT5	mic
IRAK2	mic
TYROBP	mic
BATF3	mic
SOCS6	mic
CH25H	mic
FCGR1B	mic
IKZF1	mic
CX3CR1	mic
LHFPL2	mic
C5AR1	mic
CLEC7A	mic
CD84	mic
FCGR3A	mic
RP11-196G18.3	mic
C1QA	mic
CXORF21	mic
SYNDIG1	mic
RUNX1	mic
SELPLG	mic
TNFRSF13C	mic
RP11-489O18.1	mic
SLC11A1	mic
RP11-350G8.5	mic
HLA-DRB1	mic
LAPTM5	mic
PTGER4	mic
RP5-1031D4.2	mic
CSF3R	mic
LPCAT2	mic
FCER1G	mic
C1QC	mic
SKAP2	mic
LYN	mic
CSF1R	mic
EGR2	mic
ZCCHC6	mic
PDGFB	mic
SERPINB9	mic
RP11-511H23.2	mic
MS4A4A	mic
NABP1	mic
MRC1	mic
P2RY12	mic
NCKAP1L	mic
PARVG	mic
HCLS1	mic
CTSB	mic
AIF1	mic
RNASE6	mic
LPAR5	mic
LAT2	mic
SCIMP	mic
CCL2	mic
IL6R	mic
RP11-452F19.3	mic
NRROS	mic
GPX1	mic
ALOX5AP	mic
NKX3-1	mic
IPCEF1	mic
SOAT1	mic
GBP2	mic
DOCK2	mic
UCP2	mic
HIF1A	mic
IL1RN	mic
AC009542.2	mic
RHBDF2	mic
CYBB	mic
ITGAM	mic
RNA5SP151	mic
LINC00676	mic
LGMN	mic
MPP1	mic
APBB1IP	mic
RP11-691H4.3	mic
FYB	mic
LUCAT1	mic
CXCR4	mic
SPP1	mic
TNFSF15	mic
CXCL16	mic
KCTD12	mic
HMGB1P21	mic
CYP19A1	mic
LYZ	mic
CD300C	mic
AGPAT9	mic
NCF2	mic
MOB1A	mic
FGL2	mic
CYTIP	mic
PLAU	mic
KLHL6-AS1	mic
CMTM6	mic
FCGR1A	mic
LRMP	mic
ADAP2	mic
ENPP1	mic
CD69	mic
HLA-DMB	mic
ITGB2	mic
PILRA	mic
ST8SIA4	mic
RP11-174G17.3	mic
IL16	mic
RNASET2	mic
RP11-281P23.1	mic
RP11-804H8.6	mic
SYK	mic
SCIN	mic
CD86	mic
XIRP1	mic
ARHGDIB	mic
NFKBID	mic
LCP2	mic
ADORA3	mic
CD276	mic
AC007556.3	mic
ABCC4	mic
MALT1	mic
CPVL	mic
MYO1F	mic
CCR1	mic
RP11-552D4.1	mic
GNB4	mic
CTSC	mic
MS4A7	mic
DLGAP1-AS2	mic
KCNMB1	mic
MILR1	mic
RP11-342F17.1	mic
MAFB	mic
PRRG4	mic
ZBTB1	mic
RP11-448G15.3	mic
RP4-781K5.5	mic
EVI2B	mic
SMAD3	mic
PLCB2	mic
RAP2B	mic
MAN1A1	mic
PLIN2	mic
C5ORF58	mic
LIMS1	mic
TGFBR1	mic
RANBP2	mic
TAL1	mic
WDFY4	mic
CD300E	mic
EMR2	mic
MYC	mic
EIF4E	mic
MTHFD2	mic
MESDC1	mic
RP11-415J8.3	mic
SERPINF1	mic
DENND1C	mic
CTSS	mic
SH3TC1	mic
SMAP2	mic
IRF8	mic
TM6SF1	mic
CD163	mic
AC002044.1	mic
SGK1	mic
CDCP1	mic
ZNF700	mic
ZNRF2	mic
RP11-96K19.4	mic
FCGBP	mic
ZNF217	mic
SLC7A7	mic
PLXDC2	mic
RP3-340N1.2	mic
HLA-DQA1	mic
FUT4	mic
PIK3R5	mic
BRAP	mic
ALPK3	mic
RP6-159A1.4	mic
FGD4	mic
C1ORF162	mic
PTPRE	mic
FCGR2A	mic
ADAM28	mic
LINC01374	mic
GLUD1P3	mic
RP11-439A17.10	mic
RP11-701P16.2	mic
TLR7	mic
GGTA1P	mic
SLC15A4	mic
LYVE1	mic
RNVU1-19	mic
WDR91	mic
SPHK1	mic
P2RY13	mic
CLECL1	mic
METAP1	mic
CTB-114C7.4	mic
CTTNBP2NL	mic
PLAUR	mic
ELF1	mic
HCK	mic
RP11-589N15.2	mic
ABCB4	mic
SYAP1	mic
JDP2	mic
SRGN	mic
EDEM1	mic
TMEM71	mic
RP11-707A18.1	mic
RUNX2	mic
ETF1	mic
GNA13	mic
FGD2	mic
AC006978.6	mic
AD000864.6	mic
CELF2-AS1	mic
DUSP6	mic
SYTL3	mic
MNDA	mic
CD4	mic
TBXAS1	mic
SRGAP2-AS1	mic
RP11-41O4.1	mic
RCBTB2	mic
RNF122	mic
ARRDC5	mic
RGS1	mic
RP11-141B14.1	mic
AKAP13	mic
USP53	mic
LINC00936	mic
RP6-99M1.3	mic
RP5-998N21.4	mic
MTHFD1L	mic
MKNK1	mic
GCNT7	mic
RP11-575A19.2	mic
CLEC4A	mic
MED12L	mic
RIN2	mic
RP11-53B2.2	mic
PPARG	mic
SERPINA1	mic
G0S2	mic
ZNF415P1	mic
RP11-24F11.2	mic
AC007327.5	mic
FPR3	mic
CD274	mic
CHCHD7	mic
IRF5	mic
CYTH4	mic
DAPP1	mic
TMEM106A	mic
ST6GAL1	mic
RP11-1082L8.3	mic
MLXIPL	mic
PTGES3P1	mic
SFMBT2	mic
CTSL	mic
ZEB2-AS1	mic
RP11-1008C21.2	mic
PDK4	mic
LINC00996	mic
POU2F2	mic
EPB41L2	mic
ETS2	mic
RP11-946L16.1	mic
C15ORF39	mic
RP11-142M10.2	mic
ANKRD44	mic
CD300LB	mic
AOAH	mic
RNF149	mic
DGKA	mic
ACY3	mic
RP11-172E10.1	mic
RP11-126O1.4	mic
C16ORF54	mic
TAGAP	mic
C10ORF11	mic
ARHGAP15	mic
CTD-2006C1.2	mic
BHLHE41	mic
CD226	mic
CYP2R1	mic
AC244021.1	mic
AC002059.10	mic
RASGEF1B	mic
PLVAP	mic
CASP1	mic
PGM2	mic
HCCS	mic
LPXN	mic
VAMP8	mic
EGR3	mic
AF127936.5	mic
RP11-750H9.5	mic
EIF4EP1	mic
RCOR1	mic
GPRIN3	mic
SRGAP2B	mic
ZNF3	mic
CORO1A	mic
LINC01480	mic
SIGLEC10	mic
RP11-343N15.2	mic
RP11-733O18.1	mic
HK2	mic
ACTR2	mic
ADAM17	mic
AKNA	mic
GNL2	mic
RBM47	mic
RP11-443B7.3	mic
CCL20	mic
ARPC2	mic
LINC01375	mic
CTD-3252C9.4	mic
RP11-274J7.2	mic
TMEM52B	mic
HPS3	mic
FMN1	mic
RP11-480C22.1	mic
LST1	mic
SNORA40	mic
PBDC1	mic
OSM	mic
LINC01545	mic
ATP6V1B2	mic
STX11	mic
CAPG	mic
CYTL1	mic
RP11-624C23.1	mic
CAPNS2	mic
ACSL1	mic
RAB32	mic
RTTN	mic
RAB7B	mic
SLC16A3	mic
LYST	mic
AKR1A1	mic
AC091492.2	mic
CYFIP1	mic
LY86	mic
NCOA4	mic
RP11-556E13.1	mic
RP11-283G6.5	mic
MDM2	mic
PCED1B-AS1	mic
FMNL1	mic
RP11-1149M10.1	mic
CALCR	mic
RIN3	mic
RP11-473O4.1	mic
GAL3ST4	mic
ZFPM2-AS1	mic
RP11-677N16.1	mic
ZNF490	mic
ATP13A3	mic
ELL2	mic
USP15	mic
DDX39A	mic
UBE2V1P6	mic
TNFAIP8L3	mic
NPL	mic
UTP14A	mic
FCGRT	mic
CXORF40B	mic
RP11-445F6.2	mic
RNVU1-20	mic
VMP1	mic
RP11-815J21.3	mic
AC084082.3	mic
NAA15	mic
RAB39A	mic
GPR84	mic
CD33	mic
SIGLEC9	mic
SNX9	mic
AC008592.5	mic
DR1	mic
FCAR	mic
DIAPH2	mic
NAB2	mic
RP11-183I6.2	mic
TLR6	mic
CTD-2371O3.3	mic
IL13RA1	mic
CD180	mic
RP11-67L14.1	mic
CAP1	mic
RP11-483P21.2	mic
TLN2	mic
IL10	mic
DPYS	mic
RPA2	mic
RP11-439A17.9	mic
GABPB1	mic
ZNF143	mic
RP11-160H22.3	mic
SRGAP2C	mic
SLC18A1	mic
TSPYL5	mic
LINC00964	mic
PDE3B	mic
FBP1	mic
EIF3L	mic
ARHGAP9	mic
HLA-DRB6	mic
SLC12A6	mic
PABPC1	mic
B3GNTL1	mic
FCGR2B	mic
PDPN	mic
AC007362.3	mic
RP11-356M20.3	mic
MEF2A	mic
STK38L	mic
DLX6-AS1	neu
SYNPR	neu
RELN	neu
CNR1	neu
GAD2	neu
OPRK1	neu
GABRB2	neu
RAB3C	neu
SYT1	neu
KCNC2	neu
ZMAT4	neu
RIMBP2	neu
CHGB	neu
GABRA1	neu
MYT1L	neu
GAD1	neu
PTHLH	neu
TAC3	neu
OLFM3	neu
RP11-679B19.1	neu
ARL4C	neu
TAC1	neu
GABBR2	neu
SCG2	neu
ZCCHC12	neu
GALNTL6	neu
SERTM1	neu
STMN2	neu
VWC2L	neu
VSTM2A-OT1	neu
SNAP25	neu
INA	neu
SRRM4	neu
DLX1	neu
GDA	neu
PLCXD3	neu
SYT4	neu
PGM2L1	neu
KIT	neu
SCN8A	neu
PCSK2	neu
ENTPD3	neu
GPR83	neu
ZNF204P	neu
RYR2	neu
KCNQ5	neu
KCNJ3	neu
STXBP5L	neu
RTN1	neu
FRMPD4	neu
GABRG2	neu
SV2C	neu
CAMKV	neu
ZNF804A	neu
GRIN3A	neu
DLX6	neu
PCP4L1	neu
UCHL1	neu
SPHKAP	neu
VSNL1	neu
VIP	neu
PPM1E	neu
ELAVL2	neu
BTBD11	neu
PCDH8	neu
FGF13	neu
PNMA2	neu
VSTM2A	neu
SCN2A	neu
NELL2	neu
PWAR1	neu
GABRG3	neu
CAP2	neu
LANCL3	neu
SYT13	neu
REEP1	neu
CKMT1B	neu
SYT16	neu
ROBO2	neu
CALB2	neu
GRIA1	neu
CHRM3	neu
CAMK1G	neu
CD24	neu
CDH9	neu
MIR124-2HG	neu
CLSTN2	neu
FSTL5	neu
GPR158	neu
PCLO	neu
PWAR6	neu
DISP2	neu
CCK	neu
PRMT8	neu
LINC00599	neu
RP11-314B1.2	neu
GRIN2A	neu
LINGO2	neu
SLC4A10	neu
RAB3B	neu
KIAA1456	neu
SLC12A5	neu
RP11-145P16.2	neu
KCNJ6	neu
TAGLN3	neu
RBFOX1	neu
PRLHR	neu
FAXC	neu
SYTL5	neu
TMEM130	neu
GLRA2	neu
MEG3	neu
PTPRR	neu
NEFL	neu
MTUS2	neu
CDH7	neu
BCL11A	neu
SULT4A1	neu
ZNF385D	neu
SIAH3	neu
C8ORF34	neu
STAT4	neu
SHANK2	neu
CNTN5	neu
SV2B	neu
TACR1	neu
FRRS1L	neu
VWC2	neu
CNTNAP2	neu
UBE2QL1	neu
RP11-1086I4.2	neu
GRIK2	neu
NAPB	neu
RFPL1S	neu
MAP7D2	neu
NAP1L5	neu
RPS6KA6	neu
DIRAS2	neu
ST8SIA5	neu
LGI2	neu
B4GALT6	neu
KIAA1324	neu
KCTD16	neu
SV2A	neu
CHRM2	neu
SYNGR3	neu
HTR5A	neu
ARHGAP36	neu
NOS1AP	neu
RP11-180N14.1	neu
ATP8A2	neu
MYT1L-AS1	neu
CLVS2	neu
CSRNP3	neu
CNNM1	neu
DNM1	neu
GPRASP1	neu
FAM153B	neu
CELF4	neu
SYN2	neu
SLC10A4	neu
SLC4A8	neu
HOOK1	neu
CDK5R1	neu
COL25A1	neu
KMO	neu
CIT	neu
CTC-340A15.2	neu
NPAS4	neu
NEUROD6	neu
CNTN4	neu
NDNF	neu
ERICH3	neu
GRIN2B	neu
CPNE4	neu
SLC26A4-AS1	neu
ST8SIA3	neu
EPHA5	neu
GABRA5	neu
NPR3	neu
NAP1L3	neu
KRT222	neu
C11ORF87	neu
PNOC	neu
SNHG14	neu
AFF2	neu
SUSD4	neu
AMPH	neu
NETO1	neu
ENO2	neu
SLC32A1	neu
CRHBP	neu
KCNB1	neu
EPHA7	neu
NBEA	neu
MRAP2	neu
CCNA1	neu
CHRM3-AS2	neu
TTC9	neu
RGS8	neu
COL19A1	neu
CACNG8	neu
FBXL2	neu
NSF	neu
RP11-145P16.3	neu
OXCT1	neu
ANKRD30B	neu
SH3GL2	neu
MAGEE1	neu
RP11-531A24.3	neu
CHRNA6	neu
CALB1	neu
RP11-438B23.2	neu
DLX2	neu
THRB	neu
HTR5A-AS1	neu
PRKCE	neu
KCNA4	neu
ZNF519	neu
SNAP91	neu
PWAR5	neu
SP9	neu
STXBP1	neu
ELOVL4	neu
EGFL6	neu
CBLN4	neu
FAM65B	neu
SEZ6	neu
DRP2	neu
RIMS3	neu
NRXN3	neu
NELL1	neu
PCDH11X	neu
AP3B2	neu
GRIP1	neu
NPTX1	neu
NAP1L2	neu
CACNA1B	neu
KCNQ5-IT1	neu
FREM1	neu
RP11-707M1.1	neu
HTR2C	neu
NEGR1	neu
RP11-93K7.1	neu
NPY1R	neu
CPLX2	neu
IGSF3	neu
ARHGAP28	neu
TMEM178A	neu
CDH8	neu
BCL11B	neu
PWRN1	neu
RGS7	neu
SLC7A14	neu
MAL2	neu
DPY19L2P1	neu
TBC1D30	neu
WBSCR17	neu
JPH1	neu
RASGRF1	neu
SLITRK4	neu
TCEAL6	neu
RSPO2	neu
HPCAL4	neu
KIAA1211	neu
CRYM	neu
FGF9	neu
HMP19	neu
THY1	neu
GPR12	neu
NMNAT2	neu
GABRB3	neu
RP11-713C5.1	neu
AC144833.1	neu
SYT10	neu
NYAP2	neu
TSPAN13	neu
MAP2	neu
DACH2	neu
GRIK1	neu
SCN3B	neu
KIAA1549L	neu
GPR149	neu
RP13-487P22.1	neu
SRRM3	neu
TUSC3	neu
PENK	neu
AHI1	neu
FGF14	neu
MIR7-3HG	neu
SNRPN	neu
SGSM1	neu
CRH	neu
SLC35F4	neu
BEX5	neu
GPRASP2	neu
ASNS	neu
HTR2A	neu
CACNG3	neu
LYPD6B	neu
MLLT11	neu
AP1S2	neu
KCNH5	neu
RAB27B	neu
CKMT1A	neu
KCNA3	neu
CACNA2D3	neu
LMO7	neu
FAM78B	neu
KSR2	neu
CDH12	neu
BSN	neu
ANK1	neu
SCAI	neu
KCNC1	neu
SLC2A13	neu
NRIP3	neu
PTPRT	neu
GNAL	neu
SLC17A7	neu
ADD2	neu
GLRA3	neu
XK	neu
JPH4	neu
VWDE	neu
DLGAP1	neu
ENC1	neu
PLEKHA5	neu
BEX2	neu
KCNQ5-AS1	neu
LRRC2	neu
ANKRD18CP	neu
MAGI1	neu
GAPDHP66	neu
FAM81A	neu
MYO16	neu
TOX3	neu
RP11-293K20.3	neu
ATP2B3	neu
NUDT10	neu
CDK14	neu
ACOT7	neu
FBXL21	neu
RAB15	neu
GPLD1	neu
KLC1	neu
ANKRD19P	neu
PTPN5	neu
PARM1	neu
AL132709.8	neu
SP8	neu
ATCAY	neu
HSPB3	neu
BEX1	neu
MPPED1	neu
SH2D5	neu
RP11-509E10.1	neu
CORO6	neu
NEK10	neu
CDH18	neu
CYP4X1	neu
MEG8	neu
ZNF804B	neu
LAMP5	neu
SVOP	neu
ERBB4	neu
SYN1	neu
YWHAG	neu
PCDH11Y	neu
COCH	neu
KCNT2	neu
NPAP1	neu
HELLPAR	neu
DLG3	neu
NXPH2	neu
ASIC2	neu
RP11-364C11.3	neu
GRIP2	neu
GREM2	neu
NDST3	neu
CTC-304I17.1	neu
KCNIP1	neu
PTCHD4	neu
SERPINI1	neu
D4S234E	neu
DCLK1	neu
RP1-239B22.5	neu
NOL4	neu
SLC26A8	neu
THSD7B	neu
CCDC184	neu
EYA4	neu
TCEAL2	neu
AC018799.1	neu
BHLHB9	neu
FRMPD3	neu
AC078917.1	neu
NCDN	neu
EFNB3	neu
PLCH1	neu
CCDC64	neu
RP11-379F4.4	neu
SORCS3	neu
UNC80	neu
TRHDE-AS1	neu
GS1-18A18.2	neu
RASD2	neu
RIMKLA	neu
RP1-78O14.1	neu
RP11-236L14.2	neu
SLC35F3	neu
RP11-588P7.2	neu
RP11-656G20.1	neu
PTPN3	neu
IQCJ-SCHIP1	neu
ASAH2B	neu
PTPRN2	neu
GPR22	neu
CADPS	neu
RP11-762L8.6	neu
HUNK	neu
PLCB1	neu
FGF12	neu
SST	neu
RP11-88H9.2	neu
CREG2	neu
SLC1A6	neu
CDKL2	neu
TMEM35	neu
AC005477.1	neu
RP11-701H24.5	neu
GPR176	neu
ELMOD1	neu
WSCD2	neu
MAGEL2	neu
FAM153C	neu
KHDRBS2	neu
PREPL	neu
PCDH19	neu
TSPYL4	neu
ARX	neu
MORN4	neu
RP11-509E10.3	neu
PTPRN	neu
CDKL5	neu
PAK7	neu
PLXNA4	neu
FABP3	neu
RP6-65G23.3	neu
MDH1	neu
NPTX2	neu
SCG5	neu
DAB1	neu
JPH3	neu
2019-03-04	neu
OPRM1	neu
FAM135B	neu
NHP2L1	neu
GOT1	neu
C10ORF35	neu
RP11-431J24.2	neu
GNB5	neu
RNF207	neu
KIAA2022	neu
PDP1	neu
RBFOX2	neu
BEND4	neu
HSPA4L	neu
SLC4A3	neu
RP11-701H24.7	neu
RP11-434B12.1	neu
RPH3A	neu
CACNG2	neu
CDCA7	neu
AMER3	neu
RP11-766N7.3	neu
RP11-284N8.3	neu
MTUS2-AS2	neu
SCN7A	neu
GDAP1L1	neu
SCGN	neu
SMIM17	neu
IGFL4	neu
EPB41L4B	neu
CNKSR2	neu
RBM24	neu
CALN1	neu
SLC9B2	neu
RP11-177H2.1	neu
TMEM261P1	neu
PPM1AP1	neu
MCOLN3	neu
ATPIF1	neu
HSPA12A	neu
ANKRD30BL	neu
SGTB	neu
FGF14-IT1	neu
GABRG3-AS1	neu
[truncated: 1,002 more rows]
