# Supplementary material for: The landscape of multiscale transcriptomic networks and key regulators in Parkinson’s disease
Source: Nat Commun. 2019 Nov 20;10:5234. doi: 10.1038/s41467-019-13144-y (PMC6868244; doi:10.1038/s41467-019-13144-y)
Supplement: Supplementary file 8 — Dataset 7 [file 41467_2019_13144_MOESM8_ESM.xlsx]

## Sheet: Sheet1
Supplementary Data 7. Functional annotation of the key regulators of the module M4 by their 2-layer network neighborhoods.
System	GO	M4.Key	Overlap.Size	M4.Key.Size	GO.Size	Background.Size	FE	Pvalue	P.adj	Overlap.Items
C5.BP	GO_SYNAPTIC_SIGNALING	SYN1	20	98	350	10106	5.89271	1.04449e-10	3.98296e-06	ACHE;AMPH;DLG4;GRIA1;KCNQ2;LPHN1;NPY;NRXN3;PPFIA4;PPP3CA;RPH3A;SLC12A5;SLC29A1;SNAP91;SNCG;STXBP1;SYN1;SYT1;SYT13;SYT2
C5.BP	GO_NEUROTRANSMITTER_TRANSPORT	SYNGR3	20	294	116	10106	5.92658	1.12234e-10	3.98296e-06	APBA1;DDC;LPHN1;NRXN3;PIP5K1C;PPFIA3;PPFIA4;RAB3A;RIMS2;RPH3A;SLC18A1;SLC6A15;STXBP1;SV2A;SV2B;SV2C;SYN1;SYT1;SYT13;SYT2
C5.BP	GO_SYNAPTIC_SIGNALING	STMN2	20	130	350	10106	4.4422	1.85341e-08	0.000187925	ACHE;CACNB3;CNIH3;DGKI;DLGAP2;FGF12;GRIA1;GRM5;HTR2A;KCNQ2;NRXN3;OPRK1;RIMS2;SLC12A5;SLC1A1;SNCG;STXBP1;SYN1;SYT1;SYT13
C5.BP	GO_CATECHOLAMINE_BIOSYNTHETIC_PROCESS	DDC	5	69	17	10106	43.0776	7.43694e-08	0.000519645	DDC;GCH1;NR4A2;SLC6A3;TH
C5.BP	GO_MODULATION_OF_SYNAPTIC_TRANSMISSION	NUDT11	14	96	255	10106	5.77958	1.12296e-07	0.000531356	ACHE;CACNA2D2;CACNG3;CALB1;CUX2;GRIA1;GRIN2A;NCDN;PRKCZ;SLC18A1;SNCG;STXBP1;SYN1;SYT1
C5.BP	GO_MODULATION_OF_SYNAPTIC_TRANSMISSION	RALYL	17	145	255	10106	4.64644	1.30953e-07	0.000580909	ACHE;CACNA2D2;CACNG3;CALB1;CUX2;GRIA1;GRIN2A;NCDN;PRKCZ;RIMS2;SHANK2;SLC18A1;SNCG;STXBP1;SYN1;SYT1;UNC13A
C5.BP	GO_CATECHOLAMINE_BIOSYNTHETIC_PROCESS	FGF13	5	80	17	10106	37.1544	1.57351e-07	0.000620453	DDC;GCH1;NR4A2;SLC6A3;TH
C5.BP	GO_GLUTAMATE_SECRETION	RUSC1	7	174	27	10106	15.0579	2.64013e-07	0.000936928	APBA1;GLS2;PPFIA3;RAB3A;STX1A;STXBP1;SYT1
C5.BP	GO_MULTICELLULAR_ORGANISMAL_SIGNALING	BASP1	13	216	107	10106	5.68441	4.17481e-07	0.00120845	ATP1A3;ATP1B1;CACNA2D2;CACNB3;CACNG3;CNTNAP1;FKBP1B;KCND3;SCN2A;SCN3A;SCN3B;SCN9A;SLC8A1
C5.BP	GO_MODULATION_OF_SYNAPTIC_TRANSMISSION	ANKRD34C	16	145	255	10106	4.37312	7.12397e-07	0.00159738	ACHE;CACNA2D2;CACNG3;CALB1;CUX2;GRIA1;NCDN;PRKCZ;RIMS2;SHANK2;SLC18A1;SNCG;STXBP1;SYN1;SYT1;UNC13A
C5.BP	GO_NEUROTRANSMITTER_TRANSPORT	CNTNAP1	11	149	116	10106	6.43173	1.03125e-06	0.00192616	APBA1;NRXN3;PIP5K1C;PPFIA3;RAB3A;STXBP1;SV2B;SV2C;SYN1;SYT1;SYT13
C5.BP	GO_CATECHOLAMINE_BIOSYNTHETIC_PROCESS	SLC6A3	4	51	17	10106	46.6251	1.30452e-06	0.0020593	DDC;GCH1;SLC6A3;TH
C5.BP	GO_POSITIVE_REGULATION_OF_DEVELOPMENTAL_GROWTH	FBXW4	8	99	134	10106	6.09438	4.81778e-05	0.0220611	ATP8A2;BASP1;BBS4;CCNB1;NDEL1;PIN1;RIMS2;SYT1
C5.BP	GO_REGULATION_OF_NEURON_DIFFERENTIATION	NELL2	14	97	450	10106	3.24133	9.26392e-05	0.0337188	ATP8A2;CUX2;EFNA1;ENC1;FKBP1B;KIAA0319;NDEL1;PAK3;PBX1;RIMS2;SLIT1;STMN2;SYT1;ZHX2
C5.BP	GO_POSITIVE_REGULATION_OF_TRANSPORTER_ACTIVITY	MAST2	3	47	58	10106	11.1218	0.00243194	0.266228	ACTN2;CACNA2D1;SYNGR3
C5.BP	GO_PRESYNAPTIC_PROCESS_INVOLVED_IN_SYNAPTIC_TRANSMISSION	PIP5K1C	4	76	83	10106	6.40837	0.00346512	0.32318	APBA1;PIP5K1C;STX1A;SYT13
