# Supplementary material for: The landscape of multiscale transcriptomic networks and key regulators in Parkinson’s disease
Source: Nat Commun. 2019 Nov 20;10:5234. doi: 10.1038/s41467-019-13144-y (PMC6868244; doi:10.1038/s41467-019-13144-y)
Supplement: Supplementary file 9 — Dataset 8 [file 41467_2019_13144_MOESM9_ESM.xlsx]

## Sheet: Sheet1
Supplementary Data 8. Functional annotation of the PD GWAS genes by their 2-layer network neighborhoods.
System	GO	GWAS	Overlap.Size	GWAS.Size	GO.Size	Background.Size	FE	Pvalue	P.adj	Overlap.Items
C5.BP	GO_MULTI_ORGANISM_METABOLIC_PROCESS	LSM7	13	18	120	10106	60.8231	3.90784e-22	1.35738e-16	EIF3G;EIF3L;FAU;RPL13A;RPL19;RPL27;RPL32;RPL35;RPL36;RPL39;RPL41;RPS29;UBA52
C5.BP	GO_PROTEIN_FOLDING	BAG3	20	81	163	10106	15.3086	8.77728e-19	1.21675e-13	BAG3;CCT3;CRYAB;CSNK2A2;DNAJA1;DNAJB1;DNAJB2;DNAJB4;DNAJB6;HSP90AA1;HSP90AB1;HSPA1L;HSPA5;HSPA8;HSPE1;HSPH1;LMAN2L;PDIA6;PTGES3;ST13
C5.BP	GO_IMMUNE_RESPONSE	LHFPL2	25	50	829	10106	6.0953	8.69817e-15	3.21542e-10	BLNK;BTK;C1QA;C1QB;C3;C3AR1;CD86;CLEC7A;CTSS;CX3CR1;EBI3;FCGR3B;HLA-DMA;HLA-DMB;HLA-DQA1;HLA-DQB1;HLA-DRB1;IL18;IRF8;LAIR1;LCP2;PLCG2;TLR7;TYROBP;VSIG4
C5.BP	GO_IMMUNE_RESPONSE	HLA-DRA	29	70	829	10106	5.05039	3.11426e-14	9.08873e-10	AIF1;APOL1;C1QB;C3;C3AR1;CD14;DOCK2;FCER1G;FCGR3B;HAMP;HLA-A;HLA-B;HLA-C;HLA-DMA;HLA-DMB;HLA-DPB1;HLA-DRA;HLA-DRB1;HLA-G;IFI30;LST1;LY86;NCF2;PRKCD;SYK;TLR2;TREM2;TYROBP;VAMP8
C5.BP	GO_RESPONSE_TO_TYPE_I_INTERFERON	MX2	6	8	63	10106	120.31	1.27529e-12	2.35716e-08	IFI6;ISG15;MX1;MX2;OAS2;PSMB8
C5.BP	GO_CELLULAR_RESPIRATION	STK39	7	20	116	10106	30.4922	1.49893e-09	1.48421e-05	COX6C;COX7C;NDUFA1;PDHA1;SLC25A12;UQCRH;UQCRQ
C5.BP	GO_IMMUNE_RESPONSE	CTSB	18	43	829	10106	5.10304	2.00947e-09	1.95483e-05	AIF1;C1QA;C1QB;C3;C3AR1;CD74;CORO1A;DOCK2;ERCC1;FCER1G;HLA-DMB;HLA-DPB1;LST1;LY86;PTPN6;PYCARD;TREM2;TYROBP
C5.BP	GO_CATECHOLAMINE_BIOSYNTHETIC_PROCESS	GCH1	5	44	17	10106	67.5535	7.36722e-09	5.92047e-05	DDC;GCH1;NR4A2;SLC6A3;TH
C5.BP	GO_NUCLEOSIDE_MONOPHOSPHATE_METABOLIC_PROCESS	SH3GL2	11	70	192	10106	8.27128	7.12114e-08	0.00046455	ALDOA;ATP5B;ATP5G3;ATP6V1B2;CYC1;DLG3;MPP1;NDUFA9;NDUFV2;PFKM;UQCRFS1
C5.BP	GO_REGULATION_OF_TRANSPORT	INPP5F	28	70	1421	10106	2.84476	7.67159e-08	0.000494639	ACHE;ATP8A2;CACNA2D2;CACNG3;CHGA;CNIH3;FGF12;GLS2;GNAS;IL13RA2;INPP5F;KCND3;KCNJ13;KCNQ2;NEFH;PCP4;RAB15;REEP1;RTN2;SCN3B;SNCG;STXBP1;SYN1;SYNGR3;SYT1;SYT13;THY1;UBE2J1
C5.BP	GO_REGULATION_OF_IMMUNE_RESPONSE	HLA-DQA1	9	15	667	10106	9.09085	7.87148e-08	0.000501694	C1QB;CD86;HLA-DQA1;HLA-DQB1;HLA-DRB1;ITGAM;LAIR1;LPXN;TYROBP
C5.BP	GO_SYNAPTIC_VESICLE_CYCLE	SYT17	5	23	57	10106	38.5431	1.48595e-07	0.000895606	CADPS2;DDC;SLC18A2;SYT17;TH
C5.BP	GO_NUCLEOSIDE_MONOPHOSPHATE_METABOLIC_PROCESS	ALAS1	10	67	192	10106	7.85603	4.69549e-07	0.00227722	ALDOA;ATP5B;ATP5G3;ATP6V1B2;CYC1;MPP1;NDUFA9;NDUFV2;PFKM;UQCRFS1
C5.BP	GO_ANION_HOMEOSTASIS	MLXIPL	4	28	35	10106	41.249	2.32682e-06	0.00895986	ANGPTL3;HNF4A;MLXIPL;TFAP2B
C5.BP	GO_DEFENSE_RESPONSE_TO_FUNGUS	IL1R2	3	11	27	10106	102.081	2.76667e-06	0.0102419	S100A12;S100A8;S100A9
C5.BP	GO_REGULATION_OF_IMMUNE_RESPONSE	HIP1R	7	12	667	10106	8.83833	3.12683e-06	0.0112727	IL10;MNDA;NMI;PROS1;TLR1;TLR2;VAV1
C5.BP	GO_NEGATIVE_REGULATION_OF_SODIUM_ION_TRANSPORT	TBL2	3	43	8	10106	88.1337	3.95936e-06	0.0138079	AGT;ATP1A2;SERPINE2
C5.BP	GO_SYNAPTIC_SIGNALING	AAK1	13	86	350	10106	4.36472	7.29795e-06	0.0229927	AMPH;CACNA1G;CDK5;GABRA4;GABRB3;GABRG2;GRM1;GRM7;HCRTR1;RPH3A;SLC12A5;SNAP91;SNCB
C5.BP	GO_AEROBIC_RESPIRATION	RIT2	5	63	45	10106	17.8236	8.07886e-06	0.0246139	FXN;MDH2;OGDHL;SDHA;UQCRC1
C5.BP	GO_PRESYNAPTIC_PROCESS_INVOLVED_IN_SYNAPTIC_TRANSMISSION	UNC13B	3	6	83	10106	60.8795	1.04964e-05	0.0301567	SLC6A9;SYTL2;UNC13B
C5.BP	GO_MULTI_MULTICELLULAR_ORGANISM_PROCESS	CYP1A1	4	9	190	10106	23.6398	1.4169e-05	0.0388945	ACVR2A;CYP1A1;PLA2G4A;PTGER4
C5.BP	GO_REGULATION_OF_ER_TO_GOLGI_VESICLE_MEDIATED_TRANSPORT	MCCC1	2	7	10	10106	288.743	1.84586e-05	0.0478286	RNF139;SEC24B
C5.BP	GO_REGULATION_OF_GENERATION_OF_PRECURSOR_METABOLITES_AND_ENERGY	HTR2A	4	26	74	10106	21.0104	3.5051e-05	0.0768212	ATP7A;HTR2A;IGF1;OPRK1
C5.BP	GO_PROTEIN_HETEROTRIMERIZATION	PKD2	2	9	12	10106	187.148	4.63185e-05	0.0958343	NUPL1;WIZ
C5.BP	GO_IMMUNE_RESPONSE	PHF7	6	10	829	10106	7.31435	4.71362e-05	0.0966882	CTLA4;HMHB1;MYLPF;PADI4;SBNO2;SEMA7A
C5.BP	GO_POSITIVE_REGULATION_OF_RESPONSE_TO_EXTERNAL_STIMULUS	SPPL2B	4	9	259	10106	17.3419	4.79926e-05	0.0974794	CXCL12;LY96;PLA2G4A;PTGER4
C5.BP	GO_REGULATION_OF_ESTABLISHMENT_OR_MAINTENANCE_OF_CELL_POLARITY	C8orf4	2	6	19	10106	177.298	5.00095e-05	0.100837	CDH5;TEK
C5.BP	GO_POSITIVE_REGULATION_OF_NEUROTRANSMITTER_SECRETION	SNCA	2	13	9	10106	172.752	5.47147e-05	0.108743	RAB3GAP1;SNCA
C5.BP	GO_DRUG_TRANSMEMBRANE_TRANSPORT	ABCG2	2	7	17	10106	169.849	5.56574e-05	0.110221	ABCB1;ABCG2
C5.BP	GO_REGULATION_OF_LIPID_TRANSPORT	CRHR1	3	10	82	10106	36.9732	5.93058e-05	0.114582	C1QTNF1;CRHR1;NR1H2
C5.BP	GO_MODULATION_OF_SYNAPTIC_TRANSMISSION	NISCH	7	42	255	10106	6.60523	7.60276e-05	0.135991	CACNG2;CAMK2B;CDK5;GRM1;NISCH;RIMS3;VGF
C5.BP	GO_MITOTIC_CELL_CYCLE_ARREST	TSHZ2	2	13	11	10106	141.343	8.34707e-05	0.146008	CDC14A;E4F1
C5.BP	GO_ESTABLISHMENT_OF_MITOCHONDRION_LOCALIZATION	MAPT	2	11	15	10106	122.497	0.000112231	0.177299	MAP1B;MAPT
C5.BP	GO_RESPONSE_TO_MECHANICAL_STIMULUS	ANXA1	4	15	180	10106	14.9719	0.00011395	0.179503	F3;FOS;GADD45A;JUNB
C5.BP	GO_POSITIVE_REGULATION_OF_NEUROTRANSMITTER_SECRETION	SATB1	2	20	9	10106	112.289	0.000132849	0.195397	RAB3GAP1;SNCA
C5.BP	GO_MUSCLE_ADAPTATION	ITIH3	2	7	27	10106	106.942	0.000143172	0.20461	MYOG;NOS3
C5.BP	GO_NUCLEOSIDE_MONOPHOSPHATE_METABOLIC_PROCESS	MRPS30	8	82	192	10106	5.13516	0.000157228	0.220159	ATP5F1;ATP5L;COX7A2L;DLD;GBAS;LHPP;NDUFB5;UQCRC2
C5.BP	GO_ANGIOGENESIS	LMNB1	3	5	260	10106	23.3215	0.000162018	0.22348	FGF6;NRP1;THSD7A
C5.BP	GO_IMMUNE_RESPONSE	GPNMB	13	51	829	10106	3.10741	0.000175095	0.236662	C3;C3AR1;CYBB;FCGR3B;HLA-DMB;HLA-DPA1;HLA-DPB1;LILRA2;LY86;NFIL3;PLCG2;TYROBP;WNT5A
C5.BP	GO_POSITIVE_REGULATION_OF_MACROPHAGE_ACTIVATION	CYP1B1	2	22	10	10106	91.8727	0.000201443	0.266299	IL4R;THBS1
C5.BP	GO_REFLEX	PRRG4	2	15	15	10106	89.8311	0.000213525	0.277283	AUTS2;GJA1
C5.BP	GO_REGULATION_OF_GLUCOSE_TRANSPORT	NUPL2	2	3	87	10106	77.4406	0.000218565	0.281847	IRS1;NUPL2
C5.BP	GO_POSITIVE_REGULATION_OF_INTRACELLULAR_STEROID_HORMONE_RECEPTOR_SIGNALING_PATHWAY	NUCKS1	2	22	11	10106	83.5207	0.000245884	0.302609	DDX17;MED1
C5.BP	GO_REGULATION_OF_ENDOTHELIAL_CELL_APOPTOTIC_PROCESS	ADAMTS9	3	35	36	10106	24.0619	0.000251251	0.305524	ANGPTL4;COL18A1;TNIP2
C5.BP	GO_POSITIVE_REGULATION_OF_RESPONSE_TO_WOUNDING	CNNM2	3	10	138	10106	21.9696	0.000278706	0.330926	IL1RL1;KANK1;PTGS2
C5.BP	GO_POSITIVE_CHEMOTAXIS	SEMA5A	2	9	29	10106	77.4406	0.000282699	0.333525	HMGB2;SEMA5A
C5.BP	GO_REGULATION_OF_TRANSCRIPTION_FROM_RNA_POLYMERASE_II_PROMOTER_IN_RESPONSE_TO_HYPOXIA	OCA2	2	9	30	10106	74.8593	0.000302752	0.347569	EGLN3;EP300
C5.BP	GO_REGULATION_OF_SYNAPSE_STRUCTURE_OR_ACTIVITY	PBX1	5	33	186	10106	8.23232	0.000312514	0.353651	CALB1;CBLN1;CUX2;PRKCZ;SLIT1
C5.BP	GO_SULFATION	BAP1	2	21	13	10106	74.0366	0.000316401	0.356474	SULT1A1;SULT1A2
C5.BP	GO_POSITIVE_REGULATION_OF_CYCLIN_DEPENDENT_PROTEIN_KINASE_ACTIVITY	COL18A1	2	11	26	10106	70.6713	0.000345119	0.377453	CDKN1A;PIM1
C5.BP	GO_SINGLE_ORGANISM_CATABOLIC_PROCESS	PPFIBP1	7	20	738	10106	4.79282	0.000359107	0.38665	BLVRB;BSCL2;NEU1;OGDHL;POR;PSMC5;WDR45
C5.BP	GO_RNA_SPLICING	QSER1	5	26	248	10106	7.83654	0.000368584	0.392378	HNRNPR;PPIG;RBM41;RRAGC;SPEN
C5.BP	GO_NEGATIVE_REGULATION_OF_ERK1_AND_ERK2_CASCADE	SCN3A	3	35	42	10106	20.6245	0.000398266	0.40896	ITGB1BP1;PTPRR;RPS6KA6
C5.BP	GO_TRANSCRIPTION_COUPLED_NUCLEOTIDE_EXCISION_REPAIR	KLHL7	3	25	64	10106	18.9488	0.000504394	0.479737	COPS5;RFC2;RFC4
C5.BP	GO_REGULATION_OF_MRNA_3_END_PROCESSING	ITIH4	2	15	23	10106	58.5855	0.000510976	0.481558	CDK9;PAPOLA
C5.BP	GO_NEGATIVE_REGULATION_OF_INTERLEUKIN_17_PRODUCTION	ANK2	2	35	10	10106	57.7486	0.000515319	0.483682	IFNG;PRNP
C5.BP	GO_POSITIVE_REGULATION_OF_IMMUNOGLOBULIN_PRODUCTION	PDE10A	2	12	29	10106	58.0805	0.00051552	0.483682	HLA-E;IL4R
C5.BP	GO_MULTICELLULAR_ORGANISM_AGING	PRDM2	2	14	25	10106	57.7486	0.00052501	0.489937	PRDM2;SLC1A2
C5.BP	GO_POSITIVE_REGULATION_OF_TRANSPORTER_ACTIVITY	FAM171A1	3	28	58	10106	18.6687	0.000530775	0.493816	ACTN4;ATP1B2;S100A1
C5.BP	GO_DEFENSE_RESPONSE_TO_BACTERIUM	ITGA8	2	3	144	10106	46.787	0.000599261	0.530815	ADAMTS5;PYCARD
C5.BP	GO_POSITIVE_REGULATION_OF_PROTEIN_BINDING	CD38	2	6	65	10106	51.8256	0.000600949	0.531461	STK3;TERT
C5.BP	GO_REGULATION_OF_WATER_LOSS_VIA_SKIN	MANEA	2	33	12	10106	51.0404	0.000668663	0.563486	ALOXE3;KRT1
C5.BP	GO_HISTONE_H3_DEACETYLATION	BDNF	2	22	18	10106	51.0404	0.000677717	0.568005	HDAC1;SIRT7
C5.BP	GO_REGULATION_OF_ACTIN_FILAMENT_BUNDLE_ASSEMBLY	FNDC4	3	26	68	10106	17.1482	0.000678123	0.568005	ASAP3;ROCK1;SWAP70
C5.BP	GO_ACTIN_MYOSIN_FILAMENT_SLIDING	ITPKB	2	11	37	10106	49.6609	0.000702623	0.581499	MYBPC2;TNNT2
C5.BP	GO_POSITIVE_REGULATION_OF_CALCIUM_ION_TRANSPORT	COL13A1	2	5	87	10106	46.4644	0.000720409	0.591381	ARRB2;TRDN
C5.BP	GO_MAINTENANCE_OF_PROTEIN_LOCALIZATION_IN_ORGANELLE	MMRN1	2	18	23	10106	48.8213	0.000741479	0.60364	GPAA1;TOPORS
C5.BP	GO_NEGATIVE_REGULATION_OF_SMALL_GTPASE_MEDIATED_SIGNAL_TRANSDUCTION	TOX3	3	62	31	10106	15.7742	0.000874527	0.663372	CUL3;RASAL1;TNK1
C5.BP	GO_DEPHOSPHORYLATION	ZFP64	3	10	206	10106	14.7175	0.000901144	0.673429	IMPA1;LPIN2;MYH3
C5.BP	GO_NEGATIVE_REGULATION_OF_LEUKOCYTE_APOPTOTIC_PROCESS	BMP4	2	14	34	10106	42.4622	0.000974799	0.701982	BMP4;HCLS1
C5.BP	GO_RIBONUCLEOPROTEIN_COMPLEX_BIOGENESIS	DGKQ	5	25	321	10106	6.29657	0.000986102	0.709201	EXOSC4;LSM14A;NHP2;RPL27A;TBL3
C5.BP	GO_PROTEIN_LOCALIZATION	CCNT2	17	57	1364	10106	2.20973	0.0010043	0.712748	ABL1;ARL6IP1;ATXN3;COG7;DMBT1;ECT2;FLNB;GLRB;MARCH5;MFF;NBEA;NLGN1;RANBP6;SNAP91;SNX10;SNX6;TBC1D9
C5.BP	GO_MUSCLE_ADAPTATION	BARX1	2	18	27	10106	41.5885	0.00102436	0.717022	MYOG;NOS3
C5.BP	GO_IMMUNE_RESPONSE	FNDC3B	9	33	829	10106	3.32471	0.00102543	0.717022	C5AR1;CTSC;CXCL12;GPR65;IFNGR2;LY96;MICB;PTGER4;VNN1
C5.BP	GO_ADENYLATE_CYCLASE_INHIBITING_G_PROTEIN_COUPLED_RECEPTOR_SIGNALING_PATHWAY	VPS13C	3	35	58	10106	14.935	0.00103064	0.718856	FFAR3;GRM4;SSTR5
C5.BP	GO_ORGANONITROGEN_COMPOUND_METABOLIC_PROCESS	DLG2	12	34	1364	10106	2.61497	0.00108347	0.74097	ADSL;ATP6AP2;CTRB2;DLG2;FMO2;GLB1;IDH3B;MRPL46;NDUFV2;PDGFRB;PDHB;PLA2G3
C5.BP	GO_FC_EPSILON_RECEPTOR_SIGNALING_PATHWAY	FER	2	5	107	10106	37.7794	0.00108774	0.74097	FER;PSMB1
C5.BP	GO_NUCLEOTIDE_EXCISION_REPAIR_DNA_DAMAGE_RECOGNITION	BCKDK	2	24	22	10106	38.2803	0.00121292	0.783153	COPS7A;UBA52
C5.BP	GO_POSITIVE_REGULATION_OF_LIPID_BIOSYNTHETIC_PROCESS	SREBF1	2	10	55	10106	36.7491	0.00127262	0.802806	PLA2G4A;SREBF1
C5.BP	GO_NEGATIVE_REGULATION_OF_NUCLEAR_DIVISION	TRPS1	2	14	39	10106	37.0183	0.00128248	0.804454	DMRT1;ZW10
C5.BP	GO_RESPONSE_TO_AMINO_ACID	COL5A2	2	6	96	10106	35.0903	0.00130669	0.809784	COL5A2;GSS
C5.BP	GO_POSITIVE_REGULATION_OF_RESPONSE_TO_EXTRACELLULAR_STIMULUS	GAK	2	13	43	10106	36.1574	0.00133898	0.81769	MAPK3;SUPT5H
C5.BP	GO_RNA_POLYADENYLATION	GALC	2	27	21	10106	35.6473	0.00139905	0.839109	MTPAP;NUDT21
C5.BP	GO_TUMOR_NECROSIS_FACTOR_MEDIATED_SIGNALING_PATHWAY	GCKR	2	6	100	10106	33.6867	0.00141695	0.843929	EDA2R;PSMD7
C5.BP	GO_REGULATION_OF_LEUKOCYTE_CHEMOTAXIS	HLA-DRB6	2	7	85	10106	33.9697	0.00142854	0.848099	NBL1;PF4V1
C5.BP	GO_REGULATION_OF_TRANSCRIPTION_FROM_RNA_POLYMERASE_II_PROMOTER	WWOX	4	5	1373	10106	5.88842	0.00151306	0.877673	ATF1;CRY1;EED;WWOX
C5.BP	GO_CELLULAR_RESPONSE_TO_CAMP	PKP2	2	14	43	10106	33.5748	0.00155793	0.888099	AQP8;SLC5A5
C5.BP	GO_REGULATION_OF_ACTIN_FILAMENT_BUNDLE_ASSEMBLY	TPM1	2	9	68	10106	33.0261	0.00155784	0.888099	TPM1;WASF2
C5.BP	GO_POSITIVE_REGULATION_OF_T_CELL_PROLIFERATION	DSG3	2	8	78	10106	32.391	0.00159789	0.892926	CD3E;CD6
C5.BP	GO_NEGATIVE_REGULATION_OF_ESTABLISHMENT_OF_PROTEIN_LOCALIZATION	CYP1A2	3	15	163	10106	12.4	0.00162522	0.903894	BTN2A2;CYLD;STXBP5L
C5.BP	GO_TRANSMEMBRANE_TRANSPORT	PDLIM2	3	4	769	10106	9.85631	0.00165618	0.913784	ATP1B1;GABRB2;SLC25A16
C5.BP	GO_SULFUR_AMINO_ACID_METABOLIC_PROCESS	ZNF184	2	17	39	10106	30.4857	0.00190272	0.976301	ADO;MTHFD2L
C5.BP	GO_REGULATION_OF_CYTOPLASMIC_TRANSLATION	ADAMTS20	1	6	8	10106	210.542	0.00474143	1	NCK1
C5.BP	GO_CELL_DIVISION	AHR	7	63	331	10106	3.39241	0.00434947	1	CEP63;CETN3;CKS1B;GNAI1;PPP1CB;SPAST;SYCP2
C5.BP	GO_ESTABLISHMENT_OF_ENDOTHELIAL_INTESTINAL_BARRIER	ATF6	1	8	10	10106	126.325	0.00789145	1	PTPRS
C5.BP	GO_CELLULAR_RESPONSE_TO_ABIOTIC_STIMULUS	BIN3	2	4	226	10106	22.3584	0.00290005	1	PBK;RAB11B
C5.BP	GO_POSITIVE_REGULATION_OF_B_CELL_PROLIFERATION	BST1	1	3	29	10106	116.161	0.00858491	1	BST1
C5.BP	GO_POSITIVE_REGULATION_OF_TRANSCRIPTION_FROM_RNA_POLYMERASE_II_PROMOTER_IN_RESPONSE_TO_ENDOPLASMIC_RETICULUM_STRESS	CA8	1	6	11	10106	153.121	0.00651464	1	ATF6
C5.BP	GO_DRUG_CATABOLIC_PROCESS	CCDC82	1	2	13	10106	388.692	0.0025712	1	FMO4
C5.BP	GO_CYTOKINETIC_PROCESS	COL3A1	1	6	8	10106	210.542	0.00474143	1	KIF23
C5.BP	GO_VESICLE_LOCALIZATION	COQ7	2	8	165	10106	15.3121	0.00695481	1	F8;NDE1
C5.BP	GO_EPIDERMIS_DEVELOPMENT	CTNND1	2	6	186	10106	18.1111	0.0048138	1	KRT34;KRT76
C5.BP	GO_INSULIN_RECEPTOR_SIGNALING_PATHWAY	CYP17A1	2	11	70	10106	26.2494	0.00249835	1	ATP6V0A1;KL
C5.BP	GO_PROTEIN_NEDDYLATION	DCUN1D1	1	9	9	10106	124.765	0.0079897	1	DCUN1D1
C5.BP	GO_LOCALIZATION_WITHIN_MEMBRANE	DDRGK1	2	14	100	10106	14.4371	0.0081638	1	SEC13;SSNA1
C5.BP	GO_ESTABLISHMENT_OF_PROTEIN_LOCALIZATION_TO_CHROMOSOME	FGF20	1	4	10	10106	252.65	0.00395276	1	HIST1H1B
C5.BP	GO_MEIOTIC_CHROMOSOME_SEPARATION	HSD17B1	1	20	7	10106	72.1857	0.0137752	1	STRA13
C5.BP	GO_SPHINGOID_METABOLIC_PROCESS	LAMP3	1	6	7	10106	240.619	0.00414978	1	KDSR
C5.BP	GO_PROTEIN_CHROMOPHORE_LINKAGE	LRRC37A3	1	6	9	10106	187.148	0.00533279	1	CRY2
C5.BP	GO_CYTOSOLIC_TRANSPORT	NCKIPSD	4	40	145	10106	6.96966	0.00248818	1	CLTCL1;HOOK2;PIP5K1C;SYT13
C5.BP	GO_SUBSTRATE_ADHESION_DEPENDENT_CELL_SPREADING	OGFOD2	2	22	31	10106	29.6364	0.00202474	1	AXL;FZD7
C5.BP	GO_REGULATION_OF_CELLULAR_PH	PAQR3	2	26	57	10106	13.6383	0.00931334	1	ATP6V1G1;CA7
C5.BP	GO_REGULATION_OF_WNT_SIGNALING_PATHWAY_PLANAR_CELL_POLARITY_PATHWAY	PLEKHM1	1	13	8	10106	97.1731	0.0102482	1	MLLT3
C5.BP	GO_REGULATION_OF_ESTABLISHMENT_OF_PLANAR_POLARITY	POR	3	31	88	10106	11.1136	0.00240443	1	AP2M1;PSMC5;PSMD2
C5.BP	GO_POSITIVE_REGULATION_OF_MUSCLE_CELL_DIFFERENTIATION	RAI1	2	24	69	10106	12.2053	0.011509	1	NEU2;TCF3
C5.BP	GO_LYSOSOMAL_TRANSPORT	SCARB2	2	17	55	10106	21.6171	0.00375334	1	SCARB2;SORT1
C5.BP	GO_MEMBRANE_ORGANIZATION	SMARCA2	4	12	677	10106	4.97587	0.00640245	1	ATP8A1;BNIP3L;RALA;TOR1AIP1
C5.BP	GO_MITOTIC_CELL_CYCLE	SORBS3	5	21	596	10106	4.03723	0.00647957	1	CNOT6;NEK4;PPM1D;USH1C;USP3
C5.BP	GO_POSITIVE_REGULATION_OF_INSULIN_LIKE_GROWTH_FACTOR_RECEPTOR_SIGNALING_PATHWAY	STAB1	1	5	11	10106	183.745	0.00543155	1	IGFBP4
C5.BP	GO_NEGATIVE_REGULATION_OF_NEUROTRANSMITTER_SECRETION	SYT11	1	5	8	10106	252.65	0.00395256	1	SYT11
C5.BP	GO_FEMALE_SEX_DIFFERENTIATION	TIAL1	2	15	101	10106	13.3413	0.00954032	1	BAK1;BMPR1B
C5.BP	GO_PROTEOLYSIS	TMEM59	4	8	844	10106	5.98697	0.00257203	1	HERC4;PCNP;PMAIP1;TMEM59
C5.BP	GO_INNER_DYNEIN_ARM_ASSEMBLY	USP25	1	11	5	10106	183.745	0.00543155	1	DNAH7
C5.BP	GO_BRANCHED_CHAIN_AMINO_ACID_METABOLIC_PROCESS	ZNF277	1	4	21	10106	120.31	0.00828725	1	DBT
C5.BP	GO_STEM_CELL_DIFFERENTIATION	ZNF646	2	7	160	10106	18.0464	0.00496503	1	ACE;ETV4
