# Supplementary material for: The landscape of multiscale transcriptomic networks and key regulators in Parkinson’s disease
Source: Nat Commun. 2019 Nov 20;10:5234. doi: 10.1038/s41467-019-13144-y (PMC6868244; doi:10.1038/s41467-019-13144-y)
Supplement: Supplementary file 10 — Dataset 9 [file 41467_2019_13144_MOESM10_ESM.xlsx]

## Sheet: Sheet1
Supplementary Data 9. Enrichment of the PD DEGs in the 2-layer network neighborhoods of the PD GWAS genes.
Set1	Set2	Overlap size	Set2 size	Set1 size	Background size	Fold enrichment	P value	Corrected P value_BH	Overlap genes
INPP5F	DN	48	682	82	11334	9.72806	9.89121e-38	2.4728e-35	NEFH;BASP1;SULT4A1;SCG2;HMP19;COPG2IT1;STMN2;ATP8A2;RGS7;RFK;SYNGR3;KCND3;SYT1;SHOC2;TMEM35;THY1;VAV3;INA;STXBP1;REEP1;NEFL;ERC2;NMNAT2;RALYL;GAP43;ANKRD34C;GBE1;SNCG;NRIP3;CHD5;GRIA1;RAB15;SCN3B;CACNA2D2;NUDT11;SV2B;SV2C;LBH;ACHE;NRXN3;KCNQ2;CNIH3;RTN2;HN1;FGF12;ARHGEF9;MINA;CACNG3
GCH1	DN	30	682	47	11334	10.6077	1.35343e-25	1.69178e-23	PRKAR2B;UAP1;TRIM36;FGF13;DDC;SLC18A2;PCDH8;SCG2;SLC6A3;SDC1;DLK1;KCNJ6;EN1;HMP19;PCSK1;GCH1;PID1;SLITRK5;SUB1;FJX1;PYGL;ZNF226;HPCAL4;CADPS2;COPG2IT1;ALDH1A1;NR4A2;AGTR1;CLSTN2;CDH8
RIT2	DN	36	682	72	11334	8.30938	2.65832e-25	2.21527e-23	GNG3;RPH3A;SNCB;UCHL1;SNAP91;SRD5A1;AMPH;BSCL2;ATP6V1B2;PNMAL1;STXBP1;UQCRC1;OGDHL;NRG1;LRRC49;CADPS;KIF3C;RCAN2;SLC9A6;CHGB;RET;MDH2;RUNDC3A;ATP6V0E2;BEX1;HARS;TUBA4A;PPM1E;SCG3;TUSC2;PTDSS1;BBS7;RIT2;PSME3;MAGI1;C10ORF76
SCN3A	DN	22	682	38	11334	9.62139	9.0199e-18	5.63743e-16	BASP1;SYNGR3;NMNAT2;RALYL;ANKRD34C;RAB15;NUDT11;SCN3A;INSM1;SCN2A;SLC24A3;PBX1;CNTN6;CUX2;NELL2;CBLN1;COL11A1;ATP2A3;DENR;CSRNP3;KIAA0319;LXN
PBX1	DN	20	682	36	11334	9.23265	8.68311e-16	4.34156e-14	BASP1;SYNGR3;NMNAT2;RALYL;ANKRD34C;RAB15;NUDT11;SCN3A;INSM1;SCN2A;SLC24A3;PBX1;CNTN6;CUX2;NELL2;CBLN1;COL11A1;ATP2A3;DENR;CSRNP3
ALAS1	DN	25	682	74	11334	5.61445	4.21702e-13	1.75709e-11	ATP5B;IDH3B;ATP6V1B2;NDUFA9;ATP5G3;PNMAL1;PFKM;NDUFV2;PSMC1;KIFAP3;PCMT1;CYC1;CHN1;RAP1GDS1;B4GALT6;DOLK;WDR46;GABARAPL1;PSMA1;COQ4;PIGZ;ALDOA;ALAS1;AFG3L2;C3ORF18
SH3GL2	DN	25	682	75	11334	5.53959	5.9724e-13	2.133e-11	ATP5B;IDH3B;ATP6V1B2;NDUFA9;ATP5G3;PNMAL1;PFKM;NDUFV2;PSMC1;KIFAP3;CYC1;CHN1;B4GALT6;DOLK;GABARAPL1;PSMA1;COQ4;PIGZ;ALDOA;ALAS1;AFG3L2;MAP2;ST8SIA3;PNMA3;CDKN3
SYT17	DN	13	682	25	11334	8.64176	3.21745e-10	1.00545e-08	FGF13;DDC;SLC18A2;PCDH8;SLC6A3;SDC1;DLK1;KCNJ6;EN1;HPCAL4;CADPS2;CDH8;GABRB1
BAG3	UP	15	264	89	11334	7.2357	1.7717e-09	4.92139e-08	DNAJA1;IL17RB;PHF10;DNAJB1;STIP1;RELN;NFIL3;IER5;RASGRF1;BAG3;ATF4;CRYAB;HNRNPH3;HIST1H2BK;CRY1
AAK1	DN	23	682	97	11334	3.94053	9.54669e-09	2.38667e-07	RAB6B;GNG3;HK1;RIMS3;GNB5;SEZ6L;SLITRK3;ZWINT;RPH3A;SNCB;UCHL1;SNAP91;SRD5A1;NDFIP1;KCNAB2;NISCH;AMPH;BSCL2;CDK5;CAMK2B;GABRA4;C1ORF216;FXYD7
CCNT2	DN	17	682	61	11334	4.63146	6.44593e-08	1.46498e-06	SNAP91;SACM1L;NAP1L2;NAP1L3;SNX10;NPTN;TSPAN13;TMEM14A;NBEA;SLC25A32;QPCT;SEPHS2;RNF14;LPPR4;RANBP6;MCAT;CHL1
PPFIBP1	DN	10	682	21	11334	7.9137	1.12199e-07	2.33748e-06	BSCL2;BLVRB;C12ORF10;UQCRC1;SLC4A3;OGDHL;PSMD2;PSMC5;AP2M1;ANXA6
BDNF	UP	7	264	24	11334	12.5218	8.47174e-07	1.62918e-05	WWC3;HIST1H2AC;KLHL21;PAN2;HIST2H2BE;ZNF692;C9ORF114
OGFOD2	DN	10	682	28	11334	5.93527	2.83812e-06	5.06806e-05	GSS;FIBP;CD2BP2;PCYOX1L;TRAPPC2L;PDXK;STX18;ASL;BZW2;FIG4
MRPS30	DN	18	682	92	11334	3.2515	7.49656e-06	0.000124943	PNMAL1;ENY2;C6ORF120;PRDM4;DLD;MOAP1;SUCLA2;HIGD1A;HMGCR;TERF2IP;NDUFB5;WRB;IDI1;UBE2V2;MAD2L1;DZIP3;CMAS;COX7A2L
NISCH	DN	12	682	48	11334	4.15469	1.9165e-05	0.000299453	RAB6B;GNG3;HK1;RIMS3;GNB5;SLITRK3;ZWINT;KCNAB2;NISCH;CDK5;CAMK2B;FXYD7
POR	DN	10	682	34	11334	4.88787	2.03942e-05	0.000299914	BSCL2;BLVRB;C12ORF10;UQCRC1;SLC4A3;OGDHL;PSMD2;PSMC5;AP2M1;ANXA6
DLG2	DN	10	682	37	11334	4.49156	4.59593e-05	0.000638323	IDH3B;NDUFV2;KIFAP3;PCMT1;RAP1GDS1;STAM;PSMG1;COPS3;PDHB;ASB6
DGKQ	DN	8	682	26	11334	5.11347	9.76617e-05	0.00128502	RAB2A;MKRN1;NDEL1;NEFH;PAM;SAMM50;BASP1;NHP2
GPNMB	UP	7	264	56	11334	5.36648	0.000300501	0.00375626	DNAJA1;NFIL3;IER5;CRY1;HSPA6;BCL2A1;CASP7
BCKDK	DN	7	682	28	11334	4.15469	0.00107754	0.0122448	GSS;FIBP;CD2BP2;COPS7A;PCYOX1L;TRAPPC2L;EIF3I
HTR2A	DN	7	682	28	11334	4.15469	0.00107754	0.0122448	BASP1;SCN8A;STMN2;HTR2A;GPR161;ATP8A2;CCDC25
BST1	UP	2	264	4	11334	21.4659	0.00314415	0.0341756	LOC399491;RBM6
COL5A2	DN	3	682	6	11334	8.30938	0.00378192	0.039395	GSS;FIBP;PDXK
WWOX	UP	2	264	5	11334	17.1727	0.00515979	0.0515979	CRY1;ATF1
FAM171A1	UP	4	264	31	11334	5.53959	0.00551888	0.0530662	NKX2-2;MYO9B;FAM171A1;CD22
COQ7	DN	3	682	8	11334	6.23204	0.00966882	0.0895261	MTCH2;SPCS1;MAGED1
ZNF184	UP	3	264	20	11334	6.43977	0.0106228	0.0948467	WWC3;SALL1;SMAD4
BDNF	DN	5	682	24	11334	3.46224	0.0127009	0.109491	RAB6B;GNG3;FXYD7;PPFIA2;BDNF
TOX3	DN	9	682	67	11334	2.23237	0.018351	0.152925	SNAP91;SACM1L;NAP1L2;NBEA;SEPHS2;RANBP6;EPS15;LDB2;MYRIP
IL1R2	UP	2	264	11	11334	7.80579	0.0258789	0.208701	CLIC1;S100A12
SNCA	DN	3	682	13	11334	3.8351	0.0394426	0.308145	TRIM58;DCX;SNCA
C8orf4	DN	2	682	6	11334	5.53959	0.0461246	0.347833	ATP5B;CYC1
ADAMTS9	UP	3	264	35	11334	3.67987	0.0473053	0.347833	MAFF;CEBPB;ADAMTS1
HLA-DQA1	UP	2	264	16	11334	5.36648	0.0523302	0.373787	SLC7A7;LHFPL2
NCKIPSD	UP	3	264	41	11334	3.14135	0.069698	0.484014	TCF12;SAV1;KRCC1
NCKIPSD	DN	5	682	41	11334	2.02668	0.0977793	0.646438	SYNGR3;CRMP1;APBA1;CLTCL1;ADD2
MCCC1	DN	2	682	9	11334	3.69306	0.0982586	0.646438	COMMD8;PSMC6
SATB1	DN	3	682	20	11334	2.49282	0.115554	0.74073	TRIM58;DCX;SNCA
LHFPL2	UP	3	264	52	11334	2.47684	0.120492	0.753075	SLC7A7;LHFPL2;VSIG4
ZNF646	DN	2	682	11	11334	3.02159	0.138804	0.846363	PNMAL1;THNSL1
STK39	DN	3	682	22	11334	2.2662	0.143167	0.852186	MOAP1;DDX1;GALNT11
CCNT2	UP	3	264	61	11334	2.1114	0.169477	0.985334	SIRT2;TMEM109;MAP3K11
USP25	DN	2	682	13	11334	2.55673	0.182179	1	LGI2;DCTPP1
AAK1	UP	4	264	97	11334	1.77038	0.190012	1	WWC3;LRP2;HIST1H2AC;ZNF83
FNDC3B	UP	2	264	35	11334	2.45325	0.19577	1	SLC7A7;MICB
AHR	UP	3	264	66	11334	1.95145	0.198806	1	SLC38A2;AMD1;ACSL1
SREBF1	UP	1	264	10	11334	4.29318	0.210044	1	MICB
OCA2	UP	1	264	11	11334	3.90289	0.22846	1	LRP4
FNDC4	DN	3	682	28	11334	1.78058	0.23594	1	CLSTN3;SULT4A1;PPFIA3
HLA-DRA	UP	3	264	76	11334	1.69468	0.260454	1	ADAMTS1;SLC7A7;RHBDF2
PDE10A	UP	1	264	13	11334	3.30245	0.26402	1	CLIC1
ZNF277	DN	1	682	5	11334	3.32375	0.266812	1	COPS7A
TRPS1	DN	2	682	17	11334	1.95515	0.272819	1	AP3M2;ACTR10
DDRGK1	UP	1	264	15	11334	2.86212	0.297947	1	SYNGR2
NISCH	UP	2	264	48	11334	1.78883	0.308145	1	WWC3;ZNF83
ITIH4	UP	1	264	16	11334	2.68324	0.314321	1	ATF1
SCARB2	UP	1	264	17	11334	2.5254	0.330315	1	SYNJ2
LSM7	UP	1	264	20	11334	2.14659	0.376101	1	RPL13A
MMRN1	UP	1	264	20	11334	2.14659	0.376101	1	MMRN1
LRRC37A3	DN	1	682	8	11334	2.07735	0.391424	1	CRY2
CYP1B1	UP	1	264	23	11334	1.8666	0.418767	1	CLIC1
SORBS3	UP	1	264	23	11334	1.8666	0.418767	1	CNOT6
DGKQ	UP	1	264	26	11334	1.65122	0.458526	1	LSM14A
KLHL7	UP	1	264	26	11334	1.65122	0.458526	1	TULP3
GALC	UP	1	264	27	11334	1.59007	0.471168	1	CHKA
OGFOD2	UP	1	264	28	11334	1.53328	0.483515	1	PNRC1
HLA-DRB6	DN	1	682	11	11334	1.5108	0.494882	1	C7ORF43
CNNM2	DN	1	682	12	11334	1.3849	0.525306	1	ATP6V0D1
ZFP64	DN	1	682	12	11334	1.3849	0.525306	1	IMPA1
PDE10A	DN	1	682	13	11334	1.27837	0.5539	1	APOC1
FAM171A1	DN	2	682	31	11334	1.07218	0.564416	1	ENY2;C6ORF120
VPS13C	UP	1	264	36	11334	1.19255	0.572494	1	ITPR2
PLEKHM1	DN	1	682	14	11334	1.18705	0.580774	1	NBEA
CYP1A2	DN	1	682	15	11334	1.10792	0.606032	1	NSDHL
BMP4	DN	1	682	16	11334	1.03867	0.629769	1	IMPACT
MRPS30	UP	2	264	92	11334	0.9333	0.635846	1	CD22;LRP10
ANK2	DN	2	682	37	11334	0.898312	0.661417	1	PAFAH1B1;SNX4
MMRN1	DN	1	682	20	11334	0.830938	0.71127	1	RPP14
HSD17B1	DN	1	682	23	11334	0.722555	0.760403	1	TELO2
KLHL7	DN	1	682	26	11334	0.639183	0.801185	1	RAB11A
GALC	DN	1	682	27	11334	0.61551	0.813176	1	MTPAP
RIT2	UP	1	264	72	11334	0.596275	0.81774	1	MAP4K4
ALAS1	UP	1	264	74	11334	0.58016	0.826185	1	THOC1
SH3GL2	UP	1	264	75	11334	0.572424	0.83026	1	THOC1
INPP5F	UP	1	264	82	11334	0.523559	0.856242	1	FAM63A
PAQR3	DN	1	682	32	11334	0.519337	0.863128	1	ATP6V1G1
QSER1	DN	1	682	32	11334	0.519337	0.863128	1	RPP40
MANEA	DN	1	682	36	11334	0.461632	0.893297	1	GCC2
GPNMB	DN	1	682	56	11334	0.296764	0.969317	1	TM7SF2
BAG3	DN	1	682	89	11334	0.186728	0.996095	1	TBC1D22A
ABCG2	DN	0	682	9	11334	0	1	1
ADAMTS20	DN	0	682	7	11334	0	1	1
ADAMTS9	DN	0	682	35	11334	0	1	1
AHR	DN	0	682	66	11334	0	1	1
ANXA1	DN	0	682	15	11334	0	1	1
ATF6	DN	0	682	10	11334	0	1	1
BAP1	DN	0	682	23	11334	0	1	1
BARX1	DN	0	682	18	11334	0	1	1
BIN3	DN	0	682	4	11334	0	1	1
BST1	DN	0	682	4	11334	0	1	1
CA8	DN	0	682	6	11334	0	1	1
CCDC82	DN	0	682	3	11334	0	1	1
CD38	DN	0	682	6	11334	0	1	1
COL13A1	DN	0	682	7	11334	0	1	1
COL18A1	DN	0	682	11	11334	0	1	1
COL3A1	DN	0	682	6	11334	0	1	1
CRHR1	DN	0	682	10	11334	0	1	1
CTNND1	DN	0	682	6	11334	0	1	1
CTSB	DN	0	682	44	11334	0	1	1
CYP17A1	DN	0	682	11	11334	0	1	1
CYP1A1	DN	0	682	12	11334	0	1	1
CYP1B1	DN	0	682	23	11334	0	1	1
DCUN1D1	DN	0	682	11	11334	0	1	1
DDRGK1	DN	0	682	15	11334	0	1	1
DSG3	DN	0	682	8	11334	0	1	1
FER	DN	0	682	5	11334	0	1	1
FGF20	DN	0	682	5	11334	0	1	1
FNDC3B	DN	0	682	35	11334	0	1	1
GAK	DN	0	682	13	11334	0	1	1
GCKR	DN	0	682	7	11334	0	1	1
HIP1R	DN	0	682	12	11334	0	1	1
HLA-DQA1	DN	0	682	16	11334	0	1	1
HLA-DRA	DN	0	682	76	11334	0	1	1
IL1R2	DN	0	682	11	11334	0	1	1
ITGA8	DN	0	682	3	11334	0	1	1
ITIH3	DN	0	682	9	11334	0	1	1
ITIH4	DN	0	682	16	11334	0	1	1
ITPKB	DN	0	682	11	11334	0	1	1
LAMP3	DN	0	682	6	11334	0	1	1
LHFPL2	DN	0	682	52	11334	0	1	1
LMNB1	DN	0	682	6	11334	0	1	1
LSM7	DN	0	682	20	11334	0	1	1
MAPT	DN	0	682	11	11334	0	1	1
MLXIPL	DN	0	682	30	11334	0	1	1
MX2	DN	0	682	8	11334	0	1	1
NUCKS1	DN	0	682	24	11334	0	1	1
NUPL2	DN	0	682	4	11334	0	1	1
OCA2	DN	0	682	11	11334	0	1	1
PDLIM2	DN	0	682	6	11334	0	1	1
PHF7	DN	0	682	12	11334	0	1	1
PKD2	DN	0	682	10	11334	0	1	1
PKP2	DN	0	682	14	11334	0	1	1
PRDM2	DN	0	682	15	11334	0	1	1
PRRG4	DN	0	682	19	11334	0	1	1
RAI1	DN	0	682	25	11334	0	1	1
SCARB2	DN	0	682	17	11334	0	1	1
SEMA5A	DN	0	682	11	11334	0	1	1
SMARCA2	DN	0	682	15	11334	0	1	1
SORBS3	DN	0	682	23	11334	0	1	1
SPPL2B	DN	0	682	9	11334	0	1	1
SREBF1	DN	0	682	10	11334	0	1	1
STAB1	DN	0	682	7	11334	0	1	1
SYT11	DN	0	682	7	11334	0	1	1
TBL2	DN	0	682	48	11334	0	1	1
TIAL1	DN	0	682	16	11334	0	1	1
TMEM59	DN	0	682	8	11334	0	1	1
TPM1	DN	0	682	9	11334	0	1	1
TSHZ2	DN	0	682	16	11334	0	1	1
UNC13B	DN	0	682	7	11334	0	1	1
VPS13C	DN	0	682	36	11334	0	1	1
WWOX	DN	0	682	5	11334	0	1	1
ZNF184	DN	0	682	20	11334	0	1	1
ABCG2	UP	0	264	9	11334	0	1	1
ADAMTS20	UP	0	264	7	11334	0	1	1
ANK2	UP	0	264	37	11334	0	1	1
ANXA1	UP	0	264	15	11334	0	1	1
ATF6	UP	0	264	10	11334	0	1	1
BAP1	UP	0	264	23	11334	0	1	1
BARX1	UP	0	264	18	11334	0	1	1
BCKDK	UP	0	264	28	11334	0	1	1
BIN3	UP	0	264	4	11334	0	1	1
BMP4	UP	0	264	16	11334	0	1	1
C8orf4	UP	0	264	6	11334	0	1	1
CA8	UP	0	264	6	11334	0	1	1
CCDC82	UP	0	264	3	11334	0	1	1
CD38	UP	0	264	6	11334	0	1	1
CNNM2	UP	0	264	12	11334	0	1	1
COL13A1	UP	0	264	7	11334	0	1	1
COL18A1	UP	0	264	11	11334	0	1	1
COL3A1	UP	0	264	6	11334	0	1	1
COL5A2	UP	0	264	6	11334	0	1	1
COQ7	UP	0	264	8	11334	0	1	1
CRHR1	UP	0	264	10	11334	0	1	1
CTNND1	UP	0	264	6	11334	0	1	1
CTSB	UP	0	264	44	11334	0	1	1
CYP17A1	UP	0	264	11	11334	0	1	1
CYP1A1	UP	0	264	12	11334	0	1	1
CYP1A2	UP	0	264	15	11334	0	1	1
DCUN1D1	UP	0	264	11	11334	0	1	1
DLG2	UP	0	264	37	11334	0	1	1
DSG3	UP	0	264	8	11334	0	1	1
FER	UP	0	264	5	11334	0	1	1
FGF20	UP	0	264	5	11334	0	1	1
FNDC4	UP	0	264	28	11334	0	1	1
GAK	UP	0	264	13	11334	0	1	1
GCH1	UP	0	264	47	11334	0	1	1
GCKR	UP	0	264	7	11334	0	1	1
HIP1R	UP	0	264	12	11334	0	1	1
HLA-DRB6	UP	0	264	11	11334	0	1	1
HSD17B1	UP	0	264	23	11334	0	1	1
HTR2A	UP	0	264	28	11334	0	1	1
ITGA8	UP	0	264	3	11334	0	1	1
ITIH3	UP	0	264	9	11334	0	1	1
ITPKB	UP	0	264	11	11334	0	1	1
LAMP3	UP	0	264	6	11334	0	1	1
LMNB1	UP	0	264	6	11334	0	1	1
LRRC37A3	UP	0	264	8	11334	0	1	1
MANEA	UP	0	264	36	11334	0	1	1
MAPT	UP	0	264	11	11334	0	1	1
MCCC1	UP	0	264	9	11334	0	1	1
MLXIPL	UP	0	264	30	11334	0	1	1
MX2	UP	0	264	8	11334	0	1	1
NUCKS1	UP	0	264	24	11334	0	1	1
NUPL2	UP	0	264	4	11334	0	1	1
PAQR3	UP	0	264	32	11334	0	1	1
PBX1	UP	0	264	36	11334	0	1	1
PDLIM2	UP	0	264	6	11334	0	1	1
PHF7	UP	0	264	12	11334	0	1	1
PKD2	UP	0	264	10	11334	0	1	1
PKP2	UP	0	264	14	11334	0	1	1
PLEKHM1	UP	0	264	14	11334	0	1	1
POR	UP	0	264	34	11334	0	1	1
PPFIBP1	UP	0	264	21	11334	0	1	1
PRDM2	UP	0	264	15	11334	0	1	1
PRRG4	UP	0	264	19	11334	0	1	1
QSER1	UP	0	264	32	11334	0	1	1
RAI1	UP	0	264	25	11334	0	1	1
SATB1	UP	0	264	20	11334	0	1	1
SCN3A	UP	0	264	38	11334	0	1	1
SEMA5A	UP	0	264	11	11334	0	1	1
SMARCA2	UP	0	264	15	11334	0	1	1
SNCA	UP	0	264	13	11334	0	1	1
SPPL2B	UP	0	264	9	11334	0	1	1
STAB1	UP	0	264	7	11334	0	1	1
STK39	UP	0	264	22	11334	0	1	1
SYT11	UP	0	264	7	11334	0	1	1
SYT17	UP	0	264	25	11334	0	1	1
TBL2	UP	0	264	48	11334	0	1	1
TIAL1	UP	0	264	16	11334	0	1	1
TMEM59	UP	0	264	8	11334	0	1	1
TOX3	UP	0	264	67	11334	0	1	1
TPM1	UP	0	264	9	11334	0	1	1
TRPS1	UP	0	264	17	11334	0	1	1
TSHZ2	UP	0	264	16	11334	0	1	1
UNC13B	UP	0	264	7	11334	0	1	1
USP25	UP	0	264	13	11334	0	1	1
ZFP64	UP	0	264	12	11334	0	1	1
ZNF277	UP	0	264	5	11334	0	1	1
ZNF646	UP	0	264	11	11334	0	1	1
