# Supplementary material for: The landscape of multiscale transcriptomic networks and key regulators in Parkinson’s disease
Source: Nat Commun. 2019 Nov 20;10:5234. doi: 10.1038/s41467-019-13144-y (PMC6868244; doi:10.1038/s41467-019-13144-y)
Supplement: Supplementary file 11 — Dataset 10 [file 41467_2019_13144_MOESM11_ESM.xlsx]

## Sheet: Sheet1
Supplementary Data 10. The genes in response to Stmn2 knockdown in the mouse SN.
Gene	logFC	logCPM	LR	PValue	FDR
Jchain	5.80153	7.77879	20.1344	7.21858e-06	0.000843213
Mzb1	4.30874	2.27788	33.385	7.56043e-09	3.58453e-06
Slpi	4.1745	3.5607	17.8731	2.36137e-05	0.00211012
Gpnmb	3.88307	5.56213	22.3416	2.28211e-06	0.000343809
H2-M2	3.78115	1.55653	21.8145	3.00329e-06	0.000420983
Clec7a	3.29599	5.10242	18.9606	1.33443e-05	0.00139682
Pou2af1	3.2608	2.04064	33.774	6.1901e-09	3.11826e-06
Lyz2	3.1524	7.392	26.8485	2.20045e-07	6.69269e-05
Prg2	3.13523	0.398646	19.6655	9.22518e-06	0.00104725
Cd79a	3.01876	0.455714	42.9158	5.71485e-11	6.58024e-08
Oosp1	2.94362	-0.596487	15.6472	7.63248e-05	0.00498414
Cst7	2.92169	4.23068	12.2965	0.000453804	0.0176699
Tnfrsf13b	2.9168	0.112581	55.2274	1.07362e-13	4.32667e-10
Ms4a7	2.8876	2.48624	42.2817	7.9027e-11	8.49277e-08
Itgax	2.85701	4.60728	24.0486	9.39348e-07	0.000182437
Lag3	2.78741	3.78744	25.6214	4.15417e-07	0.000106294
Lax1	2.74502	1.54546	21.4588	3.61513e-06	0.000485633
Glipr1	2.71076	1.83843	25.8032	3.78066e-07	0.000101331
Cmah	2.70124	2.80903	28.3417	1.01681e-07	3.51764e-05
Fut1	2.67461	0.00756386	27.6888	1.42487e-07	4.68753e-05
Bhlha15	2.66257	0.543988	28.106	1.14849e-07	3.85703e-05
Ctse	2.617	0.883678	51.5252	7.06837e-13	1.42428e-09
Irf4	2.61153	2.45633	37.7949	7.85864e-10	6.03244e-07
Fcrla	2.54785	0.622592	26.654	2.43343e-07	7.13217e-05
H2-Oa	2.52973	1.43793	12.7059	0.00036451	0.0151051
Hpse	2.51376	3.23312	15.7866	7.09037e-05	0.00472354
Trem2	2.49497	4.89371	52.6939	3.89801e-13	1.04726e-09
Tmem154	2.44757	1.2026	35.2544	2.89323e-09	1.70437e-06
Cd68	2.44114	3.496	38.0824	6.78194e-10	5.46625e-07
Serpina3n	2.43283	6.26361	23.4576	1.27695e-06	0.000226203
Cd84	2.42397	4.28079	40.2408	2.24511e-10	2.12889e-07
Fam46c	2.42016	3.74901	23.746	1.09926e-06	0.000204886
Cd22	2.41952	2.47	35.3072	2.81589e-09	1.70437e-06
Cd200r4	2.39645	0.853098	11.0894	0.000868209	0.0289164
Ly6d	2.31338	0.0522192	13.9593	0.000186812	0.00965195
Serpinf2	2.28452	0.880654	32.3556	1.28384e-08	5.5934e-06
Cxcr4	2.24484	2.88245	20.4317	6.17973e-06	0.000749002
Tnfrsf17	2.2223	-0.489297	23.2255	1.44072e-06	0.000244467
Ly9	2.182	2.96174	14.7741	0.000121188	0.00707807
Plau	2.17586	3.44404	22.4294	2.18007e-06	0.000341191
Lpl	2.15238	3.53906	82.9675	8.34137e-20	6.72314e-16
C3	2.11365	5.65446	10.6647	0.00109199	0.0342067
Tmem221	2.111	-0.442581	21.4765	3.5819e-06	0.000485212
C1qa	2.09288	7.76119	14.125	0.000171055	0.00911612
Clec2g	2.0922	-0.841277	14.6997	0.000126064	0.00723187
Adgre1	2.08657	5.12741	24.6221	6.97462e-07	0.000147935
Tyrobp	2.06735	4.77259	23.5368	1.2255e-06	0.000219501
Cd109	2.02214	3.29994	54.2848	1.73434e-13	5.59151e-10
Acp5	2.0141	0.424283	9.5884	0.00195811	0.0494803
Prdm1	2.01261	1.83965	24.1382	8.96647e-07	0.000178444
Blnk	1.96079	2.11346	43.5028	4.23357e-11	5.45032e-08
C3ar1	1.96015	3.78103	19.5449	9.82637e-06	0.00110001
Siglecf	1.95313	2.07344	27.5159	1.55812e-07	4.92489e-05
Cd79b	1.94286	1.30452	17.2428	3.28949e-05	0.00271
Kcnn4	1.94154	1.41644	11.4206	0.000726343	0.0253984
Ccl6	1.89951	2.47909	39.6041	3.11028e-10	2.63883e-07
Ctss	1.89148	8.50472	13.6272	0.000222929	0.0108242
9930111J21Rik2	1.88499	0.371997	12.2737	0.000459399	0.0178446
C1qb	1.87865	6.94731	13.7196	0.000212225	0.0104599
Slc11a1	1.87829	3.4726	11.6395	0.000645664	0.0233366
Hvcn1	1.86609	2.69131	23.7126	1.11848e-06	0.000204886
AF251705	1.86507	3.09531	22.7649	1.83076e-06	0.000289332
C1qc	1.85453	6.85329	11.5187	0.00068898	0.0245174
Derl3	1.85211	1.26598	50.2962	1.32204e-12	2.13113e-09
Gfap	1.83335	9.39277	46.5933	8.73601e-12	1.28022e-08
Nuggc	1.78553	0.393805	13.2638	0.000270586	0.0122181
Ctsd	1.77615	9.70519	43.4294	4.39542e-11	5.45032e-08
Tram2	1.7672	0.694689	22.8664	1.73657e-06	0.000279935
Rbm47	1.76086	1.81807	32.9325	9.54141e-09	4.27243e-06
Mcoln2	1.75947	0.169101	13.8438	0.000198651	0.0100384
Ptafr	1.74612	2.3212	10.2437	0.00137155	0.0394811
Arl11	1.71166	0.478402	18.4216	1.7704e-05	0.00174017
Cyba	1.70532	4.33936	10.3532	0.0012925	0.0382286
Fcgr2b	1.7036	3.3914	15.7786	7.12048e-05	0.00472354
Wfdc17	1.68397	-0.0393219	13.7085	0.000213481	0.0104599
Abca1	1.67878	7.8399	86.1984	1.62762e-20	2.62372e-16
Prrg4	1.66275	1.9869	28.9124	7.57252e-08	2.7743e-05
Slc43a3	1.65793	1.59619	18.717	1.51622e-05	0.00154693
Fyb	1.632	3.75399	19.0725	1.25845e-05	0.00135241
St14	1.63093	2.48522	24.9879	5.76924e-07	0.000136765
Tnfaip8l2	1.62699	2.05586	16.2158	5.65212e-05	0.00399615
Fcrls	1.61868	4.63148	35.9534	2.02089e-09	1.30307e-06
Tlr8	1.61619	0.333106	12.7622	0.000353698	0.0148124
Apoe	1.6088	11.243	51.98	5.60688e-13	1.29118e-09
Btk	1.60148	1.37879	25.4066	4.64337e-07	0.000113411
Xlr	1.60089	1.29734	13.3661	0.000256211	0.0118795
Egr2	1.60003	0.562643	21.0509	4.47247e-06	0.000563252
Tlr1	1.59962	1.71949	13.1145	0.000293016	0.0130122
Tlr7	1.59916	2.98864	16.1741	5.77788e-05	0.00406723
Cebpa	1.59429	4.24738	33.3065	7.8721e-09	3.62566e-06
Cd300a	1.59344	2.7529	24.2923	8.27703e-07	0.000171059
Pqlc3	1.57397	2.21459	18.2067	1.98177e-05	0.00191295
Rasal3	1.55642	2.20883	9.60978	0.00193544	0.049366
A2m	1.552	5.59173	16.2435	5.57014e-05	0.00395554
Slc1a5	1.55151	2.29894	14.084	0.000174822	0.00923975
F9	1.53172	-0.345823	19.2453	1.14952e-05	0.00126056
Fcgr3	1.51999	4.82172	14.9367	0.000111182	0.00663795
Mafb	1.51929	3.68821	24.7889	6.39652e-07	0.000146516
Tlr13	1.51114	3.13552	13.3006	0.000265325	0.0121163
Syk	1.51012	3.29206	23.1582	1.49205e-06	0.000247956
Ptpn18	1.50871	1.99098	12.6103	0.00038363	0.015602
Apobec1	1.5039	3.14271	10.9229	0.000949827	0.0307454
Runx1	1.49812	2.30113	22.9209	1.68806e-06	0.000274864
Ticam2	1.48379	0.69102	25.7915	3.80361e-07	0.000101331
Dnase2a	1.48329	2.80159	30.5178	3.30819e-08	1.36739e-05
Plaur	1.48155	1.2721	17.0069	3.72445e-05	0.00297218
Ncf2	1.47967	3.32161	25.8205	3.74685e-07	0.000101331
Ctsz	1.47141	6.67778	13.768	0.000206831	0.0102905
Plek	1.47068	5.96217	15.9778	6.40901e-05	0.0043963
Cyth4	1.45844	4.35155	24.6544	6.85891e-07	0.000147935
Csf3r	1.447	2.93116	19.8564	8.34814e-06	0.000954411
H2-Ob	1.4256	1.30094	10.4931	0.00119822	0.0363502
Psrc1	1.4219	1.42793	18.9183	1.36438e-05	0.0014088
Milr1	1.41749	1.56934	13.5707	0.000229746	0.0108986
Nckap1l	1.41145	4.90188	16.9249	3.88876e-05	0.00307289
Arhgap25	1.41082	2.82588	20.1531	7.14841e-06	0.000841112
Pon3	1.40342	2.81392	28.325	1.02561e-07	3.51764e-05
Ugt1a7c	1.40243	0.641916	12.3286	0.000446059	0.0174951
Igsf6	1.39966	2.2455	10.7927	0.00101901	0.0323354
Ggta1	1.39006	3.4982	18.1505	2.0412e-05	0.00195858
Cnr2	1.38857	0.971339	9.98891	0.00157486	0.0427425
Dock2	1.38814	4.56621	12.3996	0.000429434	0.0169669
Trp53inp1	1.3881	6.14754	55.5943	8.90827e-14	4.32667e-10
Cd53	1.3875	4.57499	11.1686	0.000831947	0.0281078
Hpgds	1.38685	3.49778	25.5291	4.35756e-07	0.000109756
Sdc1	1.38097	3.11127	21.2759	3.97708e-06	0.000521223
Cx3cr1	1.38045	6.21885	32.1001	1.46432e-08	6.21182e-06
Abcc3	1.37435	2.86143	29.0595	7.01902e-08	2.63132e-05
Ctsh	1.36312	4.92216	12.1977	0.000478477	0.0184523
Tnfrsf1b	1.36237	3.70491	10.196	0.00140744	0.0402268
Pik3cg	1.34756	3.33983	24.2447	8.48413e-07	0.000173119
Slc37a2	1.33685	3.38567	24.7719	6.45324e-07	0.000146516
Vav1	1.33282	3.78767	10.3015	0.0013292	0.038786
Tgfb1	1.33216	1.40955	21.0762	4.41369e-06	0.000560508
Tnfrsf13c	1.33102	0.506007	16.5065	4.84848e-05	0.0035852
Tbxas1	1.331	2.51878	13.0837	0.000297876	0.0131196
Rab32	1.32875	2.32876	10.8301	0.000998614	0.0319398
Laptm5	1.32189	5.23024	9.77154	0.00177234	0.04623
Pik3r5	1.3057	2.22448	14.9886	0.00010816	0.00653012
Arhgap19	1.29428	3.23555	34.1836	5.01491e-09	2.7876e-06
Mdfic	1.29254	3.55314	13.9171	0.000191055	0.0097155
Klhl6	1.29069	2.65461	12.9878	0.000313528	0.0135345
Rab7b	1.28641	2.48411	17.8719	2.36284e-05	0.00211012
Mmp2	1.2826	2.50864	21.4327	3.66466e-06	0.000488218
Ctla2b	1.28233	1.35926	9.68449	0.0018583	0.0479292
Parvg	1.27481	3.17432	16.9402	3.85758e-05	0.00306326
Cd14	1.26993	2.26633	20.278	6.69677e-06	0.000793764
Hmha1	1.2636	3.67146	10.0111	0.00155598	0.0425237
F2rl1	1.26138	-0.255651	11.2129	0.000812303	0.0278603
Tgfbr1	1.25883	6.58545	37.2409	1.04402e-09	7.31721e-07
Fblim1	1.25097	1.66846	21.0753	4.41591e-06	0.000560508
Hpgd	1.23558	3.99785	19.048	1.27473e-05	0.00135272
9630013A20Rik	1.22986	2.7588	18.5524	1.65298e-05	0.00165503
Hexb	1.22866	7.72276	18.6821	1.54422e-05	0.00156559
Renbp	1.22604	2.87362	29.8615	4.64039e-08	1.82446e-05
Adap2	1.22444	3.15898	16.8931	3.95453e-05	0.00310961
Lyl1	1.21655	1.3476	13.6101	0.000224967	0.0108357
Cd200r1	1.21291	0.0479551	10.8224	0.00100278	0.0319462
Lrmp	1.20857	2.08476	10.2614	0.00135841	0.0393134
Dpt	1.20833	-0.0177041	12.7916	0.000348183	0.0147525
Pmaip1	1.20595	2.39368	23.0043	1.61644e-06	0.000265887
Cdkn1a	1.2025	2.83156	10.1844	0.00141632	0.0403376
Stab1	1.19317	4.91869	51.1037	8.76139e-13	1.56926e-09
Hexa	1.19185	6.23535	34.1115	5.20427e-09	2.79643e-06
Inpp5d	1.18628	4.6414	13.3341	0.000260629	0.0120038
Flnc	1.18114	4.13558	14.1217	0.000171351	0.00911612
Gm10863	1.17954	0.0307088	13.1584	0.000286235	0.0128212
Itgam	1.17746	5.39784	18.916	1.36604e-05	0.0014088
Gm5086	1.17635	0.644933	15.8489	6.86047e-05	0.00460795
Akna	1.17613	2.8309	13.3726	0.000255323	0.0118795
Clec4a3	1.17403	0.955518	14.1137	0.000172082	0.00912488
Aspg	1.16869	2.74972	18.1006	2.09535e-05	0.00199864
Ang	1.16833	1.10597	13.1606	0.000285902	0.0128212
Lox	1.16281	1.58284	13.3589	0.000257193	0.0118795
Cd9	1.15176	6.42759	26.9249	2.11519e-07	6.55708e-05
Serpine1	1.14454	1.94075	14.049	0.000178111	0.00935226
Wdfy4	1.13724	4.05527	11.9299	0.000552406	0.0207571
Sh3bp2	1.13602	2.96514	9.6117	0.00193341	0.049366
Naglu	1.13477	3.74141	17.1172	3.51419e-05	0.00283244
Plcg2	1.13013	4.02743	10.8421	0.000992177	0.0318604
Tlr6	1.12868	0.607401	10.3431	0.00129958	0.0382286
Ikbke	1.12675	2.04583	11.2987	0.000775608	0.0267726
Man2b1	1.12564	6.26055	23.2532	1.42013e-06	0.000244467
Igf2	1.12068	5.6531	23.1594	1.49116e-06	0.000247956
Lair1	1.11702	4.71217	10.2126	0.00139483	0.0400797
Cd33	1.11686	2.36157	13.938	0.000188936	0.0096687
Cox6b2	1.11246	0.926305	14.0008	0.000182732	0.00951527
Gpr183	1.1063	1.63218	24.638	6.91726e-07	0.000147935
1810011H11Rik	1.10597	0.5011	10.9178	0.000952445	0.0307684
Cd63	1.10213	6.09502	36.4756	1.54588e-09	1.03831e-06
Abcb1b	1.09656	2.93748	30.4093	3.49838e-08	1.40985e-05
Ccl9	1.08817	2.11832	16.4789	4.91956e-05	0.00362116
Hmox1	1.08735	2.95347	14.7281	0.00012418	0.00720064
4632428N05Rik	1.08691	5.6668	22.2355	2.41177e-06	0.000356676
Pyroxd2	1.08021	0.805584	15.3647	8.8631e-05	0.00555927
Jak3	1.07809	2.67168	10.4885	0.00120117	0.0363502
Il6ra	1.07782	2.37402	24.2055	8.65839e-07	0.000174467
Gusb	1.0771	4.39802	22.2647	2.37536e-06	0.000354544
Edem1	1.06028	5.91022	21.0912	4.3794e-06	0.000560508
Apoc1	1.05482	1.19563	10.7014	0.00107052	0.0337707
Dock8	1.05447	3.75115	11.4647	0.000709325	0.0249658
B4galt1	1.05111	3.55781	12.7618	0.00035377	0.0148124
Cybrd1	1.05029	2.12228	9.95448	0.00160459	0.0433265
Itgb5	1.03122	6.62114	41.6112	1.11356e-10	1.12191e-07
Eva1b	1.03043	1.35406	14.8991	0.000113414	0.00672147
S100a6	1.0236	3.75768	11.4963	0.000697335	0.0246514
Tnfrsf1a	1.01732	3.75583	13.9982	0.000182986	0.00951527
Fmod	1.01291	3.91747	12.5981	0.000386143	0.0156397
Pros1	1.01213	5.54328	18.995	1.31064e-05	0.00138088
Eaf2	1.01059	0.669503	12.6492	0.000375734	0.015491
Lpcat2	1.00456	4.70567	9.88962	0.00166214	0.0443604
Osmr	0.997835	3.53991	10.2038	0.0014015	0.0401283
Col1a1	0.996434	4.10238	21.3254	3.87564e-06	0.000512092
Gbgt1	0.993002	1.41374	9.65516	0.00188821	0.0485453
Tec	0.99082	2.68159	17.2366	3.30017e-05	0.00271
Myof	0.990766	3.99	13.1457	0.000288185	0.012833
Pou2f2	0.983981	0.88127	12.6367	0.00037825	0.0155245
Irak4	0.982901	2.40875	16.7671	4.22593e-05	0.00325943
P4ha3	0.98053	2.36762	15.5711	7.94585e-05	0.0051096
Gpr34	0.978051	3.97885	25.7759	3.83448e-07	0.000101331
Tgfbr2	0.972311	5.54539	17.24	3.29425e-05	0.00271
Csf2ra	0.966614	3.19114	12.632	0.000379196	0.0155245
Apbb1ip	0.96489	1.15046	21.0202	4.54468e-06	0.000567909
Rnaset2b	0.963989	2.92841	13.3112	0.000263819	0.0120817
Nfam1	0.963343	2.61048	15.5314	8.11451e-05	0.00515547
Ucp2	0.961396	4.08485	14.8305	0.000117615	0.00691955
Gpr160	0.960562	0.932015	10.4634	0.0012176	0.0366254
Pdlim4	0.957633	3.37339	19.5745	9.67497e-06	0.00109063
Pnpla7	0.954416	5.09123	18.4926	1.70562e-05	0.00168679
Tor4a	0.953683	2.5683	12.0061	0.000530274	0.0200658
Il10rb	0.951021	3.92169	17.169	3.41965e-05	0.00278408
Podn	0.94823	0.883754	9.89282	0.00165925	0.0443568
Fli1	0.944801	3.75976	15.5294	8.12338e-05	0.00515547
Txnip	0.939781	5.40498	13.1578	0.000286329	0.0128212
C5ar2	0.93589	0.898585	13.0025	0.000311081	0.0134802
Lrrk1	0.935576	3.55985	15.2926	9.20768e-05	0.00570876
Car5b	0.935428	2.69422	17.7675	2.49612e-05	0.00218682
Antxr2	0.931418	2.44163	12.6074	0.000384232	0.015602
F11r	0.929219	3.65948	15.152	9.91949e-05	0.0060569
Ggt5	0.927778	2.32689	14.3413	0.000152479	0.00838257
Ftl1	0.927486	7.72991	24.0695	9.29205e-07	0.000182437
Itpripl2	0.924757	4.72699	12.0692	0.000512618	0.0194891
Aebp1	0.924436	4.8455	14.1519	0.000168627	0.00903078
Tcirg1	0.924405	4.37035	9.70343	0.00183924	0.0475137
Rin3	0.9242	1.47732	15.1621	9.86646e-05	0.00604743
Csf1r	0.923095	6.79636	12.7791	0.00035052	0.0147916
Vwf	0.917616	5.84633	11.3079	0.000771797	0.0267556
Dhrs1	0.910718	6.22962	24.7327	6.58563e-07	0.000147445
Nfe2l2	0.909672	4.91921	16.5503	4.73771e-05	0.00351944
Emp1	0.909501	2.70976	10.1395	0.00145129	0.0409715
Lilra5	0.906801	0.167438	11.1779	0.000827794	0.0280927
Npc2	0.905745	7.06854	12.9594	0.000318324	0.0136837
Emilin1	0.902324	2.28819	10.2788	0.00134569	0.0391563
Aqp4	0.900266	9.57659	39.8229	2.78059e-10	2.49017e-07
Tmem176a	0.899122	3.90958	13.0089	0.000310014	0.0134701
Trim47	0.899089	2.28149	11.6778	0.00063252	0.0230163
Rnase4	0.895406	4.26139	23.793	1.07269e-06	0.000203433
Olfml3	0.891956	4.72308	10.1174	0.0014688	0.0412387
Mmp19	0.888221	1.61918	10.9844	0.0009188	0.030149
Tmem86a	0.883524	2.9995	11.8746	0.000569047	0.0211849
Fmnl3	0.881414	3.91547	24.6703	6.80241e-07	0.000147935
Edem2	0.879622	4.54556	25.6269	4.14216e-07	0.000106294
Foxj1	0.878521	4.11926	13.9814	0.000184629	0.00956985
Id3	0.877093	4.81149	23.2314	1.43634e-06	0.000244467
Cpxm2	0.870163	2.67668	15.8701	6.7842e-05	0.00459501
Net1	0.868311	4.49803	22.3598	2.26062e-06	0.000343809
Gmip	0.867119	2.82857	10.4631	0.00121782	0.0366254
Msn	0.858191	5.0744	11.1968	0.000819399	0.0279254
Ephx1	0.854177	5.25055	20.8777	4.89549e-06	0.000607041
Axl	0.849846	6.4092	14.9658	0.000109479	0.00658507
Spp1	0.848542	7.26021	15.8501	6.85629e-05	0.00460795
Ccdc3	0.848303	3.18116	17.4267	2.98606e-05	0.00250704
1700017B05Rik	0.834563	3.71704	17.7412	2.53083e-05	0.00220524
Hgf	0.833068	2.66053	9.58528	0.00196143	0.0494803
Bgn	0.829157	3.26945	10.1489	0.00144389	0.0408342
Pycr1	0.829009	1.36826	15.6674	7.55138e-05	0.0049685
Nid2	0.826797	2.22722	16.3722	5.2043e-05	0.00376203
Ccnd2	0.822964	4.76917	21.5152	3.51043e-06	0.000483659
Cyp4v3	0.820679	4.32606	17.7778	2.48257e-05	0.00218682
Anxa3	0.816718	4.39781	17.8871	2.34403e-05	0.00211012
Ctsa	0.815794	6.63137	22.3446	2.27856e-06	0.000343809
Prelp	0.813753	2.78973	23.7279	1.10962e-06	0.000204886
Tmem176b	0.810336	4.75744	20.0957	7.36614e-06	0.00085426
Snhg7	0.809437	1.97706	17.9469	2.27154e-05	0.00211012
Matn4	0.807224	2.83645	11.4967	0.000697214	0.0246514
Bmp6	0.804778	3.50144	21.4823	3.5711e-06	0.000485212
Abca9	0.803932	5.0658	23.2294	1.43785e-06	0.000244467
Ctsb	0.801182	9.75644	16.6257	4.5531e-05	0.00341376
1700112E06Rik	0.800179	1.10163	11.7432	0.000610667	0.0224236
Hebp1	0.799762	3.85104	11.1851	0.000824548	0.0280416
Prcp	0.799295	4.02185	22.1645	2.50256e-06	0.000366739
Cela1	0.797052	2.14168	12.5138	0.000403961	0.0162752
Rcn3	0.795756	2.85159	13.1494	0.000287604	0.012833
Col4a5	0.790873	3.76813	17.2299	3.31185e-05	0.00271
Ada	0.789052	1.39972	10.2737	0.00134941	0.0391937
Col1a2	0.781515	5.79491	14.0328	0.000179646	0.00940227
Aldh3b1	0.781398	2.85801	10.8114	0.00100875	0.032073
Fam105a	0.780725	3.74637	13.2841	0.000267672	0.0121889
Col15a1	0.780582	3.14806	16.4433	5.01267e-05	0.0036563
Mfng	0.77572	1.84899	9.90851	0.00164516	0.0441265
Creg1	0.769048	5.41482	24.3817	7.90151e-07	0.000165419
Tfpi	0.769001	3.14854	11.5492	0.000677798	0.0242264
Gns	0.767328	7.06574	14.9937	0.000107872	0.00653012
Man2b2	0.76635	4.81033	19.0468	1.27552e-05	0.00135272
Twist1	0.765581	0.699624	10.0648	0.00151132	0.0418908
Mt2	0.765131	5.55384	9.98874	0.001575	0.0427425
Pla2g15	0.760994	4.58474	21.9124	2.85391e-06	0.000407124
Pcolce	0.756438	3.07832	11.7775	0.000599523	0.0220647
Lhfpl2	0.753917	5.5067	29.3693	5.98169e-08	2.29583e-05
Mrc1	0.753106	4.02955	22.8338	1.76635e-06	0.000281916
Rest	0.747744	3.94433	16.1443	5.86952e-05	0.00409596
Elf1	0.744543	4.36461	10.5905	0.00113667	0.0352728
Mmp14	0.743081	4.24271	9.57917	0.00196797	0.0494803
Rab3il1	0.741324	3.63072	13.2676	0.000270033	0.0122181
Sgpl1	0.737662	5.85004	19.4894	1.01161e-05	0.00112463
Arid3a	0.737088	3.21605	13.0967	0.000295814	0.0131003
Gpr17	0.73588	5.72551	11.5077	0.000693068	0.0246085
Serp1	0.734474	6.57258	25.4593	4.51817e-07	0.000112051
Mt1	0.734429	7.2778	13.8218	0.000200993	0.010125
Tcn2	0.732752	4.43586	11.7984	0.000592814	0.0218676
Steap3	0.732309	2.2766	17.1431	3.46662e-05	0.00280814
Vamp5	0.731199	2.29993	10.2074	0.00139877	0.0401214
Adcy7	0.730085	5.50635	10.0515	0.00152226	0.0419426
Vwa1	0.729992	6.1308	14.4712	0.000142315	0.00796571
Angptl2	0.72636	3.33204	10.0634	0.00151244	0.0418908
Stat6	0.72417	4.18971	10.4055	0.00125637	0.0374208
Islr	0.723491	3.93387	10.0367	0.0015345	0.0421181
Rcsd1	0.722785	2.92456	14.6725	0.000127895	0.0073109
Swap70	0.720869	4.33441	16.6869	4.40846e-05	0.0033504
Neat1	0.718486	6.42988	14.4476	0.000144115	0.00803852
Sat1	0.717971	6.06898	17.5114	2.85591e-05	0.00242301
Lmo2	0.717481	4.36336	10.6866	0.00107913	0.0339758
P2ry13	0.717435	3.81893	11.7061	0.000622966	0.0227199
Naprt	0.716956	2.71956	13.6062	0.000225438	0.0108357
Pbxip1	0.712993	6.39527	16.695	4.38971e-05	0.0033504
Tnfrsf11a	0.712202	3.14025	10.6633	0.00109283	0.0342067
Gas2l3	0.711527	3.37401	18.0306	2.17378e-05	0.00203729
Srebf1	0.710576	6.68104	17.0788	3.58602e-05	0.00287595
Akap13	0.709747	5.8219	15.1642	9.85542e-05	0.00604743
Prdx6	0.70718	7.83457	16.3401	5.29308e-05	0.00380913
P2rx7	0.706787	4.36551	15.6428	7.65031e-05	0.00498414
St6gal1	0.704852	5.35502	33.532	7.01e-09	3.42428e-06
BC026585	0.70447	3.96316	22.3553	2.26592e-06	0.000343809
Ddr1	0.704318	6.59784	14.8224	0.000118123	0.00692418
Dhrs3	0.70231	4.52652	22.0264	2.6892e-06	0.000387053
Npl	0.701398	2.47697	15.5395	8.07994e-05	0.00515547
Sema3b	0.700928	3.10623	17.5312	2.82635e-05	0.00241062
Hist1h1c	0.700471	5.38872	12.0998	0.000504259	0.0192167
Slc7a11	0.697444	7.43096	28.5665	9.05348e-08	3.24316e-05
Loxl3	0.697383	2.79711	10.4193	0.00124707	0.0372964
Vtn	0.697377	6.44273	17.8793	2.35367e-05	0.00211012
Cfh	0.696637	6.50657	13.2753	0.000268928	0.0122116
Pdpn	0.689791	4.04424	16.5525	4.73213e-05	0.00351944
Abhd4	0.685418	6.46723	14.7122	0.000125234	0.00720993
Ahnak	0.68484	8.10379	16.1002	6.00772e-05	0.00415641
Ptbp3	0.680747	6.09933	17.2992	3.19319e-05	0.00266705
Pald1	0.678579	4.62635	21.5918	3.37297e-06	0.000468726
Cnn3	0.677149	6.76963	12.7134	0.000363048	0.0151051
Myo1e	0.674575	4.94318	17.8667	2.3693e-05	0.00211012
Plat	0.670014	5.93163	14.4966	0.000140413	0.00791421
Clu	0.66939	8.99633	19.9667	7.88044e-06	0.000907376
Phyhd1	0.667255	4.30027	13.7086	0.000213469	0.0104599
Nrp1	0.666273	6.53745	26.1675	3.13045e-07	9.01121e-05
Map3k1	0.66295	5.03969	15.6385	7.6679e-05	0.00498414
Ppp1r3b	0.661977	2.43691	10.1305	0.00145835	0.0410989
Fbln1	0.65945	4.15541	15.3092	9.12724e-05	0.00568074
Ern1	0.65851	3.80413	17.8688	2.36675e-05	0.00211012
Dse	0.658353	3.98507	20.3497	6.45024e-06	0.000770206
Ctsl	0.657955	7.22818	23.8054	1.06585e-06	0.000203433
Rai14	0.657942	3.20308	15.1065	0.000101613	0.00618111
Chil1	0.656418	4.47049	17.8137	2.43627e-05	0.00215784
Lipa	0.655202	5.74068	14.3555	0.000151341	0.00835483
Shpk	0.655148	2.35728	13.6181	0.00022402	0.0108357
Slc38a6	0.655023	2.54227	15.9138	6.62939e-05	0.00450911
Zfp36l1	0.653255	4.14415	13.3609	0.000256925	0.0118795
Bicc1	0.652744	2.81283	15.7858	7.09334e-05	0.00472354
Iqgap1	0.650741	5.66131	10.4057	0.00125627	0.0374208
Txndc5	0.650148	6.35697	23.579	1.19891e-06	0.000217151
Copz2	0.649047	2.13955	11.2566	0.000793422	0.0272707
Scamp2	0.644814	4.55999	10.555	0.00115876	0.0355794
P2ry14	0.643031	2.35744	9.84729	0.00170082	0.0449463
Colec12	0.642408	4.87033	18.0354	2.16835e-05	0.00203729
P2rx4	0.641779	4.1049	14.3364	0.000152883	0.00838257
Ifnar2	0.641734	4.54137	9.76121	0.00178232	0.0464153
Alpk1	0.640636	2.54023	10.7505	0.00104254	0.0330171
Nagpa	0.639497	3.44808	11.5748	0.0006685	0.0240005
Ninj1	0.638094	3.17162	9.9494	0.00160902	0.0433735
Slc16a12	0.637728	2.71909	11.005	0.000908662	0.0300156
Trip10	0.633929	3.01059	13.6512	0.000220097	0.0107189
Rnf43	0.632578	1.97842	9.58306	0.00196381	0.0494803
Creb3l2	0.631386	3.36952	17.724	2.5539e-05	0.00221338
Fam189a2	0.630212	4.25336	12.4521	0.000417512	0.0165771
Stk10	0.625869	4.03894	9.73652	0.00180643	0.0468161
Prss23	0.624803	3.34614	24.9344	5.93145e-07	0.000138572
Nid1	0.624666	4.76511	16.3871	5.16362e-05	0.00374944
Adam17	0.623608	5.37907	13.4717	0.00024219	0.0114155
Arap1	0.62324	5.13342	10.9724	0.000924777	0.0301769
Tln1	0.623176	6.93108	11.1371	0.00084617	0.0283581
Slc14a1	0.620287	5.2062	35.2097	2.96044e-09	1.70437e-06
Myo9b	0.617432	5.58693	18.336	1.85173e-05	0.00180908
Tmem179b	0.613731	2.51745	11.5978	0.0006603	0.023759
1700084C01Rik	0.613407	4.72058	12.2627	0.000462092	0.017906
Ptgds	0.608823	9.60846	12.4975	0.000407504	0.0163407
Mxra8	0.605979	3.26193	11.9396	0.000549545	0.0206978
Cyp4f13	0.60375	3.06787	14.3294	0.000153449	0.00838507
Als2cl	0.601367	4.07638	20.5814	5.71495e-06	0.000697917
Cd93	0.599093	4.65886	14.0632	0.000176768	0.00931209
Epb4.1l2	0.596513	6.63843	14.1582	0.000168066	0.00903073
Wipf1	0.594871	4.52999	13.693	0.000215254	0.0105148
Tnxb	0.594776	3.60501	11.1683	0.000832068	0.0281078
Fxyd1	0.593936	4.35884	18.2866	1.90043e-05	0.00184548
Rhoj	0.593017	2.88432	12.1989	0.00047818	0.0184523
Sema4d	0.590438	5.63941	12.3046	0.000451853	0.0176629
Uap1l1	0.58768	4.19592	12.6073	0.000384242	0.015602
Mgst1	0.587651	4.35895	11.1132	0.000857151	0.0286072
Fn1	0.585494	6.6338	14.4303	0.000145446	0.00808482
Ptges	0.582868	2.8695	14.2852	0.000157094	0.00855524
Sowahc	0.582148	5.23902	16.6786	4.42785e-05	0.0033504
Chst3	0.580041	2.84542	9.82581	0.0017208	0.0452058
Ttc7	0.577847	3.27173	12.5169	0.000403279	0.0162752
Igf1	0.577243	4.28094	10.9766	0.000922718	0.0301708
Lamc3	0.576658	3.88995	19.1326	1.21946e-05	0.00132822
Cmtm6	0.572788	5.75931	9.87933	0.00167146	0.0445353
Sesn2	0.572078	3.94841	12.3923	0.000431099	0.016991
Dock6	0.567788	3.49139	16.4524	4.98878e-05	0.00365541
Marveld1	0.564444	3.14725	12.4292	0.00042268	0.016741
Plxnb2	0.564296	6.64736	19.2649	1.13782e-05	0.00125627
Prkd2	0.559354	2.10473	9.86103	0.00168816	0.0447797
Pltp	0.559282	5.58655	26.0642	3.30248e-07	9.33964e-05
Col5a2	0.557693	3.13558	9.63273	0.00191141	0.0489744
Pabpc1	0.556344	6.22496	16.7821	4.19266e-05	0.00324931
Zfp36l2	0.555813	4.65069	13.7596	0.000207755	0.0103046
Ankrd44	0.553494	4.72141	12.0249	0.000524942	0.0199107
Rrbp1	0.553318	6.25904	11.0478	0.000887938	0.0294518
Slc29a3	0.551574	4.53995	9.78712	0.00175739	0.0459142
Nbl1	0.550859	4.77499	13.9456	0.000188176	0.0096687
Ifngr1	0.550784	4.65709	10.0767	0.00150153	0.0417323
Myh9	0.546273	7.07898	10.3362	0.00130445	0.038302
Acot2	0.53974	3.64951	11.6589	0.000638963	0.0231984
Cd34	0.538878	4.8122	13.583	0.000228245	0.0108855
Limd1	0.537251	4.74485	10.4788	0.0012075	0.0364511
Gpam	0.536494	7.1445	14.6445	0.000129813	0.00739429
Cotl1	0.535553	5.87428	9.64741	0.00189619	0.0486729
Rasgrp3	0.530409	4.95765	14.16	0.000167902	0.00903073
Tpp1	0.529157	5.44439	20.3748	6.36621e-06	0.000765845
Ptrf	0.524382	4.26078	12.1044	0.000503036	0.0192155
Itpr2	0.520489	6.19241	12.4887	0.000409422	0.0163642
Ccng1	0.518244	6.97461	15.5687	7.95602e-05	0.0051096
Cln3	0.517195	3.45238	11.0304	0.000896275	0.0296673
Shc1	0.516855	4.26393	10.6443	0.00110412	0.0344931
Atf5	0.514	3.616	11.2005	0.000817761	0.0279254
Wls	0.512223	6.29123	16.156	5.8332e-05	0.00408831
Gm2a	0.510644	6.53102	12.4855	0.000410121	0.0163642
Ptpn1	0.509193	5.06988	10.5848	0.00114023	0.0352728
Scarna2	0.507103	6.40296	25.1841	5.21108e-07	0.000125377
Enpp1	0.506161	4.48533	14.7607	0.000122052	0.00710278
Igfbp5	0.506091	7.04116	9.92308	0.00163219	0.0438516
Lrp10	0.504171	5.10187	10.0345	0.00153632	0.0421181
Kcnj2	0.501582	5.40413	10.5044	0.0011909	0.0362212
Mapkapk2	0.501228	5.47416	10.7324	0.00105274	0.0332749
S100a1	0.50052	5.8371	17.4935	2.88286e-05	0.00243308
Fndc3b	0.49896	5.0469	13.9412	0.000188622	0.0096687
Jun	0.497252	5.28047	13.0727	0.000299636	0.0131611
Fcgrt	0.492671	4.83708	14.1766	0.000166431	0.00903073
Slc39a1	0.488744	5.7239	13.5972	0.000226527	0.0108357
Man1a	0.485619	5.29398	15.4915	8.28763e-05	0.00523908
Ppfibp1	0.485195	5.14499	13.4184	0.000249167	0.0116761
Soat1	0.48476	6.23116	14.9273	0.000111734	0.00664632
Dcdc2a	0.476991	3.71006	15.9459	6.51804e-05	0.00445215
Rela	0.476846	3.87011	10.5806	0.0011428	0.0352728
Glb1	0.476245	4.77225	9.82468	0.00172186	0.0452058
Hyal2	0.474713	2.82474	10.1211	0.00146585	0.0412381
Myo1c	0.473778	4.74156	14.8586	0.00011588	0.00684245
Mylip	0.472709	4.47225	11.6472	0.000642985	0.0232919
Notch2	0.472542	6.30638	17.5603	2.78344e-05	0.00239575
Snx33	0.471659	4.9174	10.578	0.0011444	0.0352728
Mif4gd	0.470847	3.98462	11.1304	0.000849237	0.0284019
Prkcdbp	0.470772	4.19431	9.86016	0.00168896	0.0447797
Naga	0.470434	4.41068	9.59982	0.00194596	0.0494778
Itih5	0.466827	6.63035	15.7205	7.34252e-05	0.00485088
Sirpa	0.465403	8.06705	11.3096	0.000771065	0.0267556
Nrp2	0.462801	5.74374	10.526	0.00117704	0.0359354
Lamb2	0.455925	5.7907	12.7106	0.000363598	0.0151051
Atp7a	0.453915	5.17796	10.3057	0.00132618	0.038786
Sft2d2	0.45107	5.63505	10.9592	0.000931419	0.0303323
Lamp2	0.45101	7.52401	10.1146	0.00147098	0.0412387
Ptpn14	0.450956	4.0562	9.84965	0.00169864	0.0449463
Lima1	0.450225	4.34744	13.3147	0.000263336	0.0120817
Rpl18a	0.449017	7.02147	9.63022	0.00191401	0.0489744
Znrf2	0.446707	5.08916	16.1152	5.96044e-05	0.00414148
Sec24d	0.445283	4.36991	12.3451	0.000442137	0.0173835
Slc3a2	0.436962	6.32188	12.7911	0.000348263	0.0147525
Wdr46	0.434567	3.044	9.78795	0.00175659	0.0459142
Sh3glb1	0.427403	6.72741	17.8716	2.36325e-05	0.00211012
Bhlhe41	0.4267	5.63134	10.9858	0.000918126	0.030149
Pck2	0.41783	4.72236	18.5107	1.6895e-05	0.00168115
Suox	0.417543	4.01433	12.7889	0.00034868	0.0147525
Fam114a1	0.416729	3.41178	10.3995	0.00126051	0.0374208
Inppl1	0.410059	5.2255	13.0644	0.000300958	0.0131763
Tmem206	0.407627	3.69008	9.66221	0.00188097	0.0484365
Tgfbr3	0.407569	5.22605	11.8949	0.000562882	0.0211015
Mfsd1	0.406674	5.70868	10.0929	0.00148845	0.0415117
Apaf1	0.406207	4.72734	11.3	0.000775062	0.0267726
Wdr81	0.40406	5.15166	10.9477	0.000937191	0.0304587
Chst2	0.403583	7.27308	10.9264	0.00094806	0.0307454
Ybx1	0.400765	6.39598	13.7125	0.000213034	0.0104599
Kremen1	0.396223	4.29199	14.9531	0.000110219	0.00660496
Cttnbp2nl	0.395255	5.24744	10.8238	0.00100202	0.0319462
Abcg1	0.388881	7.20439	14.16	0.000167904	0.00903073
Nin	0.386996	5.10259	10.2479	0.00136842	0.0394615
Tram1	0.386087	6.32059	10.0075	0.00155903	0.0425237
Marcks	0.377499	7.59518	10.9817	0.000920182	0.030149
Pag1	0.375888	5.45894	13.9302	0.00018973	0.00967865
Slc12a4	0.372967	5.15916	10.4296	0.0012401	0.0371733
Hps5	0.368574	4.79033	9.96743	0.00159334	0.0431211
Slc13a3	0.366289	5.16431	9.60104	0.00194467	0.0494778
Fkbp15	0.363787	5.89447	11.8802	0.00056733	0.0211698
Snx9	0.36097	4.22209	10.3532	0.0012925	0.0382286
Man2a1	0.359762	5.39223	10.5615	0.00115467	0.0355216
Sp1	0.353422	5.99467	9.93098	0.0016252	0.0437366
Pdlim5	0.352058	5.90151	11.8222	0.000585276	0.0216889
Mitf	0.339245	4.69706	12.4804	0.000411251	0.0163688
Lims1	0.330867	6.19308	9.57671	0.00197062	0.0494803
Ednrb	0.328404	7.52519	10.6383	0.00110769	0.0345377
Atl3	0.326036	6.05625	12.1367	0.000494397	0.0189306
Zbtb20	0.325251	5.34755	9.82765	0.00171908	0.0452058
Arfip1	0.271492	5.59975	10.581	0.00114254	0.0352728
Fam168b	-0.242239	8.54088	9.83819	0.00170926	0.0450954
Kifap3	-0.25599	8.60266	9.89536	0.00165696	0.0443568
Opa1	-0.259423	8.33672	11.1439	0.000843097	0.0283296
Dnm1l	-0.260446	8.56752	10.9927	0.000914714	0.030149
Spryd7	-0.265604	6.13248	10.1014	0.0014816	0.0414581
Eif4a2	-0.26786	10.1034	10.8719	0.000976363	0.0314151
Ttc3	-0.269449	10.8535	10.0602	0.00151509	0.0418925
Nap1l2	-0.276051	7.67276	10.3494	0.00129513	0.0382286
Maoa	-0.278165	6.54953	9.58225	0.00196467	0.0494803
Farsb	-0.280089	6.1437	10.1539	0.00143998	0.0407951
Ppia	-0.282214	9.28174	12.5096	0.00040486	0.0162752
0610010F05Rik	-0.290383	6.45078	11.2009	0.000817569	0.0279254
Zfyve9	-0.293407	6.77466	10.6696	0.00108911	0.0342067
2018-09-06	-0.296516	6.51737	13.0561	0.00030229	0.0131763
Atl1	-0.296636	6.98739	9.58242	0.0019645	0.0494803
Necap1	-0.296812	7.67003	12.1804	0.000482943	0.01858
Mdh1	-0.297776	9.79811	10.4874	0.0012019	0.0363502
Tmem41b	-0.303638	6.16642	13.4006	0.000251541	0.0117531
Cyfip2	-0.308368	8.85851	10.5068	0.00118939	0.0362212
Ap3s2	-0.309795	6.22093	10.344	0.00129897	0.0382286
Atxn7l3b	-0.311443	7.90989	14.7152	0.000125031	0.00720993
Mapk8ip3	-0.314231	8.72196	9.73779	0.00180518	0.0468161
Unc80	-0.316186	9.41013	9.73693	0.00180602	0.0468161
Rnf14	-0.317655	8.78795	13.0869	0.000297374	0.0131196
Fabp3	-0.322552	5.25666	10.0557	0.0015188	0.041923
Ralyl	-0.323895	6.50872	13.7701	0.000206603	0.0102905
Scn1a	-0.325807	9.6234	9.86522	0.00168432	0.0447797
Hspa4l	-0.328472	8.65626	9.96632	0.0015943	0.0431211
Clstn3	-0.33164	9.13699	10.5284	0.00117554	0.0359354
Ankrd32	-0.335223	5.58504	10.2481	0.00136827	0.0394615
Nalcn	-0.33548	8.10913	12.6491	0.000375744	0.015491
Pramef8	-0.33558	4.8499	10.4288	0.00124065	0.0371733
Mtmr7	-0.335705	6.43944	10.1893	0.0014126	0.0403028
Oxr1	-0.336761	8.52162	12.1367	0.000494403	0.0189306
Susd4	-0.336796	5.8344	11.4376	0.000719718	0.0252764
Mllt11	-0.337832	6.57912	10.2996	0.00133056	0.038786
Kcna1	-0.338593	9.06651	11.1652	0.00083347	0.0281078
Gdap1	-0.338677	7.55392	12.9379	0.000321988	0.0137678
Vsnl1	-0.33992	8.13551	11.8811	0.000567058	0.0211698
Crbn	-0.340045	6.87694	16.8136	4.12372e-05	0.00321132
Smarca1	-0.341866	6.78216	13.7719	0.000206399	0.0102905
Pcyt1b	-0.343748	5.31095	10.3203	0.00131571	0.0385624
Scg5	-0.344888	7.61949	16.274	5.4811e-05	0.00390953
Dync1i1	-0.347864	7.36173	11.8545	0.000575215	0.0213651
Slc6a15	-0.348778	6.50875	10.1682	0.00142887	0.0406233
Fstl5	-0.349719	6.45845	9.9954	0.00156932	0.0427321
Rab28	-0.35017	6.01964	15.3181	9.08403e-05	0.00567576
Uchl5	-0.351277	5.53716	12.3018	0.000452529	0.0176629
Got2	-0.353684	7.89143	13.8887	0.000193964	0.0098324
Stmn3	-0.357514	9.00531	10.8379	0.000994441	0.0318696
Tpgs2	-0.361735	5.7603	15.2395	9.47025e-05	0.00584906
Sc5d	-0.362176	6.4294	11.5634	0.000672642	0.0240955
Ppp3r1	-0.362721	8.70977	9.58465	0.00196211	0.0494803
Fgf12	-0.36503	8.06366	14.5934	0.000133382	0.00757084
Chrnb2	-0.368959	6.5096	11.428	0.000723437	0.0253518
Dnajc27	-0.372775	8.01841	11.5364	0.000682478	0.0243397
Atp2b2	-0.37549	9.45308	10.4023	0.0012586	0.0374208
Lrrn3	-0.378189	6.31852	9.72222	0.00182054	0.0471061
Ublcp1	-0.381312	6.63138	16.8186	4.11274e-05	0.00321132
Elavl4	-0.382115	7.20347	11.8087	0.000589543	0.0217969
Sult4a1	-0.388124	8.5729	9.80507	0.00174031	0.0456159
Sh3bp5l	-0.396937	5.96477	11.2792	0.000783792	0.0269973
Adam23	-0.400194	8.46728	13.5996	0.000226236	0.0108357
Ndufa4	-0.401102	7.72697	11.1429	0.00084356	0.0283296
Cmc2	-0.404484	3.66505	10.0856	0.00149435	0.0416044
Snap91	-0.406453	8.29023	21.8631	2.92812e-06	0.000414047
Tmem255a	-0.411186	6.15545	11.4712	0.00070683	0.0249324
AF357359	-0.412424	5.22463	13.5031	0.000238168	0.0112589
Ppif	-0.413114	3.68967	10.1593	0.00143574	0.0407468
Plcxd2	-0.418075	8.2935	11.3479	0.000755351	0.0262986
Slc20a1	-0.420763	7.6353	15.3938	8.72761e-05	0.00549566
Sms	-0.421642	7.08213	27.5956	1.49519e-07	4.82049e-05
Serpini1	-0.422702	8.14054	12.7484	0.000356305	0.0148799
Tuba1b	-0.426109	8.71481	16.67	4.4478e-05	0.0033504
Syt4	-0.427149	8.36613	10.2704	0.00135184	0.0391937
Epb4.1l1	-0.429974	9.17823	10.0105	0.0015565	0.0425237
Mtx3	-0.430027	6.80219	18.554	1.65157e-05	0.00165503
Hmgcr	-0.433027	6.85581	10.6115	0.00112389	0.0349751
Acss2	-0.439522	6.06583	17.9276	2.2947e-05	0.00211012
Plch1	-0.445616	5.63762	13.5697	0.000229871	0.0108986
A530058N18Rik	-0.445903	3.06871	10.0485	0.00152471	0.0419426
Rdh11	-0.452622	4.86055	16.7196	4.33307e-05	0.00332615
Mgst3	-0.454783	5.82006	13.4297	0.000247674	0.0116399
Gabrg2	-0.466159	8.36658	26.7514	2.31379e-07	6.9071e-05
Gabrb2	-0.466336	9.31821	10.901	0.000961103	0.030986
Ankef1	-0.469349	3.77867	11.3703	0.000746293	0.0260395
Dffa	-0.478553	5.0692	12.6308	0.000379446	0.0155245
Tubb3	-0.512861	8.73351	11.0713	0.000876756	0.0291408
Sptssb	-0.524484	3.33619	11.9719	0.000540084	0.0203891
Scn4b	-0.527641	7.878	11.6015	0.000658999	0.023759
Dpp10	-0.528904	7.65046	13.79	0.000204427	0.0102659
1700020I14Rik	-0.536468	7.21345	10.0984	0.00148395	0.0414581
Cyp51	-0.540696	6.97157	20.727	5.29637e-06	0.000651736
Reep2	-0.546081	5.82823	18.0829	2.11488e-05	0.00200541
Insig1	-0.573239	7.39829	12.9418	0.000321324	0.0137678
Hmgcs1	-0.58533	8.4114	17.553	2.79406e-05	0.00239575
Gap43	-0.586938	7.6854	14.5264	0.000138213	0.0078175
Gabra1	-0.591883	9.37583	16.2924	5.42815e-05	0.00388897
Lingo4	-0.593503	3.55779	12.8315	0.00034084	0.0145353
Serpinb1b	-0.60177	2.51439	12.9849	0.000314014	0.0135345
Dhcr24	-0.606716	6.85639	14.4777	0.00014183	0.00796571
Sqle	-0.615797	6.07908	22.1203	2.56089e-06	0.000371906
Msmo1	-0.620861	6.78017	18.9075	1.3721e-05	0.0014088
Stard4	-0.646403	4.73287	15.623	7.73075e-05	0.00500481
Kctd9	-0.650742	5.60474	13.0553	0.000302434	0.0131763
Fdft1	-0.662376	6.41054	21.2255	4.08305e-06	0.000530797
Idi1	-0.668355	4.97588	15.9787	6.406e-05	0.0043963
Actrt3	-0.737966	1.19272	12.773	0.000351663	0.014801
Fdps	-0.781313	5.99744	37.5347	8.97995e-10	6.57985e-07
Aldh1a7	-0.904226	0.860568	11.7361	0.000613003	0.0224582
Nts	-0.951862	3.11009	19.1046	1.23744e-05	0.00133877
Nps	-0.998242	0.743012	10.5302	0.0011744	0.0359354
Tcf24	-1.0471	0.450504	14.4222	0.000146072	0.00809166
Calca	-1.08083	2.94931	11.7092	0.00062193	0.0227199
Stmn2	-1.18559	7.50962	33.8737	5.88074e-09	3.05799e-06
