# Supplementary material for: The landscape of multiscale transcriptomic networks and key regulators in Parkinson’s disease
Source: Nat Commun. 2019 Nov 20;10:5234. doi: 10.1038/s41467-019-13144-y (PMC6868244; doi:10.1038/s41467-019-13144-y)
Supplement: Supplementary file 12 — Dataset 11 [file 41467_2019_13144_MOESM12_ESM.xlsx]

## Sheet: Sheet1
Supplementary Data 11. The genes correlated with STMN2 in the combined dataset of PD patients.
GeneSymbol	Corsign	Pearson.Rho	pval	Z	t	n.obs	p.BH
SYNGR3	Positive	0.874416	3.63907e-27	12.1638	16.2203	83	4.12415e-23
SYT1	Positive	0.865921	4.32926e-26	11.8489	15.581	83	2.45318e-22
BASP1	Positive	0.855349	7.52644e-25	11.4818	14.8598	83	2.84324e-21
NEFH	Positive	0.852353	1.6225e-24	11.3822	14.6686	83	4.59693e-21
REEP1	Positive	0.834261	1.20149e-22	10.8179	13.6176	83	2.7233e-19
SLC12A5	Positive	0.82963	3.32863e-22	10.6825	13.3736	83	6.28724e-19
SV2A	Positive	0.820399	2.32319e-21	10.4223	12.9131	83	3.40466e-18
RCAN2	Positive	0.820233	2.40336e-21	10.4178	12.9051	83	3.40466e-18
INA	Positive	0.817079	4.54782e-21	10.3317	12.7552	83	5.72671e-18
NEFL	Positive	0.815049	6.81312e-21	10.277	12.6606	83	7.67225e-18
STXBP1	Positive	0.814485	7.61648e-21	10.2619	12.6345	83	7.67225e-18
GNG3	Positive	0.814157	8.1238e-21	10.2531	12.6195	83	7.67225e-18
SNAP91	Positive	0.812955	1.02827e-20	10.2211	12.5644	83	8.96413e-18
COPG2IT1	Positive	0.803729	5.94296e-20	9.98153	12.1574	83	4.81083e-17
NEFM	Positive	0.796441	2.22813e-19	9.79922	11.8534	83	1.68343e-16
ERC2	Positive	0.794798	2.97901e-19	9.75894	11.7869	83	2.11007e-16
RPH3A	Positive	0.794058	3.39291e-19	9.74087	11.7572	83	2.26187e-16
HMP19	Positive	0.78953	7.43093e-19	9.63163	11.5783	83	4.6786e-16
ATP8A2	Positive	0.783999	1.88704e-18	9.50098	11.3666	83	1.12557e-15
NDRG4	Positive	0.781467	2.86497e-18	9.44215	11.2721	83	1.62343e-15
CADPS	Positive	0.779025	4.26329e-18	9.38597	11.1823	83	2.30075e-15
CHGB	Positive	0.777256	5.66778e-18	9.34562	11.1181	83	2.91968e-15
CALY	Positive	0.773553	1.02041e-17	9.26203	10.9857	83	5.02794e-15
AMPH	Positive	0.766305	3.12459e-17	9.10183	10.7346	83	1.47546e-14
TAGLN3	Positive	0.76579	3.37839e-17	9.0906	10.7172	83	1.53149e-14
DYNLT3	Positive	0.765239	3.6712e-17	9.07864	10.6986	83	1.60022e-14
RALYL	Positive	0.764905	3.86066e-17	9.07139	10.6873	83	1.62048e-14
VSNL1	Positive	0.763478	4.78264e-17	9.04051	10.6394	83	1.93577e-14
RTN1	Positive	0.762629	5.42844e-17	9.02222	10.6111	83	2.1214e-14
GAP43	Positive	0.759548	8.55922e-17	8.95631	10.5095	83	3.23339e-14
NMNAT2	Positive	0.757304	1.18748e-16	8.90876	10.4366	83	4.34119e-14
NAP1L3	Positive	0.757	1.24102e-16	8.90235	10.4267	83	4.39516e-14
BSCL2	Positive	0.748265	4.28632e-16	8.72101	10.1513	83	1.47203e-13
PNMAL1	Positive	0.743266	8.51905e-16	8.61963	9.99915	83	2.8396e-13
ATP5B	Positive	0.737769	1.78043e-15	8.5101	9.83615	83	5.76503e-13
SULT4A1	Positive	0.736835	2.01429e-15	8.49168	9.80889	83	6.3411e-13
SLC9A6	Positive	0.736127	2.21118e-15	8.47775	9.7883	83	6.77279e-13
SNAP25	Positive	0.735806	2.3065e-15	8.47144	9.77898	83	6.87883e-13
SNCB	Positive	0.734524	2.72784e-15	8.44634	9.74195	83	7.92681e-13
PFKM	Positive	0.731276	4.15536e-15	8.38317	9.6491	83	1.17732e-12
SNCG	Positive	0.729269	5.3729e-15	8.34447	9.59245	83	1.48515e-12
SNX10	Positive	0.727525	6.70497e-15	8.31104	9.54365	83	1.80922e-12
ANKRD34C	Positive	0.726633	7.50458e-15	8.294	9.51884	83	1.97789e-12
PTDSS1	Positive	0.725327	8.84222e-15	8.26916	9.48272	83	2.24324e-12
TMEM35	Positive	0.725269	8.90726e-15	8.26805	9.4811	83	2.24324e-12
RUSC1	Positive	0.72486	9.37454e-15	8.2603	9.46985	83	2.3096e-12
NECAP1	Positive	0.722773	1.21548e-14	8.22085	9.41268	83	2.93086e-12
OGDHL	Positive	0.720818	1.54716e-14	8.18411	9.35959	83	3.65292e-12
SLC25A12	Positive	0.718187	2.13351e-14	8.13502	9.28891	83	4.93449e-12
AAK1	Positive	0.717865	2.2186e-14	8.12904	9.28031	83	5.02867e-12
SH3GL2	Positive	0.716115	2.74098e-14	8.09663	9.23382	83	6.0909e-12
RAB6B	Positive	0.714719	3.24124e-14	8.07088	9.19697	83	7.06403e-12
TSPAN7	Positive	0.712575	4.18464e-14	8.03156	9.14083	83	8.94803e-12
CDK5	Positive	0.71181	4.58147e-14	8.01758	9.12092	83	9.61515e-12
SYN1	Positive	0.708914	6.43817e-14	7.96497	9.04618	83	1.30987e-11
CAP2	Positive	0.708868	6.47251e-14	7.96415	9.04501	83	1.30987e-11
SCG2	Positive	0.708605	6.67469e-14	7.95938	9.03825	83	1.32709e-11
PAM	Positive	0.707555	7.54217e-14	7.94043	9.01142	83	1.47371e-11
BEX1	Positive	0.706321	8.7011e-14	7.91823	8.98002	83	1.67135e-11
SCG5	Positive	0.705994	9.03582e-14	7.91236	8.97173	83	1.70672e-11
NAP1L2	Positive	0.704468	1.07694e-13	7.88503	8.93319	83	2.00081e-11
MOAP1	Positive	0.703902	1.14893e-13	7.87494	8.91898	83	2.10013e-11
SPINT2	Positive	0.703168	1.24945e-13	7.86185	8.90056	83	2.2356e-11
NDUFV2	Positive	0.703077	1.26249e-13	7.86023	8.89828	83	2.2356e-11
ENO2	Positive	0.70072	1.64946e-13	7.81842	8.83957	83	2.87589e-11
TSPAN13	Positive	0.699028	1.99515e-13	7.78857	8.79779	83	3.42591e-11
ATP6V1B2	Positive	0.698179	2.19402e-13	7.77365	8.77693	83	3.67403e-11
LRRC49	Positive	0.698063	2.22252e-13	7.77162	8.7741	83	3.67403e-11
SRRD	Positive	0.698005	2.2369e-13	7.7706	8.77268	83	3.67403e-11
SYP	Positive	0.69727	2.42803e-13	7.7577	8.75468	83	3.93099e-11
GOT1	Positive	0.693724	3.59269e-13	7.69589	8.66864	83	5.73465e-11
NRIP3	Positive	0.692843	3.95617e-13	7.68063	8.64748	83	6.22712e-11
CISD1	Positive	0.691412	4.62391e-13	7.65591	8.61322	83	7.17847e-11
ACOT7	Positive	0.691173	4.74593e-13	7.65178	8.6075	83	7.26833e-11
PPP3CB	Positive	0.689835	5.4859e-13	7.62876	8.57568	83	8.28956e-11
AUH	Positive	0.689082	5.94977e-13	7.61585	8.55785	83	8.8722e-11
CNTNAP1	Positive	0.687385	7.13784e-13	7.58683	8.51786	83	1.05056e-10
THY1	Positive	0.686998	7.43901e-13	7.58024	8.50878	83	1.08085e-10
MDH1	Positive	0.684878	9.32042e-13	7.54419	8.45925	83	1.33707e-10
ELOVL4	Positive	0.683376	1.09208e-12	7.5188	8.42443	83	1.54706e-10
KIF3C	Positive	0.682557	1.19029e-12	7.50497	8.4055	83	1.66538e-10
RFK	Positive	0.682171	1.23941e-12	7.49847	8.39661	83	1.71296e-10
YPEL5	Positive	0.681327	1.35376e-12	7.48428	8.37721	83	1.84846e-10
GRIA1	Positive	0.679608	1.61885e-12	7.45547	8.3379	83	2.1841e-10
PAIP1	Positive	0.676777	2.16785e-12	7.40828	8.27368	83	2.89038e-10
SRD5A1	Positive	0.675392	2.49758e-12	7.38533	8.24254	83	3.29128e-10
MAGED1	Positive	0.674987	2.60279e-12	7.37864	8.23346	83	3.39051e-10
GABRA1	Positive	0.673681	2.97228e-12	7.35707	8.20425	83	3.82783e-10
KIAA1045	Positive	0.67315	3.13632e-12	7.34833	8.19243	83	3.9937e-10
CHN1	Positive	0.672385	3.38828e-12	7.33574	8.17542	83	4.2666e-10
ATP6V1G2	Positive	0.67177	3.60454e-12	7.32566	8.1618	83	4.48903e-10
RUNDC3A	Positive	0.670575	4.0637e-12	7.30609	8.1354	83	5.00586e-10
ADAM23	Positive	0.669667	4.44977e-12	7.29125	8.11541	83	5.4225e-10
PAK3	Positive	0.669025	4.74361e-12	7.28079	8.10133	83	5.71908e-10
ISCU	Positive	0.667394	5.57673e-12	7.25427	8.06568	83	6.65275e-10
NPTN	Positive	0.666784	5.92342e-12	7.24437	8.05239	83	6.99272e-10
NDUFAB1	Positive	0.666143	6.30946e-12	7.234	8.03848	83	7.37166e-10
MYT1L	Positive	0.665748	6.55924e-12	7.22761	8.02992	83	7.58529e-10
CAMK2B	Positive	0.665525	6.70456e-12	7.22401	8.02509	83	7.67503e-10
CHGA	Positive	0.663386	8.26503e-12	7.18953	7.97895	83	9.36676e-10
ACTL6B	Positive	0.659941	1.15348e-11	7.13438	7.90541	83	1.2943e-09
LPPR4	Positive	0.658856	1.27999e-11	7.11711	7.88243	83	1.42216e-09
ATP1A3	Positive	0.658701	1.29911e-11	7.11465	7.87916	83	1.4294e-09
UCHL1	Positive	0.657027	1.52406e-11	7.08808	7.84388	83	1.66079e-09
HARS	Positive	0.655701	1.72838e-11	7.06711	7.81609	83	1.8655e-09
APOO	Positive	0.652651	2.30284e-11	7.01912	7.75264	83	2.46208e-09
PVALB	Positive	0.652257	2.38907e-11	7.01296	7.7445	83	2.5304e-09
PHYHIP	Positive	0.651216	2.63261e-11	6.99667	7.72302	83	2.76253e-09
UQCRC1	Positive	0.648432	3.40633e-11	6.9533	7.66597	83	3.54164e-09
KIAA1024	Positive	0.647654	3.65897e-11	6.94123	7.65012	83	3.76974e-09
GABBR2	Positive	0.646583	4.03661e-11	6.92463	7.62835	83	4.12135e-09
NCDN	Positive	0.645156	4.59754e-11	6.90261	7.59951	83	4.65213e-09
FKBP1B	Positive	0.644964	4.6785e-11	6.89965	7.59563	83	4.69216e-09
MKRN1	Positive	0.644099	5.06103e-11	6.88632	7.5782	83	5.03129e-09
PLCB4	Positive	0.643914	5.14639e-11	6.88348	7.57449	83	5.07165e-09
AP2M1	Positive	0.643251	5.4647e-11	6.87329	7.56117	83	5.33892e-09
CYFIP2	Positive	0.643128	5.52565e-11	6.87141	7.55871	83	5.35232e-09
NELL2	Positive	0.642894	5.64353e-11	6.86782	7.55403	83	5.42018e-09
SYT13	Positive	0.642663	5.76206e-11	6.86428	7.54941	83	5.48752e-09
PGAM1	Positive	0.64139	6.46145e-11	6.84478	7.52398	83	6.1023e-09
RIMS3	Positive	0.641012	6.68403e-11	6.83901	7.51645	83	6.26034e-09
ATP6V0E2	Positive	0.640735	6.85217e-11	6.83477	7.51094	83	6.36521e-09
BSN	Positive	0.638898	8.07213e-11	6.80679	7.47452	83	7.43752e-09
NGFRAP1	Positive	0.638652	8.25051e-11	6.80305	7.46966	83	7.54057e-09
RNF128	Positive	0.635812	1.06051e-10	6.76001	7.41382	83	9.61499e-09
PRPS1	Positive	0.635496	1.09041e-10	6.75523	7.40763	83	9.8076e-09
SUSD4	Positive	0.63463	1.17642e-10	6.74217	7.39072	83	1.04979e-08
SLC4A3	Positive	0.633444	1.30484e-10	6.72433	7.36764	83	1.15529e-08
SCN3B	Positive	0.633331	1.31773e-10	6.72263	7.36545	83	1.15766e-08
CD83	Positive	0.63188	1.4949e-10	6.70086	7.33734	83	1.30321e-08
AKAP12	Positive	0.631659	1.52382e-10	6.69754	7.33306	83	1.31828e-08
TUBB2A	Positive	0.631568	1.53582e-10	6.69619	7.33131	83	1.3186e-08
DCLK1	Positive	0.6294	1.85171e-10	6.6638	7.28958	83	1.57785e-08
ATP5G3	Positive	0.628997	1.91687e-10	6.6578	7.28186	83	1.62118e-08
MRPL15	Positive	0.628667	1.97186e-10	6.65289	7.27555	83	1.65534e-08
CRMP1	Positive	0.62819	2.05413e-10	6.64579	7.26642	83	1.71173e-08
SNRNP25	Positive	0.6278	2.12382e-10	6.63999	7.25897	83	1.75688e-08
KIAA1107	Positive	0.627214	2.23278e-10	6.63128	7.24779	83	1.83363e-08
LBH	Positive	0.626377	2.39757e-10	6.61889	7.23188	83	1.95479e-08
GOT2	Positive	0.625068	2.67899e-10	6.59953	7.20706	83	2.16864e-08
GLRB	Positive	0.623906	2.95521e-10	6.58238	7.18511	83	2.37528e-08
RET	Positive	0.623024	3.18297e-10	6.56939	7.16849	83	2.53514e-08
NRXN3	Positive	0.622964	3.19885e-10	6.56852	7.16737	83	2.53514e-08
SDHA	Positive	0.621646	3.5723e-10	6.54916	7.14264	83	2.81145e-08
SLC25A14	Positive	0.62156	3.59834e-10	6.54788	7.14102	83	2.81241e-08
ACHE	Positive	0.620853	3.81675e-10	6.53753	7.12781	83	2.96268e-08
COX7B	Positive	0.620752	3.84913e-10	6.53605	7.12592	83	2.9675e-08
PREPL	Positive	0.620345	3.98172e-10	6.5301	7.11833	83	3.04898e-08
IDH3B	Positive	0.619932	4.12104e-10	6.52405	7.11061	83	3.13448e-08
FHOD3	Positive	0.619321	4.33536e-10	6.51512	7.09924	83	3.27551e-08
DDX1	Positive	0.61876	4.54128e-10	6.50695	7.08883	83	3.40837e-08
HK1	Positive	0.618374	4.68884e-10	6.50131	7.08166	83	3.49596e-08
C12orf10	Positive	0.618082	4.80316e-10	6.49706	7.07625	83	3.55779e-08
SV2C	Positive	0.616943	5.27555e-10	6.48049	7.05519	83	3.88233e-08
RAB15	Positive	0.616627	5.41425e-10	6.4759	7.04936	83	3.95869e-08
RUNDC3B	Positive	0.61623	5.5935e-10	6.47014	7.04204	83	4.06353e-08
GRM1	Positive	0.615963	5.71736e-10	6.46627	7.03712	83	4.12706e-08
GPRASP1	Positive	0.615874	5.75947e-10	6.46497	7.03547	83	4.13115e-08
ATP13A2	Positive	0.61292	7.32659e-10	6.42226	6.98135	83	5.22215e-08
REEP5	Positive	0.6126	7.51882e-10	6.41766	6.97552	83	5.32568e-08
B4GALT6	Positive	0.612167	7.78676e-10	6.41142	6.96763	83	5.4812e-08
KIFAP3	Positive	0.610341	9.02151e-10	6.38518	6.93447	83	6.31116e-08
TRIM37	Positive	0.609917	9.33339e-10	6.37911	6.92681	83	6.48928e-08
CHD5	Positive	0.607797	1.10572e-09	6.34878	6.88858	83	7.64092e-08
DYNC1LI1	Positive	0.607253	1.15459e-09	6.34102	6.87881	83	7.93026e-08
PEG3	Positive	0.60578	1.29757e-09	6.32005	6.85244	83	8.85867e-08
UQCRH	Positive	0.605264	1.35156e-09	6.31272	6.84322	83	9.17202e-08
CCDC28A	Positive	0.605005	1.37948e-09	6.30904	6.8386	83	9.30576e-08
EXTL2	Positive	0.603571	1.54422e-09	6.2887	6.81308	83	1.03554e-07
GUCY1B3	Positive	0.603112	1.60075e-09	6.28222	6.80494	83	1.06714e-07
CACNA1B	Positive	0.599971	2.0446e-09	6.23792	6.74949	83	1.35506e-07
EEF1A2	Positive	0.599526	2.11631e-09	6.23166	6.74167	83	1.39442e-07
FAM155A	Positive	0.599416	2.1344e-09	6.23011	6.73974	83	1.39822e-07
PRPF19	Positive	0.599319	2.15043e-09	6.22876	6.73804	83	1.40062e-07
PPFIA4	Positive	0.599002	2.20375e-09	6.22431	6.73248	83	1.42715e-07
CUX2	Positive	0.598908	2.21986e-09	6.22298	6.73083	83	1.42942e-07
MDH2	Positive	0.597152	2.54105e-09	6.19839	6.70014	83	1.62699e-07
FABP3	Positive	0.596776	2.6154e-09	6.19313	6.69359	83	1.66519e-07
ALDOA	Positive	0.596702	2.63029e-09	6.19209	6.6923	83	1.66531e-07
NDUFA8	Positive	0.596365	2.69906e-09	6.18739	6.68643	83	1.69936e-07
KCNJ6	Positive	0.595586	2.86481e-09	6.1765	6.67288	83	1.79375e-07
XK	Positive	0.59499	2.99797e-09	6.1682	6.66255	83	1.86681e-07
PSMD12	Positive	0.594722	3.05968e-09	6.16447	6.65791	83	1.89483e-07
COX6C	Positive	0.594648	3.07701e-09	6.16344	6.65662	83	1.8952e-07
QPCT	Positive	0.594528	3.10525e-09	6.16177	6.65454	83	1.90226e-07
DLD	Positive	0.59315	3.44765e-09	6.1426	6.63073	83	2.10066e-07
PITPNA	Positive	0.593039	3.47657e-09	6.14107	6.62882	83	2.10695e-07
KIAA0319	Positive	0.592713	3.56344e-09	6.13654	6.6232	83	2.14811e-07
TUBA4A	Positive	0.592577	3.60036e-09	6.13465	6.62085	83	2.15888e-07
CDK5R2	Positive	0.592337	3.66599e-09	6.13133	6.61673	83	2.18667e-07
CERK	Positive	0.592008	3.75812e-09	6.12677	6.61108	83	2.22988e-07
CLGN	Positive	0.590232	4.29522e-09	6.10219	6.5806	83	2.5353e-07
MPP1	Positive	0.590056	4.35215e-09	6.09977	6.5776	83	2.55559e-07
GNB5	Positive	0.589541	4.52314e-09	6.09266	6.5688	83	2.6423e-07
FGF13	Positive	0.588922	4.73734e-09	6.08412	6.55823	83	2.75325e-07
PTPRM	Positive	0.587886	5.11747e-09	6.06986	6.54059	83	2.959e-07
CD200	Positive	0.587459	5.28242e-09	6.06399	6.53333	83	3.03886e-07
PSMD2	Positive	0.58713	5.41281e-09	6.05947	6.52776	83	3.09815e-07
NDUFS2	Positive	0.586775	5.55731e-09	6.0546	6.52173	83	3.16487e-07
CACNA2D2	Positive	0.585859	5.94661e-09	6.04204	6.50623	83	3.36964e-07
NDUFA9	Positive	0.585266	6.21277e-09	6.03391	6.4962	83	3.50295e-07
MAP2	Positive	0.585111	6.28416e-09	6.03179	6.49359	83	3.52566e-07
HMGCR	Positive	0.583505	7.07115e-09	6.00984	6.46654	83	3.94765e-07
C3orf14	Positive	0.583381	7.1357e-09	6.00815	6.46446	83	3.95659e-07
NDFIP1	Positive	0.58334	7.15699e-09	6.0076	6.46378	83	3.95659e-07
KIF21B	Positive	0.583064	7.30292e-09	6.00383	6.45915	83	4.01767e-07
NUDT11	Positive	0.582488	7.61723e-09	5.99598	6.44948	83	4.15043e-07
SLC25A5	Positive	0.582487	7.61749e-09	5.99597	6.44947	83	4.15043e-07
PCDH8	Positive	0.582302	7.72127e-09	5.99345	6.44636	83	4.18685e-07
PPM1E	Positive	0.58197	7.91039e-09	5.98893	6.44081	83	4.26897e-07
ATXN10	Positive	0.58167	8.08545e-09	5.98484	6.43578	83	4.34277e-07
NARS	Positive	0.581406	8.24229e-09	5.98125	6.43137	83	4.40613e-07
SMPX	Positive	0.581034	8.46823e-09	5.9762	6.42516	83	4.50565e-07
OPCML	Positive	0.580017	9.1161e-09	5.9624	6.40821	83	4.80942e-07
HPRT1	Positive	0.580005	9.12401e-09	5.96224	6.40801	83	4.80942e-07
STAT4	Positive	0.579431	9.51138e-09	5.95445	6.39845	83	4.99039e-07
SMAP1	Positive	0.579176	9.68763e-09	5.951	6.39423	83	5.05944e-07
PTPRN	Positive	0.57817	1.04166e-08	5.93739	6.37753	83	5.41517e-07
DBNDD1	Positive	0.576356	1.18645e-08	5.9129	6.34754	83	6.11969e-07
PEX11B	Positive	0.576338	1.18797e-08	5.91266	6.34725	83	6.11969e-07
RRAGA	Positive	0.575819	1.2329e-08	5.90566	6.33869	83	6.32236e-07
YWHAB	Positive	0.57573	1.24068e-08	5.90447	6.33724	83	6.3336e-07
SLC25A3	Positive	0.575625	1.25008e-08	5.90305	6.33549	83	6.35297e-07
ANXA6	Positive	0.575117	1.29618e-08	5.89622	6.32714	83	6.53601e-07
SV2B	Positive	0.575101	1.29763e-08	5.89601	6.32688	83	6.53601e-07
L1CAM	Positive	0.574795	1.32624e-08	5.89189	6.32185	83	6.65059e-07
FBXL7	Negative	-0.573569	1.44682e-08	-5.87543	6.30175	83	7.22329e-07
IL13RA2	Positive	0.573019	1.50434e-08	5.86805	6.29274	83	7.4775e-07
CALB1	Positive	0.571907	1.6272e-08	5.85317	6.27459	83	8.05285e-07
NRN1	Positive	0.571749	1.64533e-08	5.85106	6.27202	83	8.10718e-07
AP2S1	Positive	0.57111	1.72108e-08	5.84251	6.2616	83	8.44374e-07
SLC6A15	Positive	0.570934	1.7424e-08	5.84017	6.25876	83	8.51148e-07
KCNQ2	Positive	0.569921	1.87068e-08	5.82666	6.2423	83	9.0989e-07
CACNA2D3	Positive	0.568173	2.11357e-08	5.80338	6.214	83	1.02364e-06
TMEM14A	Positive	0.567098	2.2774e-08	5.78912	6.19666	83	1.09829e-06
ATPIF1	Positive	0.565731	2.50336e-08	5.771	6.17468	83	1.19948e-06
PSME3	Positive	0.565702	2.5084e-08	5.77061	6.17422	83	1.19948e-06
CBLN1	Positive	0.565528	2.53868e-08	5.76831	6.17143	83	1.20886e-06
DCTN3	Positive	0.563752	2.86872e-08	5.74484	6.14298	83	1.3603e-06
RAB26	Positive	0.563616	2.89551e-08	5.74305	6.14082	83	1.36728e-06
SHOC2	Positive	0.562956	3.02948e-08	5.73435	6.13028	83	1.42461e-06
TUFT1	Positive	0.561807	3.27654e-08	5.71923	6.112	83	1.53442e-06
GABRG2	Positive	0.561668	3.30783e-08	5.7174	6.10979	83	1.5427e-06
SCN2A	Positive	0.561343	3.38185e-08	5.71313	6.10462	83	1.56706e-06
GLS	Positive	0.561317	3.38772e-08	5.71279	6.10422	83	1.56706e-06
CDC42	Positive	0.560523	3.57551e-08	5.70236	6.09163	83	1.64721e-06
GLO1	Positive	0.56019	3.65736e-08	5.69799	6.08634	83	1.67809e-06
NDUFS3	Positive	0.559145	3.92541e-08	5.68429	6.06981	83	1.79382e-06
ATP6V0D1	Positive	0.559024	3.95762e-08	5.68271	6.0679	83	1.80128e-06
PPP3CA	Positive	0.558514	4.09619e-08	5.67603	6.05986	83	1.85689e-06
CNTN6	Positive	0.558361	4.13854e-08	5.67404	6.05745	83	1.86861e-06
SYN2	Positive	0.558293	4.15756e-08	5.67315	6.05638	83	1.86975e-06
PLD3	Positive	0.557958	4.25244e-08	5.66877	6.0511	83	1.8998e-06
ATP1A1	Positive	0.55791	4.26607e-08	5.66814	6.05035	83	1.8998e-06
DNM1	Positive	0.55788	4.27467e-08	5.66775	6.04988	83	1.8998e-06
SDC1	Positive	0.557539	4.37398e-08	5.66329	6.0445	83	1.93634e-06
PCSK2	Positive	0.557276	4.45171e-08	5.65987	6.04038	83	1.96308e-06
RFPL1S	Positive	0.557045	4.52144e-08	5.65684	6.03674	83	1.9861e-06
ATP5J	Positive	0.555926	4.87333e-08	5.64225	6.01918	83	2.13241e-06
INPP5F	Positive	0.555634	4.9693e-08	5.63845	6.0146	83	2.16604e-06
C1orf216	Positive	0.555315	5.07632e-08	5.6343	6.00961	83	2.20025e-06
YWHAZ	Positive	0.555284	5.08661e-08	5.6339	6.00913	83	2.20025e-06
SLC25A32	Positive	0.554745	5.27264e-08	5.62689	6.00071	83	2.27205e-06
DDC	Positive	0.554392	5.39813e-08	5.6223	5.99518	83	2.31731e-06
SCG3	Positive	0.55394	5.56274e-08	5.61643	5.98813	83	2.37896e-06
UBE2N	Positive	0.552925	5.95002e-08	5.60326	5.97232	83	2.53502e-06
PTS	Positive	0.551496	6.53876e-08	5.58476	5.95013	83	2.77542e-06
TERF2IP	Positive	0.550536	6.96503e-08	5.57235	5.93526	83	2.94532e-06
CNIH3	Positive	0.550306	7.07113e-08	5.56938	5.9317	83	2.97907e-06
USP11	Positive	0.550143	7.14703e-08	5.56728	5.92918	83	2.9999e-06
PEG10	Positive	0.549679	7.36781e-08	5.56129	5.92201	83	3.08116e-06
GAD1	Positive	0.549305	7.55006e-08	5.55647	5.91625	83	3.14577e-06
CDR2	Positive	0.548477	7.96972e-08	5.54581	5.90349	83	3.30846e-06
MCAT	Positive	0.548384	8.01816e-08	5.54461	5.90206	83	3.31642e-06
VWA5A	Positive	0.548247	8.09018e-08	5.54285	5.89995	83	3.33404e-06
COL4A3BP	Positive	0.547635	8.41935e-08	5.53497	5.89053	83	3.45712e-06
RGS4	Positive	0.54723	8.64362e-08	5.52977	5.88433	83	3.51865e-06
ANK1	Positive	0.547215	8.65229e-08	5.52958	5.88409	83	3.51865e-06
WDR47	Positive	0.547197	8.66235e-08	5.52935	5.88381	83	3.51865e-06
GPD1L	Positive	0.546559	9.02881e-08	5.52115	5.87402	83	3.65441e-06
SCN1A	Positive	0.54572	9.53262e-08	5.51039	5.86118	83	3.8446e-06
PRKAR2B	Positive	0.545441	9.70601e-08	5.50682	5.85692	83	3.90065e-06
CCNA1	Positive	0.545256	9.8229e-08	5.50444	5.85408	83	3.93367e-06
NBEA	Positive	0.543963	1.06756e-07	5.48791	5.83437	83	4.2601e-06
ST6GALNAC5	Positive	0.543439	1.10412e-07	5.48121	5.82639	83	4.39054e-06
CDH18	Positive	0.542919	1.14154e-07	5.47457	5.81848	83	4.52344e-06
ATP6V1F	Positive	0.542602	1.165e-07	5.47052	5.81366	83	4.60034e-06
FBXL2	Positive	0.541672	1.23631e-07	5.45867	5.79955	83	4.86497e-06
PFN2	Positive	0.541505	1.24953e-07	5.45655	5.79703	83	4.89997e-06
INPP4A	Positive	0.541035	1.28757e-07	5.45056	5.7899	83	5.03172e-06
HN1	Positive	0.540579	1.32546e-07	5.44476	5.78301	83	5.16201e-06
MAPK9	Positive	0.539825	1.39045e-07	5.43518	5.77163	83	5.39657e-06
IDH3G	Positive	0.539284	1.43894e-07	5.42831	5.76347	83	5.56569e-06
PIN1	Positive	0.538899	1.47446e-07	5.42342	5.75767	83	5.68369e-06
INSM1	Positive	0.537741	1.58623e-07	5.40875	5.74026	83	6.07839e-06
TTC1	Positive	0.537728	1.58758e-07	5.40858	5.74005	83	6.07839e-06
FGF12	Positive	0.537206	1.64055e-07	5.40198	5.73223	83	6.26006e-06
RTN3	Positive	0.536764	1.68672e-07	5.39639	5.72561	83	6.41463e-06
NME5	Positive	0.536494	1.71564e-07	5.39297	5.72155	83	6.5028e-06
SUMO3	Positive	0.535746	1.79797e-07	5.38352	5.71036	83	6.78999e-06
LRP2	Negative	-0.535698	1.80339e-07	-5.38292	5.70964	83	6.78999e-06
ZNF804A	Positive	0.535117	1.87004e-07	5.3756	5.70097	83	7.01759e-06
P4HTM	Positive	0.534027	2.00161e-07	5.36185	5.68471	83	7.48657e-06
NDEL1	Positive	0.532856	2.15258e-07	5.34713	5.66731	83	8.02474e-06
CYB561	Positive	0.532415	2.21224e-07	5.34159	5.66076	83	8.2143e-06
CACNB3	Positive	0.532374	2.21793e-07	5.34107	5.66014	83	8.2143e-06
RIT2	Positive	0.532314	2.2261e-07	5.34032	5.65926	83	8.21772e-06
FAIM2	Positive	0.531863	2.28908e-07	5.33466	5.65257	83	8.42276e-06
CEND1	Positive	0.531376	2.35907e-07	5.32854	5.64535	83	8.6522e-06
CDH8	Positive	0.531046	2.40758e-07	5.32441	5.64047	83	8.80164e-06
GBE1	Positive	0.53064	2.4685e-07	5.31932	5.63447	83	8.99534e-06
EHD3	Positive	0.529946	2.57625e-07	5.31062	5.62421	83	9.3579e-06
FLNC	Negative	-0.528709	2.77915e-07	-5.29516	5.60599	83	1.00627e-05
ACTR10	Positive	0.528569	2.80306e-07	5.29342	5.60393	83	1.01169e-05
RAI14	Negative	-0.528153	2.87527e-07	-5.28822	5.59781	83	1.03446e-05
ARHGEF9	Positive	0.527209	3.04559e-07	5.27645	5.58395	83	1.09227e-05
GLS2	Positive	0.526054	3.26711e-07	5.26207	5.56703	83	1.16802e-05
PCYOX1L	Positive	0.525481	3.38261e-07	5.25494	5.55865	83	1.20551e-05
SHANK2	Positive	0.525216	3.43723e-07	5.25165	5.55478	83	1.22113e-05
MAP3K9	Positive	0.524875	3.50896e-07	5.2474	5.5498	83	1.24272e-05
ATP6AP1	Positive	0.524538	3.58105e-07	5.24322	5.54489	83	1.2643e-05
FARSA	Positive	0.524087	3.67981e-07	5.23762	5.53831	83	1.29513e-05
FABP6	Positive	0.523993	3.70082e-07	5.23645	5.53694	83	1.2985e-05
TH	Positive	0.523027	3.92231e-07	5.22448	5.52288	83	1.36787e-05
SLC24A3	Positive	0.523017	3.92458e-07	5.22436	5.52274	83	1.36787e-05
PCP4	Positive	0.522974	3.93474e-07	5.22382	5.52212	83	1.36787e-05
AFG3L2	Positive	0.522366	4.08109e-07	5.21629	5.51328	83	1.4144e-05
EPHA5	Positive	0.521831	4.21394e-07	5.20967	5.50552	83	1.45599e-05
CNKSR1	Negative	-0.521601	4.27227e-07	-5.20683	5.50219	83	1.47166e-05
THOC1	Negative	-0.521406	4.32245e-07	-5.20442	5.49936	83	1.48444e-05
P2RX5	Positive	0.520966	4.43759e-07	5.19898	5.49299	83	1.51937e-05
DMXL2	Positive	0.520742	4.49723e-07	5.19622	5.48975	83	1.53515e-05
DOLK	Positive	0.520527	4.55532e-07	5.19356	5.48664	83	1.55031e-05
RAB3A	Positive	0.520432	4.58112e-07	5.19239	5.48527	83	1.55244e-05
SPOCK2	Positive	0.520403	4.58896e-07	5.19204	5.48485	83	1.55244e-05
RAB11FIP5	Positive	0.520021	4.69452e-07	5.18732	5.47934	83	1.58261e-05
CLSTN3	Positive	0.51998	4.70608e-07	5.18681	5.47874	83	1.58261e-05
STMN3	Positive	0.519412	4.86786e-07	5.1798	5.47053	83	1.63217e-05
WWC3	Negative	-0.518926	5.01019e-07	-5.17382	5.46353	83	1.67494e-05
DHRS11	Positive	0.518629	5.09921e-07	5.17016	5.45925	83	1.69969e-05
CLDN15	Negative	-0.518505	5.13662e-07	-5.16864	5.45748	83	1.70713e-05
C12orf43	Positive	0.518314	5.19524e-07	5.16628	5.45472	83	1.72157e-05
CYC1	Positive	0.517381	5.4897e-07	5.15481	5.44131	83	1.81384e-05
LRRN3	Positive	0.516467	5.79349e-07	5.14358	5.42819	83	1.90381e-05
AKR1B1	Positive	0.516461	5.79559e-07	5.14351	5.4281	83	1.90381e-05
ATP6V1E1	Positive	0.516032	5.94357e-07	5.13824	5.42196	83	1.94678e-05
PCLO	Positive	0.515202	6.24e-07	5.12808	5.41009	83	2.03798e-05
UQCRFS1	Positive	0.514573	6.4742e-07	5.12037	5.4011	83	2.10128e-05
SUCLA2	Positive	0.514533	6.48935e-07	5.11988	5.40053	83	2.10128e-05
ELAVL4	Positive	0.514533	6.48944e-07	5.11988	5.40053	83	2.10128e-05
TPI1	Positive	0.514483	6.50819e-07	5.11927	5.39982	83	2.10135e-05
GLRX5	Positive	0.514242	6.60055e-07	5.11632	5.39638	83	2.12512e-05
AP2A2	Positive	0.513196	7.01594e-07	5.10353	5.38147	83	2.25246e-05
DNAJA2	Positive	0.511638	7.6801e-07	5.08452	5.35934	83	2.45872e-05
ARMCX2	Positive	0.511353	7.80812e-07	5.08104	5.35529	83	2.49266e-05
CMAS	Positive	0.511144	7.90289e-07	5.0785	5.35233	83	2.51583e-05
GABRB3	Positive	0.510786	8.0682e-07	5.07414	5.34726	83	2.56126e-05
DPY19L2P2	Positive	0.510528	8.18935e-07	5.071	5.3436	83	2.59245e-05
VDAC2	Positive	0.510464	8.21962e-07	5.07022	5.3427	83	2.59479e-05
DLK1	Positive	0.509604	8.63738e-07	5.05976	5.33054	83	2.7191e-05
LPHN1	Positive	0.50896	8.9634e-07	5.05193	5.32144	83	2.81391e-05
MAGEL2	Positive	0.508896	8.99665e-07	5.05114	5.32053	83	2.81424e-05
FAM127A	Positive	0.508862	9.0141e-07	5.05073	5.32005	83	2.81424e-05
GLOD4	Positive	0.508732	9.08146e-07	5.04916	5.31822	83	2.82748e-05
PJA1	Positive	0.508629	9.13529e-07	5.04791	5.31677	83	2.83644e-05
DDX25	Positive	0.508448	9.23095e-07	5.04571	5.31421	83	2.85831e-05
FAR2	Positive	0.507894	9.52851e-07	5.03899	5.30641	83	2.94242e-05
FBXW7	Positive	0.507446	9.77615e-07	5.03355	5.3001	83	3.01068e-05
COX8A	Positive	0.505804	1.07356e-06	5.01367	5.27704	83	3.29719e-05
SLIT2	Positive	0.505571	1.08785e-06	5.01086	5.27378	83	3.33204e-05
MSH2	Positive	0.505446	1.09561e-06	5.00935	5.27203	83	3.34679e-05
SMYD3	Positive	0.504995	1.12402e-06	5.0039	5.26571	83	3.42432e-05
MXRA7	Positive	0.504657	1.14579e-06	4.99981	5.26098	83	3.48129e-05
MAD2L1BP	Positive	0.504544	1.1531e-06	4.99845	5.25941	83	3.49414e-05
STS	Positive	0.504492	1.15655e-06	4.99782	5.25867	83	3.49524e-05
ATP5A1	Positive	0.503587	1.21728e-06	4.9869	5.24603	83	3.669e-05
MAP2K1	Positive	0.503232	1.24186e-06	4.98263	5.24109	83	3.73317e-05
ME3	Positive	0.503176	1.24584e-06	4.98195	5.2403	83	3.73522e-05
PSMC5	Positive	0.502898	1.26548e-06	4.9786	5.23643	83	3.78409e-05
PAIP2B	Negative	-0.502085	1.32478e-06	-4.9688	5.2251	83	3.95099e-05
LDHA	Positive	0.501435	1.37401e-06	4.96099	5.21606	83	4.08704e-05
FGF9	Positive	0.500669	1.43421e-06	4.95179	5.20543	83	4.25494e-05
TUBB	Positive	0.50033	1.4617e-06	4.94771	5.20072	83	4.32519e-05
NEDD8	Positive	0.500195	1.47271e-06	4.9461	5.19886	83	4.33862e-05
NQO2	Positive	0.500181	1.4739e-06	4.94593	5.19866	83	4.33862e-05
MAST1	Positive	0.49979	1.50643e-06	4.94124	5.19324	83	4.4229e-05
CAPRIN2	Positive	0.499326	1.54591e-06	4.93567	5.18682	83	4.51998e-05
LPCAT4	Positive	0.499308	1.54747e-06	4.93545	5.18657	83	4.51998e-05
HGSNAT	Positive	0.498663	1.60404e-06	4.92772	5.17765	83	4.67315e-05
ATP6V0B	Positive	0.498553	1.61383e-06	4.92641	5.17614	83	4.68961e-05
LIN7B	Positive	0.498438	1.6242e-06	4.92503	5.17454	83	4.70769e-05
PRKCZ	Positive	0.497394	1.72103e-06	4.91254	5.16014	83	4.97561e-05
ARF3	Positive	0.497264	1.73343e-06	4.91099	5.15835	83	4.99873e-05
UQCRQ	Positive	0.496902	1.76856e-06	4.90665	5.15335	83	5.08708e-05
MKNK2	Negative	-0.496756	1.7829e-06	-4.90491	5.15134	83	5.11535e-05
PARL	Positive	0.496555	1.80278e-06	4.90251	5.14858	83	5.15931e-05
ANKRD49	Negative	-0.496155	1.84303e-06	-4.89773	5.14308	83	5.26121e-05
IMP4	Positive	0.49586	1.8732e-06	4.89422	5.13903	83	5.3339e-05
RANBP6	Positive	0.495681	1.89183e-06	4.89207	5.13656	83	5.37347e-05
RAB3B	Positive	0.495585	1.90179e-06	4.89094	5.13525	83	5.38824e-05
SLC6A3	Positive	0.495402	1.92103e-06	4.88875	5.13274	83	5.42322e-05
GDAP1	Positive	0.495377	1.9237e-06	4.88845	5.13239	83	5.42322e-05
CCNB1	Positive	0.495075	1.9559e-06	4.88485	5.12825	83	5.50031e-05
PTPRN2	Positive	0.494152	2.05763e-06	4.87385	5.11559	83	5.77206e-05
RIN2	Negative	-0.493066	2.1836e-06	-4.86093	5.10073	83	6.11031e-05
SCAMP5	Positive	0.49296	2.1962e-06	4.85967	5.09929	83	6.13044e-05
CAMTA1	Positive	0.492861	2.20812e-06	4.85849	5.09793	83	6.14856e-05
NDRG3	Positive	0.490398	2.52462e-06	4.82926	5.06436	83	7.01262e-05
ATP6V1A	Positive	0.48956	2.64173e-06	4.81933	5.05297	83	7.30686e-05
ARHGDIG	Positive	0.489548	2.64344e-06	4.81919	5.05281	83	7.30686e-05
CS	Positive	0.489499	2.65037e-06	4.81861	5.05215	83	7.30818e-05
OPN3	Positive	0.488734	2.76208e-06	4.80956	5.04177	83	7.58263e-05
MAP2K4	Positive	0.488726	2.76328e-06	4.80946	5.04166	83	7.58263e-05
PAFAH1B3	Positive	0.488681	2.77003e-06	4.80893	5.04105	83	7.5828e-05
ATP2B2	Positive	0.487816	2.90196e-06	4.79871	5.02934	83	7.91508e-05
VAMP2	Positive	0.487794	2.90538e-06	4.79845	5.02904	83	7.91508e-05
GABARAPL1	Positive	0.48751	2.94994e-06	4.7951	5.0252	83	8.0172e-05
PSMG1	Positive	0.487274	2.9876e-06	4.79231	5.02201	83	8.10011e-05
ATP1B1	Positive	0.486982	3.03469e-06	4.78887	5.01807	83	8.20814e-05
PSMD1	Positive	0.486644	3.09015e-06	4.78488	5.0135	83	8.33825e-05
TSPYL1	Positive	0.486598	3.09771e-06	4.78434	5.01288	83	8.3388e-05
ARHGAP24	Positive	0.486067	3.18692e-06	4.77808	5.00572	83	8.55861e-05
ARL6IP1	Positive	0.485989	3.20038e-06	4.77715	5.00466	83	8.57443e-05
SACM1L	Positive	0.484274	3.50639e-06	4.75698	4.98159	83	9.35839e-05
CNR1	Positive	0.484217	3.51705e-06	4.75631	4.98082	83	9.35839e-05
LY6H	Positive	0.484213	3.51776e-06	4.75626	4.98077	83	9.35839e-05
SSBP3	Positive	0.483857	3.58498e-06	4.75207	4.97598	83	9.51488e-05
ALAS1	Positive	0.483295	3.69346e-06	4.74547	4.96843	83	9.7799e-05
ARG2	Positive	0.482407	3.87099e-06	4.73505	4.95653	83	0.000102261
PSMC1	Positive	0.481955	3.96439e-06	4.72975	4.95049	83	0.000104485
DNAJB2	Negative	-0.481749	4.00767e-06	-4.72734	4.94773	83	0.00010538
STAR	Positive	0.481608	4.03767e-06	4.72568	4.94584	83	0.000105868
PNMA1	Positive	0.481574	4.04488e-06	4.72528	4.94539	83	0.000105868
STYK1	Positive	0.481483	4.0644e-06	4.72421	4.94417	83	0.000106133
FIG4	Positive	0.48084	4.2041e-06	4.71669	4.93558	83	0.000109529
SLC25A6	Positive	0.480654	4.24542e-06	4.71451	4.9331	83	0.00011013
AHNAK2	Positive	0.480649	4.24661e-06	4.71445	4.93303	83	0.00011013
GNAL	Positive	0.48046	4.28897e-06	4.71224	4.93051	83	0.000110975
MCOLN1	Positive	0.480174	4.35377e-06	4.70889	4.92669	83	0.000112395
PCSK1N	Positive	0.480014	4.39042e-06	4.70702	4.92456	83	0.000113083
GRM7	Positive	0.479749	4.45183e-06	4.70392	4.92103	83	0.000114405
GARS	Positive	0.479493	4.51186e-06	4.70093	4.91762	83	0.000115685
LRCH1	Positive	0.479439	4.52466e-06	4.7003	4.9169	83	0.000115752
PIAS2	Positive	0.47923	4.57445e-06	4.69785	4.91412	83	0.000116762
OCRL	Positive	0.479001	4.62946e-06	4.69518	4.91107	83	0.0001179
CLSTN2	Positive	0.478753	4.68981e-06	4.69229	4.90777	83	0.00011917
ZNF532	Negative	-0.477521	5.0007e-06	-4.67792	4.89141	83	0.000126785
STK39	Positive	0.47686	5.17548e-06	4.67021	4.88264	83	0.000130924
TMED3	Positive	0.476226	5.34838e-06	4.66283	4.87425	83	0.000134996
YKT6	Positive	0.475479	5.55913e-06	4.65414	4.86437	83	0.000140004
GSPT2	Positive	0.474435	5.86697e-06	4.642	4.85057	83	0.000147429
SLITRK5	Positive	0.474382	5.8831e-06	4.64138	4.84987	83	0.000147507
PPT1	Positive	0.474093	5.97109e-06	4.63803	4.84607	83	0.000149383
FRMPD4	Positive	0.4737	6.09317e-06	4.63347	4.84088	83	0.000151966
NDN	Positive	0.473674	6.10115e-06	4.63317	4.84054	83	0.000151966
ABCG4	Positive	0.472909	6.34562e-06	4.62429	4.83046	83	0.000157708
PTPRK	Negative	-0.472527	6.47077e-06	-4.61987	4.82545	83	0.000160467
TMEM183A	Positive	0.472475	6.48806e-06	4.61927	4.82477	83	0.000160544
PNMA2	Positive	0.472189	6.58386e-06	4.61595	4.821	83	0.00016256
NOL4	Positive	0.472145	6.59865e-06	4.61544	4.82042	83	0.000162571
PPA1	Positive	0.471344	6.87414e-06	4.60617	4.80991	83	0.00016899
B3GNT1	Positive	0.47124	6.91061e-06	4.60497	4.80855	83	0.000169519
CDH12	Positive	0.470709	7.1002e-06	4.59883	4.80159	83	0.000173794
HTR2A	Positive	0.470583	7.14592e-06	4.59737	4.79993	83	0.000174242
ZNF395	Negative	-0.470574	7.14926e-06	-4.59727	4.79981	83	0.000174242
GGH	Positive	0.470459	7.19115e-06	4.59594	4.79831	83	0.00017484
DPP6	Positive	0.470422	7.20464e-06	4.59551	4.79783	83	0.00017484
PPP2CA	Positive	0.469558	7.52797e-06	4.58553	4.78652	83	0.000182296
ACLY	Positive	0.469001	7.74373e-06	4.57909	4.77923	83	0.000187121
GNAS	Positive	0.468133	8.09099e-06	4.56909	4.7679	83	0.000195096
NAPG	Positive	0.467762	8.24408e-06	4.56481	4.76306	83	0.000198366
SEZ6L	Positive	0.467655	8.28859e-06	4.56358	4.76167	83	0.00019882
BLCAP	Positive	0.467632	8.29806e-06	4.56332	4.76138	83	0.00019882
UAP1	Positive	0.467458	8.37145e-06	4.56131	4.7591	83	0.000200155
RGS17	Positive	0.467324	8.42782e-06	4.55977	4.75736	83	0.000201079
GNAO1	Positive	0.467214	8.47465e-06	4.55851	4.75593	83	0.000201772
HTR2C	Positive	0.466288	8.87857e-06	4.54785	4.74388	83	0.000210945
CDO1	Positive	0.466135	8.94724e-06	4.54609	4.74189	83	0.000211967
SLC18A2	Positive	0.466109	8.95897e-06	4.54579	4.74155	83	0.000211967
COPS3	Positive	0.465718	9.13646e-06	4.54129	4.73647	83	0.000215716
GALT	Positive	0.465514	9.23008e-06	4.53895	4.73382	83	0.000217473
COPS7A	Positive	0.465468	9.25134e-06	4.53842	4.73323	83	0.000217522
MYO16	Positive	0.465189	9.38158e-06	4.53522	4.7296	83	0.000220127
ASMTL	Positive	0.464924	9.50689e-06	4.53217	4.72616	83	0.000222607
GAB2	Negative	-0.464814	9.5592e-06	-4.53091	4.72474	83	0.00022337
CORO2A	Positive	0.464452	9.73364e-06	4.52675	4.72005	83	0.000226978
PTPRR	Positive	0.464295	9.81025e-06	4.52495	4.71801	83	0.000228295
ABHD14A	Positive	0.464105	9.90358e-06	4.52277	4.71555	83	0.000229994
SUB1	Positive	0.464063	9.92414e-06	4.5223	4.71501	83	0.000230001
CAMKV	Positive	0.463867	1.00215e-05	4.52005	4.71248	83	0.000231783
ATP5G1	Positive	0.463823	1.00436e-05	4.51954	4.71191	83	0.000231821
CCNH	Positive	0.46354	1.01863e-05	4.5163	4.70824	83	0.000234369
ACAT2	Positive	0.46352	1.01963e-05	4.51607	4.70799	83	0.000234369
SEC61A2	Positive	0.463481	1.0216e-05	4.51562	4.70748	83	0.000234369
ESRRG	Positive	0.4631	1.04115e-05	4.51126	4.70256	83	0.000238371
TBC1D9	Positive	0.462985	1.04711e-05	4.50994	4.70107	83	0.000239252
ATP6V0C	Positive	0.462941	1.04944e-05	4.50943	4.70049	83	0.000239301
SCN9A	Positive	0.462693	1.06242e-05	4.50659	4.69729	83	0.000241776
GHITM	Positive	0.462165	1.09061e-05	4.50055	4.69048	83	0.000247694
HSPG2	Negative	-0.461514	1.12637e-05	-4.4931	4.68207	83	0.000255304
FTO	Positive	0.461467	1.12899e-05	4.49256	4.68147	83	0.000255386
FRMPD1	Positive	0.461327	1.13679e-05	4.49097	4.67967	83	0.000256639
MUTYH	Negative	-0.461257	1.14076e-05	-4.49016	4.67877	83	0.000257022
SLC8A1	Positive	0.461188	1.14463e-05	4.48938	4.67788	83	0.000257384
SYNGR1	Positive	0.460558	1.18082e-05	4.48217	4.66976	83	0.000264994
RNFT2	Positive	0.460456	1.18677e-05	4.48101	4.66845	83	0.000265805
IARS	Positive	0.459664	1.23398e-05	4.47196	4.65826	83	0.000275832
DRG1	Positive	0.459613	1.23708e-05	4.47138	4.65761	83	0.000275981
TCEAL1	Positive	0.459363	1.25235e-05	4.46853	4.6544	83	0.000278839
TSPYL5	Positive	0.459241	1.25986e-05	4.46714	4.65284	83	0.00027996
EIF1B	Positive	0.459137	1.26633e-05	4.46595	4.6515	83	0.000280848
NEU1	Positive	0.458854	1.28404e-05	4.46273	4.64787	83	0.00028422
HIGD1A	Positive	0.458448	1.30985e-05	4.4581	4.64266	83	0.000289268
MORF4L1	Positive	0.458397	1.31309e-05	4.45752	4.64201	83	0.000289268
WDR7	Positive	0.458375	1.31451e-05	4.45727	4.64173	83	0.000289268
AACS	Positive	0.458194	1.32623e-05	4.45521	4.63941	83	0.000291283
BAG4	Positive	0.457817	1.35092e-05	4.45091	4.63458	83	0.000296015
SCRIB	Negative	-0.457785	1.35307e-05	-4.45054	4.63416	83	0.000296015
RNF41	Positive	0.457746	1.35561e-05	4.45011	4.63367	83	0.000296015
GLRX2	Positive	0.457447	1.37559e-05	4.4467	4.62983	83	0.0002998
VAMP1	Positive	0.45706	1.40181e-05	4.4423	4.62488	83	0.000304928
RTN2	Positive	0.456921	1.41134e-05	4.44072	4.62311	83	0.000306412
DNAJC12	Positive	0.456604	1.4333e-05	4.43711	4.61906	83	0.000310585
TIMM23	Positive	0.456519	1.43924e-05	4.43615	4.61797	83	0.000311276
IPW	Positive	0.456212	1.4609e-05	4.43266	4.61405	83	0.000315211
ACTR1A	Positive	0.456183	1.46299e-05	4.43232	4.61368	83	0.000315211
TTC9	Positive	0.455844	1.4873e-05	4.42847	4.60935	83	0.000319839
KCNAB2	Positive	0.455631	1.50277e-05	4.42605	4.60663	83	0.000322554
TSSC1	Positive	0.454905	1.55659e-05	4.41782	4.59738	83	0.000333476
CDKN2D	Positive	0.454828	1.56241e-05	4.41694	4.5964	83	0.000334091
EFNA5	Positive	0.454764	1.5673e-05	4.41621	4.59558	83	0.000334504
LCMT1	Positive	0.454453	1.59103e-05	4.41269	4.59162	83	0.00033893
OPHN1	Negative	-0.453815	1.64086e-05	-4.40545	4.5835	83	0.00034889
PCMT1	Positive	0.453204	1.68995e-05	4.39853	4.57573	83	0.000358656
CDKN3	Positive	0.453154	1.69405e-05	4.39796	4.57509	83	0.000358853
YWHAH	Positive	0.452687	1.73253e-05	4.39268	4.56917	83	0.00036632
ARPC5L	Positive	0.452574	1.742e-05	4.39139	4.56773	83	0.000367636
PTPN3	Positive	0.451892	1.80005e-05	4.38367	4.55907	83	0.000378678
CHST1	Positive	0.451881	1.801e-05	4.38355	4.55893	83	0.000378678
KCNC1	Positive	0.451825	1.80582e-05	4.38292	4.55823	83	0.000378822
NRG1	Positive	0.451773	1.81032e-05	4.38233	4.55757	83	0.000378822
FAM136A	Positive	0.451735	1.81365e-05	4.3819	4.55709	83	0.000378822
TM2D3	Positive	0.451719	1.81506e-05	4.38172	4.55688	83	0.000378822
SYT2	Positive	0.451658	1.82032e-05	4.38104	4.55612	83	0.000379223
EPHB1	Positive	0.451269	1.85465e-05	4.37663	4.55118	83	0.000385666
PDE4A	Positive	0.451116	1.86829e-05	4.3749	4.54924	83	0.00038779
TBC1D30	Positive	0.4507	1.90578e-05	4.37021	4.54398	83	0.000394848
GABRB2	Positive	0.449883	1.98168e-05	4.36098	4.53365	83	0.000409432
FRS3	Positive	0.449864	1.9834e-05	4.36077	4.53342	83	0.000409432
ST8SIA3	Positive	0.449788	1.99067e-05	4.35991	4.53245	83	0.000410186
NARS2	Positive	0.449672	2.00166e-05	4.3586	4.53099	83	0.000411703
TXNL4A	Positive	0.448801	2.08643e-05	4.34878	4.51999	83	0.000428361
AP3B2	Positive	0.448434	2.12308e-05	4.34465	4.51537	83	0.000435098
INSIG1	Positive	0.448346	2.13202e-05	4.34365	4.51425	83	0.000436139
PLEKHO2	Negative	-0.447993	2.16792e-05	-4.33968	4.50982	83	0.000442686
PAFAH1B1	Positive	0.447465	2.22293e-05	4.33373	4.50316	83	0.000453102
PCDH7	Positive	0.447287	2.24166e-05	4.33173	4.50093	83	0.000456099
CA10	Positive	0.445706	2.41532e-05	4.31396	4.48106	83	0.000490553
KLHDC8A	Positive	0.445551	2.43299e-05	4.31222	4.47912	83	0.000493257
MAP4K4	Negative	-0.445441	2.44557e-05	-4.31099	4.47774	83	0.000494923
ABCB6	Positive	0.444697	2.53261e-05	4.30264	4.46841	83	0.000511622
SERINC1	Positive	0.444611	2.5428e-05	4.30168	4.46734	83	0.000512768
SLC25A46	Positive	0.444277	2.583e-05	4.29792	4.46315	83	0.00051995
PODNL1	Negative	-0.444156	2.59764e-05	-4.29657	4.46164	83	0.000521557
SLC17A6	Positive	0.444135	2.60019e-05	4.29634	4.46138	83	0.000521557
SLC18A1	Positive	0.443895	2.62965e-05	4.29364	4.45837	83	0.000526533
AMPD2	Positive	0.442974	2.74523e-05	4.28333	4.44687	83	0.000548708
MPI	Positive	0.442913	2.75306e-05	4.28264	4.44611	83	0.000549304
KCNB1	Positive	0.442225	2.84287e-05	4.27494	4.43751	83	0.000565683
HCCS	Positive	0.442208	2.84513e-05	4.27475	4.4373	83	0.000565683
COX7A2	Positive	0.441943	2.88046e-05	4.27178	4.43399	83	0.000571702
CALB2	Positive	0.441583	2.92896e-05	4.26776	4.42951	83	0.000580312
RIMS2	Positive	0.441404	2.95345e-05	4.26576	4.42728	83	0.000584143
ZFYVE26	Negative	-0.441003	3.00891e-05	-4.26128	4.42229	83	0.000594076
TRIM58	Positive	0.440893	3.02431e-05	4.26005	4.42092	83	0.000596078
ANAPC13	Positive	0.440819	3.03475e-05	4.25922	4.41999	83	0.000596289
C9orf3	Negative	-0.440811	3.0359e-05	-4.25913	4.41989	83	0.000596289
PAN2	Negative	-0.440719	3.04878e-05	-4.25811	4.41876	83	0.000597782
SLC35D1	Negative	-0.440332	3.10403e-05	-4.25378	4.41393	83	0.000607564
GNG13	Positive	0.43983	3.17685e-05	4.24818	4.4077	83	0.000620745
KLHL2	Negative	-0.439671	3.20027e-05	-4.24641	4.40572	83	0.000624246
NDUFA4	Positive	0.439481	3.22851e-05	4.24429	4.40336	83	0.000628672
RNF11	Positive	0.439253	3.26265e-05	4.24174	4.40053	83	0.000634231
SLC30A9	Positive	0.43911	3.2843e-05	4.24014	4.39875	83	0.000637346
SEC62	Positive	0.438995	3.30174e-05	4.23886	4.39733	83	0.000639634
FHL3	Negative	-0.438924	3.31256e-05	-4.23807	4.39645	83	0.000640636
SLC38A7	Positive	0.438357	3.40015e-05	4.23176	4.38942	83	0.000656455
COPS5	Positive	0.437579	3.52389e-05	4.22309	4.37978	83	0.000679187
DRAP1	Positive	0.437533	3.53138e-05	4.22258	4.37921	83	0.000679476
CACNA1G	Positive	0.437392	3.55416e-05	4.22102	4.37747	83	0.000681989
PFKP	Positive	0.437366	3.55848e-05	4.22072	4.37714	83	0.000681989
C14orf2	Positive	0.437341	3.56249e-05	4.22045	4.37684	83	0.000681989
REEP2	Positive	0.436917	3.63246e-05	4.21573	4.37159	83	0.000694211
KIAA0355	Negative	-0.436637	3.67929e-05	-4.21261	4.36813	83	0.000701976
TMEM165	Negative	-0.435912	3.80329e-05	-4.20455	4.35917	83	0.000724414
GDAP1L1	Positive	0.435741	3.83307e-05	4.20265	4.35706	83	0.000728863
ENTPD3	Positive	0.435541	3.86816e-05	4.20043	4.35459	83	0.000734302
TUSC3	Positive	0.435403	3.89255e-05	4.1989	4.35289	83	0.000737279
ABCF3	Positive	0.435379	3.89685e-05	4.19863	4.35259	83	0.000737279
CTNNA2	Positive	0.435268	3.91669e-05	4.19739	4.35122	83	0.000739797
BBS7	Positive	0.43506	3.95391e-05	4.19509	4.34866	83	0.000745585
GFOD1	Positive	0.434928	3.97765e-05	4.19363	4.34704	83	0.000748816
UXS1	Positive	0.434878	3.98676e-05	4.19307	4.34642	83	0.000749286
TUSC2	Positive	0.434758	4.00853e-05	4.19174	4.34494	83	0.00075213
SCN3A	Positive	0.434616	4.03459e-05	4.19016	4.34319	83	0.000755769
GRIK1	Positive	0.434518	4.05258e-05	4.18908	4.34198	83	0.000757887
COX11	Positive	0.434446	4.06588e-05	4.18828	4.34109	83	0.000758706
PDHB	Positive	0.434422	4.07036e-05	4.18801	4.34079	83	0.000758706
PDZD7	Positive	0.434128	4.12496e-05	4.18475	4.33718	83	0.000767622
BST2	Negative	-0.433971	4.15451e-05	-4.18301	4.33525	83	0.000771853
PJA2	Positive	0.433579	4.22907e-05	4.17866	4.33042	83	0.00078442
SORD	Positive	0.433497	4.24484e-05	4.17775	4.32941	83	0.000786058
CADPS2	Positive	0.433298	4.28317e-05	4.17555	4.32697	83	0.000790762
CACNG3	Positive	0.433293	4.28419e-05	4.17549	4.3269	83	0.000790762
MAP1LC3B	Positive	0.432852	4.37044e-05	4.17061	4.32149	83	0.00080537
SLBP	Positive	0.432615	4.41753e-05	4.16799	4.31858	83	0.000812725
DPP8	Positive	0.432134	4.51451e-05	4.16266	4.31267	83	0.000829222
KCND3	Positive	0.431934	4.55552e-05	4.16044	4.31021	83	0.0008354
NDUFA13	Positive	0.43176	4.59128e-05	4.15852	4.30808	83	0.000840597
PSMD8	Positive	0.43168	4.60793e-05	4.15763	4.3071	83	0.000842286
FBXW12	Negative	-0.431256	4.69679e-05	-4.15294	4.3019	83	0.000857144
PDZD2	Negative	-0.430855	4.78217e-05	-4.14851	4.29699	83	0.000871324
TUBB3	Positive	0.430763	4.80204e-05	4.14749	4.29586	83	0.00087354
LGALS8	Positive	0.430652	4.82592e-05	4.14627	4.29451	83	0.000876477
DEF8	Positive	0.430424	4.87552e-05	4.14376	4.29172	83	0.000884068
BMI1	Negative	-0.430315	4.89949e-05	-4.14255	4.29038	83	0.000886995
TAC1	Positive	0.430278	4.90754e-05	4.14214	4.28993	83	0.000887035
BIRC3	Negative	-0.430004	4.96821e-05	-4.13912	4.28658	83	0.000896573
DLAT	Positive	0.42978	5.01847e-05	4.13664	4.28383	83	0.000903969
PITPNB	Positive	0.42975	5.02515e-05	4.13631	4.28347	83	0.000903969
HMOX2	Positive	0.429704	5.03548e-05	4.1358	4.28291	83	0.000904391
CDH7	Positive	0.429388	5.10713e-05	4.13232	4.27905	83	0.000915809
GAD2	Positive	0.429046	5.18589e-05	4.12854	4.27487	83	0.000927174
KCTD9	Positive	0.429042	5.18687e-05	4.12849	4.27482	83	0.000927174
PTPN13	Negative	-0.428873	5.22609e-05	-4.12663	4.27276	83	0.000932713
KAT2B	Negative	-0.42882	5.23837e-05	-4.12605	4.27211	83	0.000933435
ATP5F1	Positive	0.428766	5.25103e-05	4.12546	4.27145	83	0.000934222
CRYBG3	Negative	-0.428565	5.29843e-05	-4.12324	4.269	83	0.000941178
GMPR2	Positive	0.427493	5.55753e-05	4.11143	4.25593	83	0.000985658
KCND2	Positive	0.426872	5.71287e-05	4.10459	4.24837	83	0.00101162
SLC17A5	Positive	0.42668	5.76179e-05	4.10248	4.24603	83	0.0010187
PRMT2	Negative	-0.426506	5.80642e-05	-4.10056	4.24391	83	0.00102499
FIBP	Positive	0.425936	5.95485e-05	4.09429	4.23698	83	0.00104955
CSPG4	Negative	-0.425831	5.9827e-05	-4.09313	4.2357	83	0.00105283
GAPDH	Positive	0.42568	6.02278e-05	4.09147	4.23387	83	0.00105824
SLC31A2	Negative	-0.425619	6.03899e-05	-4.09081	4.23313	83	0.00105944
CACNB4	Positive	0.42528	6.13012e-05	4.08708	4.22901	83	0.0010722
UBA5	Positive	0.425278	6.13066e-05	4.08706	4.22899	83	0.0010722
RAN	Positive	0.425146	6.16633e-05	4.08561	4.22739	83	0.00107678
SLC1A1	Positive	0.425098	6.17945e-05	4.08509	4.22681	83	0.00107741
MAP1A	Positive	0.424964	6.21616e-05	4.08361	4.22518	83	0.0010808
SCN8A	Positive	0.424957	6.21793e-05	4.08354	4.2251	83	0.0010808
VGLL3	Positive	0.424909	6.23113e-05	4.08301	4.22452	83	0.00108143
LDLRAP1	Negative	-0.424753	6.27431e-05	-4.08129	4.22262	83	0.00108726
CDC123	Positive	0.424384	6.37714e-05	4.07724	4.21814	83	0.00110339
SLC2A6	Positive	0.424061	6.4685e-05	4.07369	4.21423	83	0.00111749
RAB11A	Positive	0.423673	6.57964e-05	4.06944	4.20953	83	0.00113496
SNPH	Positive	0.422883	6.81158e-05	4.06078	4.19998	83	0.00117179
CDKN2A	Negative	-0.422876	6.81384e-05	-4.0607	4.19988	83	0.00117179
SLIT1	Positive	0.422833	6.82651e-05	4.06024	4.19937	83	0.00117219
FGGY	Positive	0.422474	6.93474e-05	4.0563	4.19503	83	0.00118898
GFRA1	Positive	0.421924	7.10346e-05	4.05028	4.18839	83	0.00121606
UCHL3	Positive	0.421436	7.25651e-05	4.04493	4.18249	83	0.00124039
ACSL6	Positive	0.421351	7.28353e-05	4.044	4.18146	83	0.00124314
TOLLIP	Positive	0.421276	7.30732e-05	4.04318	4.18056	83	0.00124532
TM9SF4	Positive	0.421176	7.33945e-05	4.04208	4.17935	83	0.00124892
MIA3	Positive	0.421082	7.36948e-05	4.04106	4.17822	83	0.00125215
CDS2	Positive	0.420882	7.4339e-05	4.03887	4.17581	83	0.0012612
TAF2	Negative	-0.420625	7.51753e-05	-4.03606	4.17271	83	0.00127262
IDI1	Positive	0.420606	7.52366e-05	4.03586	4.17248	83	0.00127262
JOSD1	Negative	-0.420496	7.55973e-05	-4.03465	4.17116	83	0.00127682
FYCO1	Negative	-0.420363	7.60374e-05	-4.03319	4.16955	83	0.00128094
COX5A	Positive	0.420354	7.60676e-05	4.03309	4.16944	83	0.00128094
SLC25A11	Positive	0.420232	7.64708e-05	4.03177	4.16797	83	0.00128582
PSRC1	Negative	-0.420023	7.71696e-05	-4.02948	4.16545	83	0.00129565
COPS4	Positive	0.419641	7.8458e-05	4.02531	4.16086	83	0.00131342
CYP51A1	Positive	0.419641	7.84597e-05	4.0253	4.16085	83	0.00131342
PEBP1	Positive	0.419517	7.88818e-05	4.02395	4.15937	83	0.00131854
KPNA6	Positive	0.419349	7.946e-05	4.02211	4.15734	83	0.00132625
TTC31	Negative	-0.419074	8.04092e-05	-4.01912	4.15404	83	0.00134011
CAMLG	Positive	0.419006	8.06471e-05	4.01837	4.15322	83	0.00134211
MAGED2	Positive	0.418887	8.10639e-05	4.01707	4.15179	83	0.00134706
TCF12	Negative	-0.418368	8.29038e-05	-4.01141	4.14555	83	0.00137562
TMEM140	Negative	-0.418048	8.40564e-05	-4.00792	4.14171	83	0.00139271
ZNF385D	Positive	0.418	8.42308e-05	4.0074	4.14114	83	0.00139356
UBQLN4	Negative	-0.417945	8.44317e-05	-4.0068	4.14048	83	0.00139485
PSMA1	Positive	0.417682	8.53954e-05	4.00393	4.13732	83	0.00140871
ASH2L	Positive	0.417334	8.66854e-05	4.00014	4.13314	83	0.00142791
RAP1GDS1	Positive	0.41727	8.69232e-05	3.99944	4.13238	83	0.00142975
PPME1	Positive	0.416746	8.89055e-05	3.99373	4.1261	83	0.00146024
CKAP5	Positive	0.416372	9.03455e-05	3.98966	4.12162	83	0.00148108
NDUFA1	Positive	0.416349	9.0436e-05	3.98941	4.12134	83	0.00148108
POP7	Positive	0.416296	9.06438e-05	3.98882	4.1207	83	0.00148235
RFX5	Positive	0.416222	9.09315e-05	3.98802	4.11981	83	0.00148438
GPN2	Positive	0.416196	9.103e-05	3.98774	4.11951	83	0.00148438
PODXL	Negative	-0.415966	9.19358e-05	-3.98523	4.11675	83	0.00149699
HIST1H2BK	Negative	-0.415799	9.25933e-05	-3.98342	4.11476	83	0.00150554
GSTO1	Positive	0.414902	9.62168e-05	3.97367	4.10404	83	0.00155939
PGP	Positive	0.414887	9.62793e-05	3.9735	4.10385	83	0.00155939
PCSK1	Positive	0.414873	9.63398e-05	3.97334	4.10368	83	0.00155939
TOM1	Positive	0.414844	9.64557e-05	3.97304	4.10334	83	0.00155939
TFEB	Negative	-0.41473	9.69293e-05	-3.97179	4.10197	83	0.00156481
MFSD6	Positive	0.414482	9.79619e-05	3.96909	4.09901	83	0.00157924
PKIA	Positive	0.414379	9.83907e-05	3.96798	4.09779	83	0.00158242
ASTN1	Positive	0.414363	9.8461e-05	3.9678	4.09759	83	0.00158242
DDT	Positive	0.414335	9.85786e-05	3.9675	4.09725	83	0.00158242
MPPED2	Positive	0.414266	9.88662e-05	3.96675	4.09644	83	0.0015848
CACNG2	Positive	0.41409	9.96112e-05	3.96484	4.09434	83	0.00159448
TCEAL2	Positive	0.413874	0.000100534	3.96249	4.09175	83	0.00160614
TMEM59L	Positive	0.413853	0.000100623	3.96227	4.09151	83	0.00160614
C2CD2	Negative	-0.413471	0.000102272	-3.95812	4.08695	83	0.00163017
SIDT2	Negative	-0.413342	0.000102837	-3.95671	4.08541	83	0.00163686
PNPO	Positive	0.413185	0.000103524	3.95501	4.08354	83	0.0016455
DGKQ	Positive	0.413115	0.000103834	3.95425	4.0827	83	0.00164723
ZHX2	Negative	-0.413094	0.000103924	-3.95403	4.08246	83	0.00164723
NEK7	Negative	-0.412449	0.00010681	-3.94703	4.07478	83	0.00169061
ZNF217	Negative	-0.412218	0.000107863	-3.94452	4.07202	83	0.00170483
PRKCB	Positive	0.412186	0.000108009	3.94417	4.07164	83	0.00170483
MSX1	Negative	-0.412004	0.000108843	-3.9422	4.06948	83	0.0017156
NOTCH2NL	Negative	-0.411864	0.000109492	-3.94068	4.06781	83	0.00172344
MED24	Positive	0.411502	0.000111179	3.93677	4.06351	83	0.00174756
FAM32A	Positive	0.411469	0.000111334	3.93641	4.06312	83	0.00174758
MTCH2	Positive	0.41121	0.00011256	3.9336	4.06004	83	0.00176438
RWDD2A	Positive	0.411015	0.000113492	3.93149	4.05772	83	0.00177653
ASB6	Positive	0.410491	0.000116029	3.92581	4.0515	83	0.00181373
NDUFA5	Positive	0.410312	0.000116905	3.92388	4.04938	83	0.00182491
SEPHS2	Positive	0.410255	0.000117186	3.92326	4.0487	83	0.00182679
COX6B1	Positive	0.409649	0.000120213	3.91671	4.04151	83	0.00186691
THAP10	Positive	0.409644	0.000120239	3.91665	4.04145	83	0.00186691
LPIN2	Positive	0.409641	0.000120254	3.91662	4.04142	83	0.00186691
DHRS7B	Positive	0.409509	0.000120925	3.91519	4.03985	83	0.00187475
MRPS33	Positive	0.409413	0.000121414	3.91415	4.03871	83	0.00187977
SQLE	Positive	0.409342	0.000121774	3.91339	4.03788	83	0.00188276
SH3BP4	Negative	-0.409127	0.000122877	-3.91106	4.03533	83	0.00189723
GALNT7	Negative	-0.408856	0.000124282	-3.90813	4.03212	83	0.00191632
SPCS1	Positive	0.408554	0.000125868	3.90487	4.02854	83	0.00193812
GNB1	Positive	0.408457	0.000126378	3.90382	4.0274	83	0.00194274
VAV3	Positive	0.408406	0.00012665	3.90327	4.02679	83	0.00194274
EPN3	Positive	0.4084	0.000126682	3.9032	4.02672	83	0.00194274
MAP4	Positive	0.408317	0.000127121	3.90231	4.02574	83	0.00194587
RBM38	Negative	-0.408297	0.000127229	-3.90209	4.0255	83	0.00194587
LIMCH1	Negative	-0.408247	0.000127497	-3.90155	4.0249	83	0.00194733
ZEB2	Negative	-0.40816	0.000127963	-3.90061	4.02387	83	0.00195182
DYNC1I1	Positive	0.4081	0.00012828	3.89997	4.02317	83	0.00195403
STUB1	Positive	0.407959	0.000129041	3.89844	4.0215	83	0.00196286
CDH13	Positive	0.407928	0.000129206	3.89811	4.02114	83	0.00196286
PRMT8	Positive	0.407894	0.000129392	3.89774	4.02073	83	0.00196305
OLAH	Negative	-0.407768	0.000130076	-3.89638	4.01924	83	0.00197052
ARHGEF1	Negative	-0.407687	0.000130516	-3.89551	4.01829	83	0.00197052
TRAM2	Negative	-0.407681	0.000130551	-3.89544	4.01821	83	0.00197052
PLOD3	Negative	-0.407675	0.00013058	-3.89538	4.01815	83	0.00197052
KLHDC2	Positive	0.40754	0.000131322	3.89392	4.01654	83	0.00197909
GDI1	Positive	0.406102	0.000139426	3.87842	3.99957	83	0.00209842
CCT7	Positive	0.405947	0.00014033	3.87674	3.99774	83	0.00210923
KLHL29	Positive	0.405497	0.000142977	3.87189	3.99244	83	0.00214617
PIAS4	Negative	-0.405028	0.000145786	-3.86684	3.98691	83	0.00218543
LAS1L	Negative	-0.404958	0.000146207	-3.86609	3.98609	83	0.00218885
DAPK2	Negative	-0.404888	0.00014663	-3.86534	3.98527	83	0.00219229
CBFB	Negative	-0.404658	0.000148034	-3.86286	3.98256	83	0.00221037
SLC13A1	Negative	-0.404273	0.000150411	-3.85871	3.97802	83	0.00224291
BAIAP2L2	Negative	-0.403821	0.000153242	-3.85386	3.97272	83	0.00228212
RIMBP2	Positive	0.40277	0.000160025	3.84256	3.96037	83	0.00238001
FBXW4	Negative	-0.402596	0.000161175	-3.84069	3.95833	83	0.00239397
HOXB2	Negative	-0.402543	0.000161526	-3.84012	3.95771	83	0.00239604
TCF7	Negative	-0.402406	0.000162437	-3.83865	3.9561	83	0.00240532
MGST3	Positive	0.402385	0.000162576	3.83843	3.95586	83	0.00240532
ENTPD4	Positive	0.401868	0.000166064	3.83288	3.94979	83	0.00245372
TRMT61B	Positive	0.401731	0.000167	3.83141	3.94819	83	0.00246433
ZNF665	Negative	-0.401691	0.000167279	-3.83097	3.94771	83	0.00246524
HPCAL4	Positive	0.401397	0.000169305	3.82781	3.94427	83	0.00249187
NDUFAF1	Positive	0.400534	0.000175387	3.81856	3.93417	83	0.00257803
SLC4A1	Negative	-0.400398	0.00017636	-3.81711	3.93258	83	0.00258854
OPA1	Positive	0.400371	0.000176559	3.81681	3.93226	83	0.00258854
STARD8	Negative	-0.400252	0.000177415	-3.81554	3.93087	83	0.00259773
2019-09-06	Positive	0.400157	0.000178105	3.81452	3.92976	83	0.00260448
LDHB	Positive	0.399923	0.00017981	3.81202	3.92703	83	0.00262602
ARL1	Positive	0.399819	0.000180581	3.8109	3.9258	83	0.00263388
FDPS	Positive	0.399751	0.000181077	3.81018	3.92502	83	0.00263771
ZMYM3	Positive	0.399349	0.000184071	3.80586	3.92031	83	0.00267789
NDUFB5	Positive	0.399219	0.000185045	3.80447	3.91879	83	0.0026886
PIM2	Positive	0.398902	0.000187443	3.80108	3.9151	83	0.00271996
LSM14A	Negative	-0.398824	0.000188037	-3.80025	3.91419	83	0.00272509
TCFL5	Negative	-0.398687	0.000189085	-3.79879	3.91259	83	0.00273678
RPS6KA6	Positive	0.398601	0.000189748	3.79786	3.91159	83	0.00274011
OAT	Positive	0.398595	0.000189798	3.79779	3.91151	83	0.00274011
FOXF2	Negative	-0.398524	0.000190343	-3.79704	3.91069	83	0.00274448
FBXL15	Positive	0.398108	0.00019358	3.79259	3.90584	83	0.0027876
PRAF2	Positive	0.397792	0.000196079	3.78921	3.90215	83	0.00282
ENDOG	Positive	0.39733	0.000199779	3.78427	3.89676	83	0.00286648
SLC41A3	Positive	0.397325	0.000199816	3.78422	3.89671	83	0.00286648
CD22	Negative	-0.396836	0.000203805	-3.77899	3.89102	83	0.0029197
LTBP2	Negative	-0.396807	0.000204042	-3.77868	3.89068	83	0.0029197
SLC43A1	Negative	-0.396202	0.000209084	-3.77222	3.88364	83	0.00298808
RRP1B	Negative	-0.395722	0.000213163	-3.7671	3.87806	83	0.00304109
THYN1	Positive	0.395702	0.00021333	3.76689	3.87784	83	0.00304109
PWP1	Positive	0.394879	0.000220501	3.75811	3.86828	83	0.00313937
GABRA4	Positive	0.394769	0.000221481	3.75693	3.867	83	0.00314936
PAFAH1B2	Positive	0.394567	0.000223283	3.75478	3.86465	83	0.00317101
PCF11	Negative	-0.394418	0.000224623	-3.75319	3.86292	83	0.00318605
HIST1H2AC	Negative	-0.394384	0.000224923	-3.75283	3.86253	83	0.00318632
RIN1	Negative	-0.394323	0.000225474	-3.75218	3.86182	83	0.00319014
KIAA1279	Positive	0.39418	0.000226772	3.75065	3.86016	83	0.0032045
USP5	Positive	0.393947	0.00022889	3.74818	3.85747	83	0.0032304
CACNB2	Positive	0.39341	0.000233864	3.74245	3.85124	83	0.00329649
PHYH	Positive	0.393189	0.000235933	3.7401	3.84868	83	0.00332153
NCBP2	Positive	0.392997	0.000237746	3.73806	3.84646	83	0.00333918
PGPEP1	Negative	-0.392987	0.000237846	-3.73794	3.84634	83	0.00333918
SMS	Positive	0.392963	0.000238071	3.73769	3.84606	83	0.00333918
ADIPOR2	Negative	-0.392927	0.000238409	-3.73731	3.84565	83	0.00333979
CHCHD2	Positive	0.392879	0.000238864	3.73681	3.8451	83	0.00334203
GCH1	Positive	0.392832	0.000239313	3.7363	3.84455	83	0.00334418
CLTC	Positive	0.392588	0.000241654	3.7337	3.84173	83	0.00337082
EPHA2	Negative	-0.392571	0.000241814	-3.73353	3.84154	83	0.00337082
TBC1D19	Positive	0.392424	0.000243239	3.73196	3.83983	83	0.00338653
MAGEH1	Positive	0.392192	0.000245491	3.72949	3.83715	83	0.00341368
BCAT1	Positive	0.392159	0.00024582	3.72914	3.83676	83	0.00341407
CHD3	Positive	0.391882	0.000248536	3.7262	3.83357	83	0.00344756
IGJ	Negative	-0.3917	0.000250338	-3.72426	3.83147	83	0.00346832
ZMAT3	Positive	0.391391	0.000253432	3.72098	3.82789	83	0.00350689
NKRF	Positive	0.390982	0.000257576	3.71663	3.82317	83	0.00355605
RGS16	Positive	0.390979	0.000257612	3.71659	3.82313	83	0.00355605
LPAR1	Negative	-0.390885	0.000258565	-3.7156	3.82205	83	0.00356487
CDK7	Positive	0.390828	0.000259153	3.71499	3.82139	83	0.00356863
OBSL1	Positive	0.390628	0.00026121	3.71287	3.81909	83	0.00359259
PSMD11	Positive	0.390285	0.000264784	3.70922	3.81513	83	0.00363733
ZDHHC11	Negative	-0.39019	0.000265781	-3.70822	3.81403	83	0.0036466
CEBPD	Negative	-0.39015	0.000266198	-3.70779	3.81357	83	0.00364791
PSMA5	Positive	0.390061	0.000267134	3.70685	3.81255	83	0.00365632
ZBTB5	Negative	-0.389984	0.000267955	-3.70603	3.81165	83	0.00366312
TGFB1I1	Negative	-0.389804	0.000269867	-3.70412	3.80958	83	0.00368482
NDUFA6	Positive	0.389699	0.000270986	3.703	3.80837	83	0.00369565
LDOC1	Positive	0.389587	0.000272181	3.70182	3.80708	83	0.00370749
WDR77	Positive	0.389515	0.000272961	3.70105	3.80625	83	0.00371364
SLC25A37	Negative	-0.389482	0.000273315	-3.7007	3.80587	83	0.003714
NDUFS7	Positive	0.389233	0.000276012	3.69806	3.803	83	0.00374616
TCEB1	Positive	0.389178	0.000276606	3.69748	3.80237	83	0.00374973
ABCA8	Negative	-0.389064	0.000277856	-3.69627	3.80106	83	0.0037571
FRY	Positive	0.389063	0.00027786	3.69626	3.80105	83	0.0037571
NETO2	Positive	0.389036	0.000278158	3.69597	3.80074	83	0.0037571
PORCN	Positive	0.389007	0.000278476	3.69567	3.80041	83	0.0037571
CTDSP1	Negative	-0.388584	0.000283158	-3.69118	3.79553	83	0.00381573
MARK3	Negative	-0.388527	0.000283791	-3.69057	3.79488	83	0.00381574
ATP5L	Positive	0.388511	0.000283967	3.69041	3.79469	83	0.00381574
LXN	Positive	0.388485	0.000284259	3.69013	3.79439	83	0.00381574
LRRC47	Positive	0.388463	0.000284506	3.6899	3.79414	83	0.00381574
N4BP2L1	Negative	-0.388343	0.000285848	-3.68863	3.79276	83	0.00382921
MYH10	Positive	0.388288	0.000286471	3.68804	3.79213	83	0.00383303
BCAS2	Positive	0.388214	0.000287299	3.68726	3.79128	83	0.00383642
SIDT1	Positive	0.388205	0.000287402	3.68716	3.79118	83	0.00383642
NR6A1	Negative	-0.388143	0.000288099	-3.68651	3.79047	83	0.0038412
HPCAL1	Positive	0.388095	0.000288647	3.686	3.78991	83	0.00384399
C9orf91	Positive	0.387888	0.000290998	3.68381	3.78754	83	0.00387075
RCN2	Positive	0.387857	0.000291353	3.68348	3.78718	83	0.00387092
AMACR	Positive	0.387381	0.000296847	3.67843	3.7817	83	0.0039393
RAB2A	Positive	0.387317	0.000297591	3.67776	3.78097	83	0.00394456
GSTM4	Positive	0.38712	0.000299898	3.67567	3.77871	83	0.0039705
VDAC3	Positive	0.386895	0.000302543	3.67329	3.77613	83	0.00400084
IQSEC1	Positive	0.386657	0.000305372	3.67077	3.7734	83	0.00403355
WARS	Positive	0.386422	0.000308193	3.66828	3.7707	83	0.00406607
VPS37B	Negative	-0.386379	0.00030871	-3.66783	3.77021	83	0.00406815
TRAPPC3	Positive	0.386339	0.000309199	3.6674	3.76974	83	0.00406986
GPATCH2	Positive	0.385974	0.000313632	3.66354	3.76556	83	0.00412342
ARIH1	Positive	0.385847	0.000315182	3.66221	3.76411	83	0.00413901
TTC19	Positive	0.385557	0.000318771	3.65914	3.76078	83	0.00418129
MAP1B	Positive	0.385385	0.000320918	3.65731	3.75881	83	0.00420218
TSPYL4	Positive	0.38537	0.000321105	3.65715	3.75863	83	0.00420218
GIMAP6	Negative	-0.385293	0.000322059	-3.65635	3.75776	83	0.00420693
HMGN4	Positive	0.385281	0.000322211	3.65622	3.75762	83	0.00420693
KCNJ2	Negative	-0.384785	0.000328488	-3.65098	3.75194	83	0.00428395
TFR2	Positive	0.384324	0.000334424	3.64611	3.74667	83	0.00435636
ARMCX1	Positive	0.3842	0.000336032	3.6448	3.74525	83	0.00437139
ZNF611	Negative	-0.384176	0.000336349	-3.64455	3.74497	83	0.00437139
FXYD6	Positive	0.384103	0.000337306	3.64377	3.74414	83	0.00437879
PACS2	Negative	-0.383824	0.000340968	-3.64083	3.74095	83	0.00442127
TOR1A	Positive	0.38375	0.000341949	3.64005	3.7401	83	0.00442803
PPP4R4	Positive	0.383726	0.000342271	3.63979	3.73983	83	0.00442803
SMA4	Negative	-0.383684	0.000342827	-3.63935	3.73935	83	0.00443016
CLCN6	Positive	0.383597	0.000343983	3.63843	3.73835	83	0.00444004
TNFRSF14	Negative	-0.38351	0.000345138	-3.63752	3.73736	83	0.00444989
PLCL2	Positive	0.383114	0.000350465	3.63334	3.73284	83	0.00451343
ILF2	Positive	0.382818	0.000354502	3.63021	3.72945	83	0.00456024
FAM53B	Negative	-0.38271	0.000355986	-3.62907	3.72822	83	0.00457413
GNA12	Negative	-0.38252	0.000358603	-3.62707	3.72605	83	0.00460255
MECR	Positive	0.382462	0.000359401	3.62646	3.7254	83	0.00460757
ALDH18A1	Positive	0.382364	0.000360767	3.62543	3.72427	83	0.00461972
CITED2	Positive	0.382335	0.000361164	3.62513	3.72395	83	0.00461972
ST3GAL5	Positive	0.382267	0.000362122	3.6244	3.72317	83	0.00462675
SERPINI1	Positive	0.382051	0.000365141	3.62213	3.72071	83	0.00466007
RFPL2	Positive	0.381894	0.000367349	3.62048	3.71892	83	0.00468298
HINT1	Positive	0.381837	0.000368167	3.61987	3.71826	83	0.00468304
PMP22	Negative	-0.381817	0.000368441	-3.61967	3.71804	83	0.00468304
SKP1	Positive	0.381807	0.000368593	3.61956	3.71792	83	0.00468304
GDPD5	Positive	0.381766	0.000369168	3.61913	3.71746	83	0.00468509
BCL11A	Positive	0.381357	0.000375017	3.61482	3.7128	83	0.00475399
EFS	Negative	-0.380724	0.000384247	-3.60816	3.70559	83	0.00486556
PDIA3	Positive	0.380632	0.000385606	3.60719	3.70454	83	0.00487461
EFNA1	Negative	-0.380618	0.000385822	-3.60704	3.70438	83	0.00487461
CRYAB	Negative	-0.380507	0.000387458	-3.60587	3.70312	83	0.00488334
FGR	Negative	-0.380486	0.000387771	-3.60565	3.70288	83	0.00488334
PCNXL2	Positive	0.380484	0.000387806	3.60563	3.70286	83	0.00488334
ATP6V1H	Positive	0.38037	0.000389494	3.60443	3.70157	83	0.00489916
LHX2	Negative	-0.380276	0.000390907	-3.60344	3.70049	83	0.00491147
OAZ1	Positive	0.38	0.000395053	3.60054	3.69736	83	0.00495807
ID3	Negative	-0.379863	0.000397141	-3.59909	3.69579	83	0.00497876
KANK1	Negative	-0.379726	0.000399218	-3.59766	3.69424	83	0.00499927
SOD1	Positive	0.379605	0.000401069	3.59639	3.69286	83	0.0050169
EXOSC4	Positive	0.379417	0.000403965	3.59441	3.69072	83	0.00504222
ASS1	Positive	0.379416	0.000403983	3.59439	3.69071	83	0.00504222
VARS	Positive	0.379173	0.000407745	3.59184	3.68795	83	0.00508358
DZIP3	Positive	0.378326	0.000421132	3.58294	3.67833	83	0.00524471
TRAF3IP2	Negative	-0.37819	0.000423316	-3.58151	3.67679	83	0.00526613
MGC13053	Negative	-0.378076	0.000425154	-3.58031	3.6755	83	0.00528319
VDAC1	Positive	0.377737	0.000430665	3.57676	3.67166	83	0.00534311
INTS7	Positive	0.377722	0.000430919	3.57659	3.67148	83	0.00534311
NIF3L1	Positive	0.377577	0.000433295	3.57507	3.66984	83	0.0053667
LRRC20	Positive	0.377325	0.000437459	3.57243	3.66698	83	0.00540609
ZNF562	Negative	-0.377306	0.000437778	-3.57223	3.66677	83	0.00540609
POLR1B	Negative	-0.377298	0.000437906	-3.57215	3.66668	83	0.00540609
GSDMB	Negative	-0.377229	0.000439053	-3.57142	3.6659	83	0.00541435
SLC38A1	Positive	0.377164	0.000440133	3.57075	3.66516	83	0.00542177
HDAC1	Negative	-0.377053	0.000441994	-3.56958	3.6639	83	0.00543851
TNFAIP8	Negative	-0.377026	0.000442452	-3.56929	3.66359	83	0.00543851
MTMR4	Positive	0.376786	0.000446496	3.56677	3.66087	83	0.00548227
CCK	Positive	0.376577	0.000450043	3.56458	3.65851	83	0.00551984
FKBP2	Positive	0.376513	0.000451126	3.56392	3.65779	83	0.00552714
PNOC	Positive	0.376479	0.000451713	3.56355	3.6574	83	0.00552836
DMD	Negative	-0.376445	0.000452292	-3.5632	3.65702	83	0.00552948
RABGGTA	Positive	0.376292	0.000454911	3.5616	3.65529	83	0.0055555
FAM63A	Negative	-0.376084	0.0004585	-3.55942	3.65294	83	0.00559331
SGCA	Negative	-0.375779	0.000463813	-3.55622	3.64949	83	0.00565203
SEC14L5	Negative	-0.375271	0.000472797	-3.5509	3.64374	83	0.00575533
ADARB1	Positive	0.375146	0.000475038	3.54958	3.64232	83	0.0057764
ALDOC	Positive	0.375069	0.000476405	3.54878	3.64146	83	0.00578682
MRTO4	Positive	0.375025	0.000477196	3.54832	3.64096	83	0.00579022
RBM28	Negative	-0.374804	0.000481196	-3.546	3.63846	83	0.00583251
CASC1	Positive	0.37476	0.000481977	3.54555	3.63797	83	0.00583573
AGBL5	Positive	0.374568	0.000485482	3.54353	3.6358	83	0.0058719
FAM174B	Positive	0.374527	0.000486233	3.5431	3.63534	83	0.00587471
ADCYAP1	Positive	0.37395	0.000496887	3.53707	3.62882	83	0.00599085
GTDC1	Negative	-0.373949	0.000496903	-3.53706	3.62882	83	0.00599085
ARPC1A	Positive	0.373891	0.000497979	3.53645	3.62817	83	0.00599744
ATPAF2	Positive	0.373294	0.000509258	3.53021	3.62143	83	0.00612677
HLTF	Positive	0.373101	0.000512957	3.52819	3.61925	83	0.00616473
FUCA1	Positive	0.372918	0.000516479	3.52627	3.61719	83	0.00620048
DNAJC6	Positive	0.372807	0.000518628	3.52511	3.61594	83	0.00621969
MYO5C	Negative	-0.372774	0.000519268	-3.52477	3.61557	83	0.00622079
NTS	Positive	0.372573	0.000523195	3.52266	3.6133	83	0.006255
PAAF1	Negative	-0.372571	0.000523228	-3.52265	3.61328	83	0.006255
ZNF302	Negative	-0.372252	0.00052949	-3.51932	3.6097	83	0.00631769
FSD1	Positive	0.37222	0.000530132	3.51898	3.60933	83	0.00631769
TMEM123	Negative	-0.372219	0.000530144	-3.51897	3.60932	83	0.00631769
PTCD2	Positive	0.372123	0.000532046	3.51797	3.60824	83	0.00633369
HCFC1R1	Positive	0.371825	0.000538002	3.51485	3.60489	83	0.00639787
LYRM4	Positive	0.371751	0.000539495	3.51408	3.60405	83	0.00640466
CDH3	Positive	0.371714	0.000540228	3.5137	3.60364	83	0.00640466
HAGH	Positive	0.37171	0.000540316	3.51365	3.60359	83	0.00640466
SCO2	Positive	0.371673	0.000541064	3.51326	3.60317	83	0.00640466
GLMN	Positive	0.371656	0.000541398	3.51309	3.60299	83	0.00640466
EXOSC9	Positive	0.371316	0.000548305	3.50954	3.59916	83	0.0064796
OXR1	Positive	0.371287	0.000548886	3.50924	3.59884	83	0.00647971
BAZ2B	Negative	-0.371015	0.000554471	-3.5064	3.59578	83	0.00653883
DNAJA3	Positive	0.370851	0.00055786	3.50469	3.59394	83	0.00656561
ARHGEF10	Negative	-0.370849	0.0005579	-3.50467	3.59392	83	0.00656561
PSMD3	Positive	0.370669	0.00056165	3.50279	3.59189	83	0.00660288
PRDX3	Positive	0.370407	0.000567144	3.50005	3.58895	83	0.00666056
SACS	Positive	0.370251	0.000570447	3.49842	3.58719	83	0.00669242
PPP2R5B	Positive	0.370184	0.000571853	3.49773	3.58644	83	0.00670198
CLNS1A	Negative	-0.369685	0.000582532	-3.49252	3.58084	83	0.00682008
RNF14	Positive	0.36965	0.000583278	3.49216	3.58045	83	0.00682176
GTF2B	Positive	0.369498	0.000586582	3.49057	3.57874	83	0.00685333
MYO1C	Negative	-0.369436	0.000587934	-3.48992	3.57804	83	0.00686206
IL4R	Negative	-0.369337	0.000590082	-3.4889	3.57694	83	0.00686874
CUL3	Positive	0.369333	0.000590172	3.48885	3.57689	83	0.00686874
TAF1C	Negative	-0.369326	0.000590325	-3.48878	3.57681	83	0.00686874
NCKIPSD	Positive	0.36919	0.000593301	3.48736	3.57529	83	0.00689628
WDR46	Positive	0.368913	0.000599413	3.48447	3.57218	83	0.0069602
NR4A2	Positive	0.368784	0.000602258	3.48314	3.57074	83	0.00697736
LZTR1	Negative	-0.36877	0.000602575	-3.48299	3.57058	83	0.00697736
VRK1	Positive	0.368763	0.000602739	3.48291	3.5705	83	0.00697736
COQ3	Positive	0.368534	0.000607858	3.48053	3.56793	83	0.00702944
AMIGO2	Positive	0.368396	0.000610955	3.47909	3.56639	83	0.00705806
CLSTN1	Positive	0.368237	0.000614549	3.47744	3.56461	83	0.00709234
ADK	Positive	0.368176	0.000615928	3.4768	3.56393	83	0.00710103
ENY2	Positive	0.368111	0.000617402	3.47613	3.5632	83	0.00711079
ERBB2IP	Negative	-0.367771	0.000625181	-3.47259	3.55939	83	0.00719008
RBP4	Positive	0.367755	0.000625555	3.47242	3.55921	83	0.00719008
TUBGCP4	Positive	0.36769	0.000627048	3.47174	3.55849	83	0.00719993
PNKP	Positive	0.36765	0.000627966	3.47133	3.55804	83	0.00720317
OBFC1	Positive	0.367515	0.000631088	3.46993	3.55653	83	0.00723166
TRPV5	Negative	-0.367455	0.000632492	-3.4693	3.55586	83	0.00724044
DOK5	Positive	0.367132	0.000640041	3.46594	3.55225	83	0.00731946
NMU	Positive	0.366922	0.000644993	3.46376	3.5499	83	0.00736866
PEX14	Positive	0.366851	0.000646692	3.46301	3.5491	83	0.00738062
CEP164	Negative	-0.36667	0.000650987	-3.46113	3.54708	83	0.00742217
AIFM1	Positive	0.366569	0.000653416	3.46008	3.54595	83	0.00744238
GALNT11	Positive	0.366418	0.000657024	3.45852	3.54427	83	0.00747595
DCX	Positive	0.366331	0.000659138	3.45761	3.54329	83	0.00749249
ATRNL1	Positive	0.366053	0.00066587	3.45472	3.54019	83	0.00756143
RAP1A	Negative	-0.365832	0.000671288	-3.45242	3.53772	83	0.00761473
ATG4B	Positive	0.365806	0.000671907	3.45216	3.53743	83	0.00761473
MFSD1	Positive	0.365459	0.000680492	3.44855	3.53356	83	0.00770206
PPFIA3	Positive	0.365426	0.000681315	3.44821	3.53319	83	0.00770206
RAB14	Positive	0.365412	0.000681652	3.44806	3.53304	83	0.00770206
ZNF516	Negative	-0.365272	0.00068516	-3.44661	3.53147	83	0.00773398
ITFG1	Positive	0.365008	0.000691779	3.44387	3.52853	83	0.00779647
ERP29	Positive	0.364997	0.000692071	3.44375	3.5284	83	0.00779647
PHF10	Negative	-0.36496	0.000693001	-3.44337	3.52799	83	0.00779723
GRIA3	Positive	0.36494	0.000693515	3.44316	3.52776	83	0.00779723
SPG11	Negative	-0.364777	0.000697646	-3.44146	3.52595	83	0.0078359
RPP25	Positive	0.364708	0.0006994	3.44075	3.52518	83	0.00784318
DCTN4	Positive	0.364697	0.000699679	3.44064	3.52506	83	0.00784318
PARP2	Positive	0.364375	0.000707925	3.4373	3.52147	83	0.00792778
JUP	Negative	-0.364308	0.000709671	-3.4366	3.52072	83	0.00793949
ATP6V1D	Positive	0.363991	0.000717891	3.43331	3.51719	83	0.00802353
FOXD1	Negative	-0.363905	0.000720136	-3.43242	3.51623	83	0.00804069
ERF	Negative	-0.363863	0.000721255	-3.43198	3.51576	83	0.00804416
B3GAT1	Negative	-0.363839	0.000721866	-3.43173	3.5155	83	0.00804416
PSMD14	Positive	0.363469	0.000731643	3.42789	3.51138	83	0.0081451
SLC12A7	Negative	-0.363383	0.000733915	-3.42701	3.51042	83	0.00816238
PSMB6	Positive	0.363184	0.000739232	3.42494	3.50821	83	0.00821344
SGSH	Positive	0.363036	0.000743234	3.4234	3.50655	83	0.00824983
AURKA	Positive	0.362874	0.000747595	3.42173	3.50476	83	0.00829011
PEX19	Positive	0.362806	0.000749449	3.42102	3.504	83	0.00830254
ZMYM4	Positive	0.362724	0.000751673	3.42017	3.50309	83	0.00831596
RNF123	Positive	0.362707	0.000752128	3.42	3.5029	83	0.00831596
EFR3A	Positive	0.362587	0.000755399	3.41876	3.50157	83	0.00834027
STAM	Positive	0.362573	0.000755798	3.4186	3.50141	83	0.00834027
PSMC3	Positive	0.362505	0.00075765	3.4179	3.50066	83	0.00835257
CES2	Positive	0.362324	0.00076264	3.41602	3.49864	83	0.0083943
LRRC32	Negative	-0.362314	0.000762916	-3.41592	3.49853	83	0.0083943
KIF3A	Positive	0.362094	0.000768997	3.41365	3.49609	83	0.008453
C1QBP	Positive	0.361718	0.000779514	3.40975	3.49191	83	0.0085531
EN1	Positive	0.361715	0.000779612	3.40971	3.49187	83	0.0085531
ENC1	Positive	0.361534	0.000784699	3.40785	3.48987	83	0.00860057
SNX6	Negative	-0.361391	0.000788761	-3.40637	3.48828	83	0.00863674
C16orf58	Positive	0.361307	0.000791145	3.4055	3.48735	83	0.00865449
VAMP7	Positive	0.360946	0.00080152	3.40176	3.48333	83	0.00875952
DDHD2	Positive	0.360858	0.000804067	3.40084	3.48236	83	0.00877078
AP1G2	Positive	0.36083	0.000804869	3.40056	3.48205	83	0.00877078
CLTCL1	Positive	0.360828	0.000804927	3.40054	3.48203	83	0.00877078
FSTL1	Negative	-0.360776	0.000806443	-3.4	3.48145	83	0.00877078
MEX3C	Negative	-0.360774	0.00080648	-3.39998	3.48143	83	0.00877078
BCL11B	Positive	0.36075	0.000807193	3.39973	3.48116	83	0.00877078
DUSP26	Positive	0.36045	0.000815932	3.39663	3.47784	83	0.00885723
BTBD7	Negative	-0.360402	0.000817358	-3.39613	3.4773	83	0.00886423
ANP32B	Negative	-0.359875	0.000832972	-3.39068	3.47146	83	0.00902293
CD93	Negative	-0.359855	0.000833584	-3.39047	3.47123	83	0.00902293
MBTPS2	Positive	0.359799	0.000835237	3.3899	3.47062	83	0.0090322
STOM	Negative	-0.359766	0.000836239	-3.38955	3.47025	83	0.00903441
VBP1	Positive	0.359719	0.000837659	3.38906	3.46973	83	0.00904114
RHOF	Positive	0.359659	0.000839464	3.38844	3.46906	83	0.009052
RPA3	Positive	0.359378	0.000847937	3.38555	3.46596	83	0.00912708
SIRT2	Negative	-0.359357	0.000848571	-3.38533	3.46573	83	0.00912708
F8	Positive	0.359337	0.000849187	3.38512	3.4655	83	0.00912708
MAPK8IP2	Positive	0.359322	0.000849649	3.38496	3.46534	83	0.00912708
APEH	Positive	0.359086	0.000856846	3.38253	3.46273	83	0.00919169
ZC3H7B	Negative	-0.359072	0.000857285	-3.38238	3.46257	83	0.00919169
ATP2B3	Positive	0.358599	0.000871904	3.3775	3.45734	83	0.00933959
API5	Positive	0.358396	0.000878258	3.3754	3.45509	83	0.00939877
RGS6	Positive	0.358366	0.000879188	3.37509	3.45476	83	0.00939985
RPS27	Negative	-0.358278	0.000881983	-3.37418	3.45378	83	0.00941885
TP53I3	Positive	0.358257	0.000882628	3.37396	3.45355	83	0.00941885
CDK5RAP3	Negative	-0.358155	0.000885848	-3.37291	3.45242	83	0.00944432
CPOX	Negative	-0.358091	0.000887861	-3.37225	3.45172	83	0.00945689
VASP	Negative	-0.357963	0.000891942	-3.37093	3.4503	83	0.00949144
FXYD7	Positive	0.357936	0.000892793	3.37065	3.45	83	0.00949158
PPP2R1A	Positive	0.357775	0.000897941	3.36899	3.44822	83	0.00953737
CASP7	Negative	-0.357738	0.000899131	-3.3686	3.44781	83	0.00954076
ZNHIT3	Positive	0.357712	0.000899945	3.36834	3.44753	83	0.00954076
CLPTM1	Positive	0.357657	0.000901709	3.36777	3.44692	83	0.00955053
HTR1E	Positive	0.357507	0.000906552	3.36622	3.44526	83	0.00959286
EIF3K	Positive	0.357359	0.000911328	3.3647	3.44363	83	0.00962441
TERF2	Positive	0.357354	0.000911514	3.36464	3.44356	83	0.00962441
SAMM50	Positive	0.357336	0.000912082	3.36446	3.44337	83	0.00962441
PSMD9	Positive	0.357273	0.000914143	3.3638	3.44267	83	0.00963719
KIAA1661	Negative	-0.357211	0.000916158	-3.36317	3.44199	83	0.00964946
MGC12488	Negative	-0.35693	0.000925364	-3.36026	3.43888	83	0.00973221
BPHL	Positive	0.356918	0.000925733	3.36015	3.43876	83	0.00973221
CSRNP2	Positive	0.356786	0.00093011	3.35878	3.43729	83	0.00976918
CARS	Positive	0.356326	0.000945425	3.35404	3.43221	83	0.00992083
REV3L	Negative	-0.356259	0.000947648	-3.35335	3.43148	83	0.00993497
ZNF593	Positive	0.356072	0.000953955	3.35143	3.42942	83	0.00999184
BDNF	Positive	0.355835	0.00096202	3.34898	3.4268	83	0.010067
MRPS15	Positive	0.355776	0.000964023	3.34837	3.42615	83	0.0100787
KRCC1	Negative	-0.355744	0.000965107	-3.34804	3.4258	83	0.0100807
NDE1	Negative	-0.355715	0.00096611	-3.34774	3.42548	83	0.0100819
ACYP2	Positive	0.355663	0.000967875	3.34721	3.42491	83	0.010091
BCAS1	Negative	-0.355582	0.000970669	-3.34637	3.42401	83	0.0101108
NIT2	Positive	0.35553	0.000972435	3.34584	3.42345	83	0.0101199
APBA1	Positive	0.355486	0.000973983	3.34538	3.42295	83	0.0101267
CDH5	Negative	-0.355362	0.000978232	-3.34411	3.42159	83	0.0101616
VPS35	Positive	0.355192	0.000984133	3.34236	3.41972	83	0.0102129
KATNB1	Positive	0.355168	0.000984971	3.34211	3.41945	83	0.0102129
CFL1	Positive	0.355085	0.000987886	3.34125	3.41853	83	0.0102337
CASP4	Negative	-0.354747	0.000999727	-3.33778	3.41482	83	0.0103469
UQCRC2	Positive	0.354413	0.00101158	3.33434	3.41114	83	0.0104601
SLC17A7	Negative	-0.354243	0.00101765	-3.33259	3.40927	83	0.0105133
KCNA3	Positive	0.353766	0.00103488	3.32768	3.40402	83	0.0106815
HIST1H2BD	Negative	-0.353734	0.00103607	-3.32735	3.40367	83	0.010684
NECAB3	Positive	0.35368	0.00103802	3.3268	3.40308	83	0.0106944
CAPNS1	Positive	0.353484	0.00104522	3.32478	3.40092	83	0.0107588
IMPA1	Positive	0.35334	0.00105053	3.32329	3.39933	83	0.0108037
PDXK	Positive	0.353143	0.00105782	3.32127	3.39716	83	0.0108688
MFF	Positive	0.353092	0.00105969	3.32075	3.39661	83	0.0108781
ARHGEF3	Positive	0.352984	0.00106372	3.31964	3.39542	83	0.0109096
GTF2A2	Negative	-0.352416	0.00108511	-3.3138	3.38919	83	0.0111189
KIAA1598	Negative	-0.35214	0.00109565	-3.31096	3.38615	83	0.0112168
CARHSP1	Negative	-0.351943	0.00110323	-3.30894	3.38399	83	0.0112842
TTLL7	Negative	-0.351826	0.00110774	-3.30774	3.38271	83	0.0113202
TJP2	Negative	-0.351799	0.00110881	-3.30746	3.38241	83	0.0113208
EMG1	Positive	0.351768	0.00111002	3.30714	3.38207	83	0.011323
NEDD4	Negative	-0.351492	0.00112077	-3.3043	3.37904	83	0.0114224
DFNB31	Negative	-0.351402	0.00112429	-3.30338	3.37805	83	0.011448
SURF2	Positive	0.351356	0.00112609	3.30291	3.37755	83	0.011456
C7orf43	Positive	0.351041	0.00113853	3.29968	3.3741	83	0.0115721
SLC2A10	Negative	-0.35093	0.00114296	-3.29853	3.37288	83	0.0116068
ATP2B1	Positive	0.350878	0.00114504	3.298	3.37231	83	0.0116175
AP3M2	Positive	0.350756	0.0011499	3.29675	3.37097	83	0.0116564
TTC27	Negative	-0.350601	0.00115612	-3.29516	3.36928	83	0.0117089
EIF2B3	Positive	0.350485	0.00116082	3.29397	3.368	83	0.0117461
ELAVL2	Positive	0.350399	0.00116429	3.29309	3.36706	83	0.0117706
PAK1	Positive	0.350339	0.00116674	3.29247	3.3664	83	0.0117849
REPS2	Positive	0.35026	0.00116995	3.29166	3.36554	83	0.0118068
ITGAL	Negative	-0.350024	0.00117957	-3.28924	3.36296	83	0.0118932
CIAPIN1	Positive	0.349936	0.0011832	3.28834	3.36199	83	0.0119193
SH3PXD2A	Negative	-0.349626	0.00119599	-3.28516	3.3586	83	0.0120374
ATP6V0A1	Positive	0.349471	0.00120245	3.28357	3.3569	83	0.0120917
ACIN1	Negative	-0.349376	0.00120643	-3.28259	3.35586	83	0.012121
MAP3K11	Negative	-0.349188	0.0012143	-3.28067	3.35381	83	0.0121893
TPM3	Positive	0.348835	0.00122924	3.27705	3.34995	83	0.0123282
FOXC1	Negative	-0.3486	0.00123928	-3.27465	3.34738	83	0.012418
ACP1	Positive	0.348521	0.00124267	3.27384	3.34651	83	0.0124324
GPX3	Positive	0.348502	0.0012435	3.27364	3.3463	83	0.0124324
C21orf33	Positive	0.34849	0.00124401	3.27352	3.34618	83	0.0124324
UBE2E3	Positive	0.34845	0.00124573	3.27311	3.34574	83	0.0124387
GPC5	Positive	0.348187	0.00125713	3.27041	3.34286	83	0.0125414
NEDD4L	Positive	0.348041	0.00126348	3.26891	3.34127	83	0.0125937
C11orf30	Negative	-0.347969	0.00126661	-3.26818	3.34048	83	0.0126138
MCM4	Positive	0.347897	0.00126976	3.26744	3.3397	83	0.0126341
NDUFB6	Positive	0.347857	0.00127152	3.26703	3.33926	83	0.0126404
DYNLT1	Negative	-0.347545	0.00128526	-3.26384	3.33586	83	0.0127608
TSN	Positive	0.347532	0.00128587	3.2637	3.3357	83	0.0127608
ITPR1	Positive	0.347444	0.00128976	3.26281	3.33475	83	0.0127882
RALGDS	Negative	-0.347333	0.0012947	-3.26167	3.33354	83	0.0128259
DNAJC8	Positive	0.347253	0.00129827	3.26085	3.33266	83	0.0128501
ZNF692	Negative	-0.347167	0.00130211	-3.25997	3.33173	83	0.0128768
MSRA	Positive	0.347003	0.0013095	3.25829	3.32994	83	0.0129386
STX18	Positive	0.34679	0.00131914	3.25611	3.32761	83	0.0130225
HS3ST2	Positive	0.346513	0.00133175	3.25328	3.32459	83	0.0131355
AFF1	Negative	-0.346367	0.00133845	-3.25179	3.323	83	0.0131876
ZCCHC6	Negative	-0.346345	0.00133948	-3.25156	3.32275	83	0.0131876
HOXA3	Negative	-0.346322	0.00134052	-3.25133	3.32251	83	0.0131876
CNNM1	Positive	0.346136	0.00134912	3.24942	3.32048	83	0.0132607
SRGAP3	Positive	0.345951	0.00135772	3.24753	3.31846	83	0.0133337
LGALS4	Negative	-0.34589	0.00136053	-3.24691	3.3178	83	0.0133497
PITPNM1	Positive	0.34586	0.00136193	3.2466	3.31748	83	0.0133519
FKBP1A	Positive	0.345752	0.00136698	3.2455	3.3163	83	0.0133788
DAB1	Positive	0.345751	0.00136704	3.24549	3.31629	83	0.0133788
PDCD6	Negative	-0.345671	0.0013708	-3.24467	3.31541	83	0.013404
MPV17	Positive	0.34547	0.00138026	3.24262	3.31323	83	0.0134849
SERPINA7	Negative	-0.345307	0.00138797	-3.24095	3.31146	83	0.0135451
IMP3	Positive	0.34529	0.00138881	3.24077	3.31126	83	0.0135451
CCRN4L	Positive	0.345075	0.00139905	3.23858	3.30893	83	0.0136332
PTTG1IP	Negative	-0.345011	0.00140214	-3.23792	3.30822	83	0.0136477
POLR2K	Positive	0.344994	0.00140294	3.23775	3.30804	83	0.0136477
E2F6	Negative	-0.34484	0.00141034	-3.23618	3.30637	83	0.0137078
GRP	Positive	0.344782	0.00141312	3.23559	3.30574	83	0.0137232
DDX10	Positive	0.344675	0.0014183	3.2345	3.30457	83	0.0137617
FAM111A	Negative	-0.344528	0.00142547	-3.23299	3.30297	83	0.0138194
ZNF638	Negative	-0.344374	0.00143298	-3.23142	3.30129	83	0.0138803
BEGAIN	Positive	0.344312	0.001436	3.23079	3.30062	83	0.0138977
ACO2	Positive	0.344267	0.00143821	3.23033	3.30013	83	0.0139072
DKK3	Positive	0.344174	0.00144278	3.22938	3.29912	83	0.0139395
PCIF1	Positive	0.34409	0.00144692	3.22852	3.29821	83	0.0139676
CYB5B	Positive	0.34404	0.00144939	3.22801	3.29766	83	0.0139795
MAGI1	Positive	0.343668	0.00146788	3.22421	3.29362	83	0.0141458
ZMAT4	Positive	0.34363	0.00146976	3.22383	3.29321	83	0.0141519
ATP6V1C1	Positive	0.343566	0.00147297	3.22317	3.29252	83	0.0141622
GPX4	Positive	0.343559	0.00147333	3.2231	3.29244	83	0.0141622
DDX41	Positive	0.343319	0.00148538	3.22066	3.28984	83	0.0142571
NEDD9	Negative	-0.343313	0.00148571	-3.22059	3.28976	83	0.0142571
CARTPT	Positive	0.343072	0.00149792	3.21813	3.28715	83	0.0143621
COPS8	Positive	0.343023	0.00150044	3.21763	3.28661	83	0.0143633
SMUG1	Positive	0.34302	0.00150059	3.2176	3.28658	83	0.0143633
FAM178A	Negative	-0.342927	0.0015053	-3.21666	3.28558	83	0.0143922
LBR	Negative	-0.342911	0.00150615	-3.21649	3.2854	83	0.0143922
COQ4	Positive	0.342846	0.00150949	3.21582	3.28469	83	0.014412
APEX1	Positive	0.342787	0.00151248	3.21523	3.28406	83	0.0144284
CYP2A6	Negative	-0.342659	0.00151906	-3.21392	3.28267	83	0.014479
DLGAP2	Positive	0.342622	0.001521	3.21354	3.28226	83	0.0144853
NISCH	Positive	0.342384	0.00153329	3.21112	3.27968	83	0.0145891
PCGF1	Positive	0.342362	0.00153448	3.21089	3.27944	83	0.0145891
MBTD1	Negative	-0.342306	0.00153736	-3.21032	3.27884	83	0.0146043
ZWINT	Positive	0.342092	0.00154859	3.20813	3.27651	83	0.0146986
DLEU2	Negative	-0.341959	0.00155555	-3.20678	3.27507	83	0.0147524
TAX1BP1	Positive	0.341851	0.00156128	3.20568	3.27389	83	0.0147943
ATP6V1G1	Positive	0.341659	0.00157144	3.20372	3.27181	83	0.0148781
TTC4	Positive	0.341561	0.00157663	3.20273	3.27076	83	0.0149148
G6PC3	Positive	0.341515	0.00157912	3.20226	3.27025	83	0.0149207
CCDC6	Positive	0.3415	0.00157989	3.20211	3.27009	83	0.0149207
NOP2	Negative	-0.34127	0.00159224	-3.19976	3.2676	83	0.0150249
RASIP1	Negative	-0.341162	0.00159804	-3.19866	3.26643	83	0.015067
SEH1L	Positive	0.341118	0.00160041	3.19822	3.26596	83	0.0150768
CUTA	Positive	0.341058	0.00160367	3.1976	3.2653	83	0.015095
POLR3F	Positive	0.340897	0.00161238	3.19597	3.26356	83	0.0151607
NDUFB11	Positive	0.340852	0.00161484	3.19551	3.26307	83	0.0151607
DOCK4	Negative	-0.340826	0.00161628	-3.19524	3.26279	83	0.0151607
HSPA12A	Positive	0.340801	0.00161763	3.19499	3.26252	83	0.0151607
C9orf116	Positive	0.340794	0.00161801	3.19492	3.26244	83	0.0151607
CNTNAP2	Positive	0.340782	0.00161868	3.19479	3.26231	83	0.0151607
PIK3R3	Positive	0.340479	0.00163527	3.19171	3.25904	83	0.0153035
RBMS2	Negative	-0.340198	0.00165086	-3.18884	3.25599	83	0.0154366
MIPEP	Positive	0.340164	0.00165275	3.1885	3.25562	83	0.0154376
UCP3	Negative	-0.340147	0.00165368	-3.18833	3.25544	83	0.0154376
DIRAS2	Positive	0.340046	0.00165931	3.1873	3.25434	83	0.0154773
MIP	Negative	-0.339915	0.00166666	-3.18596	3.25292	83	0.0155095
GPR162	Positive	0.339902	0.00166737	3.18583	3.25278	83	0.0155095
CYB5R1	Positive	0.339899	0.00166756	3.1858	3.25275	83	0.0155095
ARL6IP5	Positive	0.33988	0.0016686	3.18561	3.25255	83	0.0155095
CASC3	Negative	-0.339862	0.0016696	-3.18543	3.25235	83	0.0155095
COPS6	Positive	0.339286	0.00170224	3.17957	3.24612	83	0.0157997
ERLIN2	Negative	-0.339256	0.00170395	-3.17926	3.2458	83	0.0158026
MYO5A	Positive	0.339144	0.00171037	3.17812	3.24459	83	0.0158493
BCL10	Negative	-0.339112	0.00171219	-3.1778	3.24424	83	0.0158527
MRPL9	Positive	0.339089	0.00171354	3.17756	3.24399	83	0.0158527
RNPS1	Positive	0.339036	0.00171658	3.17702	3.24342	83	0.0158587
KIAA0232	Positive	0.339029	0.00171699	3.17695	3.24334	83	0.0158587
SAV1	Negative	-0.338978	0.00171992	-3.17643	3.24279	83	0.0158729
AARSD1	Positive	0.338861	0.00172666	3.17525	3.24153	83	0.0159221
KLHL1	Positive	0.338834	0.00172823	3.17497	3.24124	83	0.0159236
AGTPBP1	Positive	0.338793	0.00173061	3.17455	3.24079	83	0.0159326
ARHGEF6	Negative	-0.338765	0.00173221	-3.17427	3.24049	83	0.0159344
SNCA	Positive	0.338724	0.00173461	3.17385	3.24005	83	0.0159435
KLHDC4	Positive	0.338571	0.00174355	3.17229	3.23839	83	0.0160127
KPNB1	Positive	0.338421	0.00175233	3.17077	3.23677	83	0.0160803
GPM6A	Positive	0.338356	0.00175612	3.17011	3.23607	83	0.016102
SRP14	Positive	0.338307	0.00175901	3.16961	3.23554	83	0.0161149
MRE11A	Negative	-0.338284	0.00176037	-3.16938	3.23529	83	0.0161149
PRKX	Negative	-0.338164	0.00176744	-3.16816	3.234	83	0.0161666
PSMA4	Positive	0.338106	0.00177086	3.16757	3.23337	83	0.0161848
WWTR1	Negative	-0.338031	0.00177529	-3.16681	3.23257	83	0.0162122
NUDCD3	Positive	0.337859	0.00178554	3.16506	3.23071	83	0.0162919
CSAD	Negative	-0.337836	0.00178694	-3.16482	3.23045	83	0.0162919
DNM3	Positive	0.337812	0.00178833	3.16459	3.2302	83	0.0162919
RAB3GAP1	Positive	0.337639	0.00179868	3.16283	3.22834	83	0.0163731
ISCA1	Positive	0.337609	0.00180051	3.16252	3.22801	83	0.0163754
TFDP2	Positive	0.337567	0.00180305	3.16209	3.22755	83	0.0163754
TBCE	Positive	0.337563	0.00180328	3.16206	3.22751	83	0.0163754
SLITRK3	Positive	0.337361	0.00181546	3.16001	3.22533	83	0.0164728
PPFIA2	Positive	0.337266	0.00182123	3.15904	3.22431	83	0.0165039
NUP93	Positive	0.337198	0.00182535	3.15835	3.22358	83	0.0165039
POLB	Positive	0.337197	0.00182541	3.15834	3.22357	83	0.0165039
BFAR	Negative	-0.337185	0.00182613	-3.15822	3.22344	83	0.0165039
PDHA1	Positive	0.337185	0.00182616	3.15822	3.22343	83	0.0165039
TNFRSF10B	Negative	-0.337161	0.00182764	-3.15797	3.22317	83	0.0165041
STOML1	Positive	0.337044	0.00183476	3.15678	3.22191	83	0.0165428
STON1	Negative	-0.337026	0.00183584	-3.15661	3.22172	83	0.0165428
MMADHC	Positive	0.337019	0.0018363	3.15653	3.22164	83	0.0165428
CAMK1G	Positive	0.336858	0.00184616	3.1549	3.21991	83	0.0166184
ELTD1	Negative	-0.336812	0.00184899	-3.15443	3.21941	83	0.0166307
IL6R	Negative	-0.33669	0.00185654	-3.15319	3.21809	83	0.0166853
ANKMY2	Positive	0.33657	0.00186393	3.15197	3.2168	83	0.0167253
CDC42SE1	Negative	-0.33657	0.00186394	-3.15197	3.2168	83	0.0167253
ATXN2L	Negative	-0.336543	0.00186561	-3.1517	3.21651	83	0.0167271
IL25	Negative	-0.336503	0.00186806	-3.1513	3.21609	83	0.0167358
MYL6B	Positive	0.336345	0.00187794	3.14969	3.21438	83	0.0168054
ARHGAP26	Positive	0.336331	0.0018788	3.14955	3.21423	83	0.0168054
PTHLH	Positive	0.336233	0.00188493	3.14856	3.21317	83	0.0168469
MRPS7	Positive	0.336186	0.00188786	3.14808	3.21267	83	0.0168598
PAPSS2	Negative	-0.335959	0.00190218	-3.14577	3.21022	83	0.0169743
TM6SF1	Positive	0.335854	0.00190878	3.14471	3.20909	83	0.0170199
C9orf16	Positive	0.335751	0.00191533	3.14367	3.20798	83	0.0170648
CNOT7	Positive	0.335674	0.00192026	3.14288	3.20715	83	0.0170953
BRMS1	Negative	-0.335455	0.00193421	-3.14067	3.2048	83	0.017206
TIPARP	Negative	-0.335164	0.00195301	-3.13771	3.20166	83	0.0173428
RGS7	Positive	0.335153	0.00195368	3.1376	3.20154	83	0.0173428
TMEM177	Positive	0.335145	0.00195419	3.13752	3.20146	83	0.0173428
CLIC2	Negative	-0.335071	0.001959	-3.13677	3.20066	83	0.017372
MARK4	Positive	0.335024	0.00196206	3.13629	3.20015	83	0.0173804
ACTL6A	Negative	-0.335009	0.00196302	-3.13614	3.19999	83	0.0173804
PLAT	Negative	-0.334852	0.00197327	-3.13454	3.1983	83	0.0174575
SLC19A2	Positive	0.334763	0.00197908	3.13364	3.19734	83	0.0174953
TGDS	Negative	-0.334706	0.0019828	-3.13307	3.19673	83	0.0175145
TCAP	Negative	-0.334392	0.00200346	-3.12989	3.19336	83	0.0176832
TAP1	Negative	-0.334235	0.00201389	-3.1283	3.19167	83	0.0177406
HIST2H2BE	Negative	-0.334224	0.00201461	-3.12818	3.19155	83	0.0177406
STXBP5L	Positive	0.334223	0.00201466	3.12818	3.19154	83	0.0177406
TRIM36	Positive	0.334031	0.00202751	3.12623	3.18947	83	0.0178399
ASL	Positive	0.333984	0.00203065	3.12575	3.18897	83	0.0178537
EBP	Positive	0.333922	0.00203479	3.12512	3.1883	83	0.0178762
SMC6	Negative	-0.333869	0.00203834	-3.12459	3.18774	83	0.0178935
CD40	Negative	-0.333793	0.00204345	-3.12382	3.18692	83	0.0179106
ZBTB20	Negative	-0.333793	0.00204345	-3.12382	3.18692	83	0.0179106
CTRB2	Negative	-0.333218	0.00208253	-3.118	3.18074	83	0.0182162
CRTC3	Negative	-0.333215	0.00208276	-3.11796	3.18071	83	0.0182162
SCN2B	Positive	0.333206	0.00208333	3.11788	3.18062	83	0.0182162
ASXL1	Negative	-0.333186	0.00208474	-3.11767	3.1804	83	0.0182162
DUSP3	Positive	0.333042	0.00209459	3.11622	3.17886	83	0.0182882
DDA1	Positive	0.332978	0.00209903	3.11557	3.17817	83	0.0183012
WASF2	Negative	-0.332974	0.00209932	-3.11552	3.17812	83	0.0183012
OPTN	Positive	0.332933	0.00210212	3.11511	3.17769	83	0.0183115
DPYSL4	Positive	0.332835	0.0021089	3.11412	3.17663	83	0.0183565
SDCCAG3	Negative	-0.332779	0.00211281	-3.11355	3.17603	83	0.0183764
SSX2IP	Positive	0.332364	0.00214181	3.10935	3.17157	83	0.0186144
RAB33A	Positive	0.332322	0.00214474	3.10893	3.17113	83	0.0186246
LSS	Positive	0.3323	0.00214627	3.10871	3.17089	83	0.0186246
DHDDS	Positive	0.332136	0.00215786	3.10705	3.16913	83	0.0187108
ABCA3	Positive	0.331971	0.00216954	3.10538	3.16737	83	0.0187977
PQBP1	Positive	0.331492	0.00220384	3.10053	3.16223	83	0.0190725
PDHX	Positive	0.331481	0.00220463	3.10042	3.16211	83	0.0190725
LEP	Negative	-0.33142	0.00220909	-3.0998	3.16145	83	0.0190945
ST5	Negative	-0.3314	0.00221053	-3.0996	3.16124	83	0.0190945
ATP2A3	Positive	0.33116	0.00222792	3.09717	3.15867	83	0.01923
MLF2	Positive	0.3308	0.0022543	3.09353	3.15481	83	0.0194429
MAPK6	Positive	0.330746	0.00225822	3.09299	3.15424	83	0.0194619
SAE1	Positive	0.330467	0.00227891	3.09017	3.15124	83	0.0196253
PAQR6	Negative	-0.330058	0.00230949	-3.08604	3.14687	83	0.0198736
CDK5R1	Positive	0.329995	0.00231422	3.0854	3.14619	83	0.0198991
GPKOW	Positive	0.32997	0.00231609	3.08515	3.14593	83	0.0199001
TGIF1	Negative	-0.329923	0.00231965	-3.08467	3.14542	83	0.0199156
CCDC92	Positive	0.329702	0.00233634	3.08245	3.14307	83	0.0200437
CNKSR2	Positive	0.329669	0.00233889	3.08211	3.14271	83	0.0200504
TCEA2	Positive	0.329606	0.00234367	3.08148	3.14204	83	0.0200762
MYCBP2	Positive	0.329493	0.00235226	3.08034	3.14083	83	0.0201346
GNAZ	Positive	0.329276	0.00236895	3.07814	3.13851	83	0.0202621
SLC25A40	Positive	0.329098	0.00238263	3.07635	3.13661	83	0.0203638
GOLPH3L	Positive	0.329047	0.00238665	3.07583	3.13605	83	0.0203773
NHLH2	Positive	0.329032	0.0023878	3.07568	3.13589	83	0.0203773
CITED1	Positive	0.328914	0.00239691	3.07449	3.13464	83	0.0204396
TJAP1	Negative	-0.328875	0.00239994	-3.0741	3.13423	83	0.02045
ERI3	Positive	0.328789	0.00240668	3.07323	3.1333	83	0.020492
CPNE6	Positive	0.328671	0.00241593	3.07203	3.13204	83	0.0205554
CFH	Negative	-0.328638	0.00241852	-3.0717	3.13168	83	0.0205619
RUVBL2	Positive	0.32859	0.00242227	3.07122	3.13117	83	0.0205784
KLHL25	Negative	-0.32837	0.00243954	-3.06901	3.12883	83	0.0207096
N4BP1	Negative	-0.328294	0.00244555	-3.06824	3.12802	83	0.020745
ABHD8	Positive	0.328139	0.00245787	3.06667	3.12636	83	0.0208222
WIF1	Negative	-0.328133	0.00245832	-3.06662	3.1263	83	0.0208222
HOOK1	Positive	0.328067	0.00246361	3.06594	3.12559	83	0.0208515
HERC5	Negative	-0.327977	0.00247081	-3.06504	3.12463	83	0.0208877
MOBP	Negative	-0.327967	0.00247158	-3.06494	3.12453	83	0.0208877
SGMS1	Negative	-0.327918	0.00247551	-3.06444	3.124	83	0.0209053
WIPF2	Positive	0.32778	0.00248662	3.06305	3.12252	83	0.0209835
GPR4	Negative	-0.327516	0.00250789	-3.06039	3.11971	83	0.0211473
PGM1	Positive	0.327432	0.0025147	3.05954	3.11881	83	0.0211889
HMGN2	Negative	-0.327281	0.00252693	-3.05803	3.11721	83	0.0212761
C22orf29	Positive	0.32715	0.00253764	3.0567	3.11581	83	0.0213505
IRF7	Negative	-0.327075	0.00254383	-3.05594	3.115	83	0.0213742
COX7C	Positive	0.327058	0.00254523	3.05577	3.11482	83	0.0213742
ANKRD6	Positive	0.327047	0.00254612	3.05566	3.11471	83	0.0213742
PACSIN2	Positive	0.326994	0.00255048	3.05513	3.11414	83	0.021395
STK25	Positive	0.326743	0.00257113	3.0526	3.11147	83	0.0215522
PSMD13	Positive	0.326693	0.00257532	3.05209	3.11093	83	0.0215714
NME3	Negative	-0.326659	0.00257811	-3.05175	3.11057	83	0.0215738
SRPK2	Positive	0.326644	0.00257941	3.0516	3.11041	83	0.0215738
MORC4	Negative	-0.326239	0.00261317	-3.04753	3.1061	83	0.021836
RNF4	Positive	0.326222	0.00261461	3.04735	3.10592	83	0.021836
SALL1	Negative	-0.326135	0.00262195	-3.04648	3.10499	83	0.0218811
CTAGE5	Negative	-0.325895	0.00264224	-3.04406	3.10243	83	0.0220343
NCAPG	Positive	0.325857	0.00264547	3.04368	3.10203	83	0.022045
LANCL1	Positive	0.325806	0.00264981	3.04316	3.10148	83	0.0220563
IL1R1	Negative	-0.325795	0.00265072	-3.04305	3.10137	83	0.0220563
ANKZF1	Negative	-0.325678	0.00266072	-3.04187	3.10012	83	0.0221191
ADH5	Positive	0.325658	0.00266241	3.04167	3.09991	83	0.0221191
ST3GAL1	Positive	0.325638	0.00266413	3.04147	3.09969	83	0.0221191
C8orf44	Negative	-0.325493	0.00267655	-3.04001	3.09815	83	0.0222059
HSPA13	Positive	0.325453	0.00268003	3.0396	3.09772	83	0.0222186
CX3CL1	Positive	0.325382	0.00268609	3.03889	3.09697	83	0.0222526
MRPL22	Positive	0.325315	0.00269191	3.03822	3.09625	83	0.0222845
UGCG	Positive	0.324931	0.0027252	3.03435	3.09217	83	0.0225435
PGF	Negative	-0.324832	0.0027339	-3.03335	3.09111	83	0.0225887
SLC25A23	Positive	0.324823	0.00273464	3.03327	3.09102	83	0.0225887
PIP4K2B	Positive	0.324794	0.00273721	3.03297	3.09071	83	0.0225935
LRP8	Positive	0.324682	0.00274698	3.03185	3.08952	83	0.0226576
HPGD	Positive	0.324503	0.0027628	3.03004	3.08761	83	0.0227715
DIP2A	Negative	-0.324448	0.00276761	-3.0295	3.08703	83	0.0227946
IL1RL1	Negative	-0.324308	0.00278002	-3.02809	3.08554	83	0.0228802
ACSL5	Negative	-0.323941	0.00281284	-3.02439	3.08164	83	0.0231325
DSCAM	Positive	0.323919	0.00281476	3.02418	3.08141	83	0.0231325
P2RX7	Negative	-0.323785	0.00282684	-3.02283	3.07998	83	0.0232149
UBE2Q1	Positive	0.323707	0.00283393	3.02204	3.07915	83	0.0232563
B3GALNT1	Positive	0.323632	0.00284064	3.02129	3.07836	83	0.0232945
SNRPB2	Negative	-0.3235	0.00285261	-3.01997	3.07696	83	0.0233757
QPRT	Positive	0.323194	0.00288062	3.01688	3.0737	83	0.0235882
SLPI	Negative	-0.32316	0.00288371	-3.01654	3.07334	83	0.0235964
RDH16	Negative	-0.323005	0.00289794	-3.01499	3.0717	83	0.0236821
HMGCS1	Positive	0.323001	0.00289836	3.01494	3.07165	83	0.0236821
SYF2	Negative	-0.322835	0.00291368	-3.01328	3.06989	83	0.0237902
DAPK1	Positive	0.322696	0.0029266	3.01188	3.06841	83	0.0238784
SAR1A	Positive	0.322651	0.00293076	3.01143	3.06794	83	0.0238952
SATB1	Positive	0.322411	0.00295319	3.00902	3.06539	83	0.0240608
IGF1	Positive	0.322358	0.00295812	3.00849	3.06483	83	0.0240836
KCNIP1	Positive	0.322324	0.00296136	3.00814	3.06447	83	0.0240927
STAT5A	Negative	-0.322289	0.0029646	-3.0078	3.0641	83	0.0241018
STAU2	Positive	0.322261	0.0029673	3.00751	3.0638	83	0.0241064
PKD2	Negative	-0.322195	0.00297347	-3.00685	3.0631	83	0.0241392
HIC1	Negative	-0.322163	0.00297649	-3.00653	3.06276	83	0.0241465
EIF6	Positive	0.322099	0.0029826	3.00588	3.06208	83	0.0241787
SLC27A2	Positive	0.322012	0.00299082	3.00501	3.06116	83	0.024228
APLP2	Positive	0.32193	0.00299862	3.00418	3.06028	83	0.0242609
FAM49A	Positive	0.321924	0.00299917	3.00413	3.06022	83	0.0242609
AP3S2	Positive	0.321862	0.00300501	3.00351	3.05957	83	0.0242908
FOXRED2	Positive	0.321754	0.00301539	3.00242	3.05842	83	0.0243511
ZNF500	Negative	-0.321727	0.0030179	-3.00215	3.05814	83	0.0243511
ZNF83	Negative	-0.321717	0.00301891	-3.00205	3.05803	83	0.0243511
PTGES2	Positive	0.321563	0.0030336	3.00051	3.0564	83	0.0244511
FAT4	Negative	-0.321542	0.00303562	-3.0003	3.05618	83	0.0244511
PHTF1	Positive	0.321509	0.00303881	2.99996	3.05583	83	0.0244523
ARL4C	Positive	0.321495	0.00304019	2.99982	3.05568	83	0.0244523
PRKAG1	Positive	0.321474	0.00304225	2.99961	3.05545	83	0.0244523
HDGF	Negative	-0.321391	0.0030502	-2.99878	3.05458	83	0.0244988
PDLIM1	Negative	-0.321249	0.00306393	-2.99735	3.05307	83	0.0245918
USP20	Positive	0.321205	0.00306818	2.99691	3.05261	83	0.0246084
PAPPA	Positive	0.321094	0.00307898	2.9958	3.05143	83	0.0246708
INSIG2	Positive	0.32108	0.00308032	2.99566	3.05128	83	0.0246708
FLT1	Negative	-0.321041	0.0030841	-2.99527	3.05087	83	0.0246837
ZRSR2	Negative	-0.321018	0.00308643	-2.99503	3.05062	83	0.0246849
FRMD8	Negative	-0.320947	0.00309337	-2.99432	3.04986	83	0.0247129
UBE2K	Positive	0.32092	0.00309598	2.99405	3.04958	83	0.0247129
INPP5B	Negative	-0.320915	0.00309647	-2.994	3.04953	83	0.0247129
SVIL	Negative	-0.320891	0.00309883	-2.99376	3.04927	83	0.0247143
PPIA	Positive	0.320762	0.00311145	2.99247	3.04791	83	0.0247975
FBXW4P1	Negative	-0.320146	0.00317252	-2.98628	3.04138	83	0.0252665
TRIM44	Positive	0.320001	0.00318705	2.98483	3.03985	83	0.0253643
VAT1	Positive	0.319956	0.00319154	2.98438	3.03938	83	0.0253823
TMEM14B	Positive	0.319922	0.00319496	2.98404	3.03902	83	0.0253917
ART4	Negative	-0.319777	0.00320958	-2.98259	3.03748	83	0.02549
SLC4A1AP	Positive	0.319697	0.00321769	2.98178	3.03663	83	0.0255232
SEC23A	Positive	0.319691	0.00321827	2.98173	3.03657	83	0.0255232
RAD51C	Positive	0.319514	0.00323628	2.97995	3.0347	83	0.0256481
FEN1	Positive	0.319456	0.00324212	2.97937	3.03409	83	0.0256764
KCNJ12	Positive	0.31935	0.00325296	2.97831	3.03297	83	0.0257375
MRFAP1L1	Positive	0.319336	0.00325437	2.97817	3.03282	83	0.0257375
KRT24	Positive	0.319288	0.00325929	2.97769	3.03231	83	0.0257546
SMC4	Negative	-0.319271	0.00326109	-2.97751	3.03213	83	0.0257546
FJX1	Positive	0.319246	0.0032636	2.97727	3.03187	83	0.0257566
ZXDC	Negative	-0.31919	0.00326934	-2.97671	3.03128	83	0.0257838
PLCG1	Negative	-0.319151	0.00327331	-2.97632	3.03087	83	0.0257972
DCBLD2	Positive	0.319107	0.00327786	2.97588	3.0304	83	0.0258152
SKP2	Negative	-0.319072	0.00328154	-2.97552	3.03002	83	0.0258262
TES	Negative	-0.318995	0.00328948	-2.97475	3.02921	83	0.0258707
MMP26	Negative	-0.318952	0.00329385	-2.97432	3.02876	83	0.0258871
MFSD5	Positive	0.318903	0.00329889	2.97383	3.02824	83	0.0258953
CLIP3	Positive	0.318886	0.00330074	2.97366	3.02806	83	0.0258953
KIAA0513	Positive	0.318876	0.00330174	2.97356	3.02795	83	0.0258953
TMEM110	Positive	0.318828	0.0033067	2.97308	3.02745	83	0.0259162
NELL1	Positive	0.318683	0.00332178	2.97163	3.02591	83	0.0260164
CFHR2	Negative	-0.318643	0.0033259	-2.97123	3.0255	83	0.0260307
OPRK1	Positive	0.317873	0.00340713	2.96351	3.01736	83	0.026648
GRAMD1B	Positive	0.317809	0.00341397	2.96287	3.01668	83	0.0266831
VPS54	Negative	-0.317654	0.00343052	-2.96132	3.01505	83	0.026794
MYO9B	Negative	-0.317479	0.00344935	-2.95957	3.0132	83	0.0269064
BRE	Positive	0.317476	0.00344966	2.95954	3.01316	83	0.0269064
TRMT11	Positive	0.317323	0.00346619	2.95801	3.01155	83	0.0270167
PABPC3	Negative	-0.31721	0.00347836	-2.95688	3.01036	83	0.027093
S100A12	Negative	-0.317107	0.00348966	-2.95584	3.00927	83	0.0271623
RABAC1	Positive	0.317068	0.0034938	2.95546	3.00887	83	0.0271759
HOXB7	Negative	-0.316949	0.00350686	-2.95426	3.0076	83	0.0272587
CHERP	Negative	-0.316649	0.00353975	-2.95127	3.00444	83	0.0274956
BZRAP1	Positive	0.316613	0.0035437	2.95091	3.00407	83	0.0275073
SLC25A44	Positive	0.316402	0.00356709	2.94879	3.00184	83	0.02767
SEZ6L2	Positive	0.316365	0.00357119	2.94843	3.00145	83	0.0276828
PLA2G15	Positive	0.316269	0.00358189	2.94746	3.00043	83	0.0277468
GNS	Positive	0.316237	0.00358543	2.94715	3.0001	83	0.0277552
RPL11	Negative	-0.316184	0.00359132	-2.94662	2.99954	83	0.0277588
FERMT1	Negative	-0.316182	0.00359164	-2.94659	2.99951	83	0.0277588
COX7A2L	Positive	0.316149	0.00359529	2.94626	2.99917	83	0.0277588
MADD	Positive	0.316145	0.00359569	2.94623	2.99913	83	0.0277588
SCAMP1	Positive	0.316105	0.00360015	2.94583	2.99871	83	0.0277743
GALNT12	Positive	0.316067	0.0036044	2.94545	2.99831	83	0.0277882
S1PR1	Negative	-0.315859	0.00362779	-2.94337	2.99612	83	0.0279488
RAB3IL1	Negative	-0.315838	0.00363016	-2.94316	2.9959	83	0.0279488
ZNF839	Positive	0.315801	0.00363433	2.94279	2.99551	83	0.0279619
MAP4K2	Positive	0.315773	0.00363757	2.9425	2.9952	83	0.0279678
PSMB3	Positive	0.31574	0.00364129	2.94217	2.99486	83	0.0279774
MAPT	Positive	0.315707	0.00364494	2.94185	2.99452	83	0.0279865
ANKRD17	Positive	0.315637	0.00365297	2.94114	2.99377	83	0.0280292
SCYL2	Positive	0.315596	0.00365756	2.94074	2.99334	83	0.0280454
MEN1	Positive	0.315551	0.00366266	2.94029	2.99287	83	0.0280656
C6orf211	Positive	0.315463	0.00367268	2.93941	2.99194	83	0.0281069
RHBDF2	Negative	-0.31546	0.00367301	-2.93938	2.99191	83	0.0281069
CDS1	Positive	0.315398	0.00368012	2.93876	2.99126	83	0.0281323
PBX1	Positive	0.315387	0.00368131	2.93865	2.99115	83	0.0281323
CHAC1	Positive	0.315333	0.00368751	2.93811	2.99058	83	0.0281542
GABRA5	Positive	0.315319	0.00368914	2.93797	2.99042	83	0.0281542
FOXJ2	Negative	-0.315239	0.00369833	-2.93716	2.98958	83	0.0282054
SLC25A22	Positive	0.315184	0.00370461	2.93662	2.989	83	0.0282165
PEX7	Positive	0.315183	0.00370477	2.9366	2.98899	83	0.0282165
HSPB1	Negative	-0.31506	0.00371883	-2.93538	2.9877	83	0.0283045
POLR3C	Positive	0.314722	0.00375798	2.932	2.98414	83	0.0285746
TMEM30A	Positive	0.31471	0.00375935	2.93188	2.98402	83	0.0285746
C16orf80	Positive	0.314682	0.00376268	2.9316	2.98372	83	0.0285807
COX15	Positive	0.314645	0.003767	2.93123	2.98333	83	0.0285943
MMS19	Positive	0.314508	0.00378299	2.92986	2.98188	83	0.0286965
PCID2	Negative	-0.314459	0.00378862	-2.92938	2.98138	83	0.02872
CLTB	Positive	0.314368	0.00379933	2.92847	2.98042	83	0.028782
PRPF39	Negative	-0.314256	0.00381255	-2.92735	2.97924	83	0.0288628
RAP1GAP	Positive	0.314204	0.0038187	2.92682	2.97869	83	0.0288901
TUBB6	Negative	-0.314041	0.00383791	-2.9252	2.97698	83	0.029016
ARHGAP19	Negative	-0.313883	0.00385667	-2.92362	2.97532	83	0.0291385
RPL13	Negative	-0.313721	0.00387605	-2.922	2.97361	83	0.0292653
RPS21	Negative	-0.313324	0.00392374	-2.91804	2.96944	83	0.0296057
AXIN1	Negative	-0.313081	0.00395322	-2.91562	2.96688	83	0.0297527
TMEM208	Positive	0.313075	0.00395397	2.91555	2.96682	83	0.0297527
KIAA0430	Positive	0.313065	0.0039551	2.91546	2.96672	83	0.0297527
FAM107A	Negative	-0.313051	0.00395686	-2.91532	2.96657	83	0.0297527
MRPL3	Positive	0.313045	0.00395761	2.91526	2.9665	83	0.0297527
ASB7	Negative	-0.313027	0.00395976	-2.91508	2.96632	83	0.0297527
XRCC2	Negative	-0.313012	0.0039616	-2.91493	2.96616	83	0.0297527
MKKS	Positive	0.312892	0.00397624	2.91373	2.9649	83	0.0298429
GRPEL1	Positive	0.312847	0.00398173	2.91328	2.96443	83	0.0298643
GOLT1B	Positive	0.312702	0.0039995	2.91184	2.96291	83	0.0299777
DOK4	Positive	0.312664	0.00400422	2.91146	2.9625	83	0.0299933
LCK	Negative	-0.312553	0.00401791	-2.91035	2.96134	83	0.0300759
GLB1	Positive	0.31247	0.0040282	2.90952	2.96046	83	0.030133
TMEM109	Negative	-0.312397	0.00403722	-2.90879	2.9597	83	0.0301806
AMT	Negative	-0.312207	0.00406082	-2.9069	2.9577	83	0.030329
ANKH	Positive	0.31217	0.0040654	2.90653	2.95732	83	0.030329
CXXC4	Positive	0.312158	0.00406694	2.90641	2.95719	83	0.030329
ATIC	Positive	0.312151	0.00406778	2.90634	2.95712	83	0.030329
ATP10A	Negative	-0.311986	0.00408844	-2.90469	2.95538	83	0.0304631
FAM20B	Positive	0.311777	0.00411466	2.90262	2.9532	83	0.0306382
DCTN2	Positive	0.310979	0.00421641	2.89466	2.94482	83	0.0313753
COPB1	Negative	-0.310883	0.00422872	-2.89371	2.94382	83	0.0314315
MPZL2	Negative	-0.310877	0.00422951	-2.89365	2.94376	83	0.0314315
NDUFB7	Positive	0.310674	0.00425591	2.89162	2.94162	83	0.031607
MALT1	Negative	-0.310377	0.0042946	-2.88866	2.93852	83	0.0318529
HOMER1	Positive	0.310376	0.00429476	2.88865	2.9385	83	0.0318529
ATP5O	Positive	0.310355	0.00429745	2.88845	2.93829	83	0.0318529
S100A6	Positive	0.310272	0.0043083	2.88762	2.93742	83	0.0319124
SIGLEC15	Negative	-0.310097	0.00433146	-2.88587	2.93558	83	0.032063
ZBTB40	Negative	-0.309982	0.00434665	-2.88473	2.93437	83	0.0321544
RYR2	Positive	0.309819	0.00436823	2.88311	2.93267	83	0.0322904
ITGB8	Negative	-0.3098	0.00437073	-2.88292	2.93247	83	0.0322904
CYP2A7	Negative	-0.309708	0.004383	-2.882	2.93151	83	0.03236
SYNM	Negative	-0.309654	0.00439023	-2.88146	2.93094	83	0.0323814
GJA4	Negative	-0.309643	0.00439162	-2.88136	2.93083	83	0.0323814
RPS10	Negative	-0.309574	0.00440091	-2.88067	2.93011	83	0.0324078
FGF7	Positive	0.309574	0.00440092	2.88067	2.93011	83	0.0324078
GCG	Positive	0.309437	0.00441924	2.87931	2.92868	83	0.0325216
CENPO	Positive	0.309349	0.00443111	2.87843	2.92775	83	0.0325878
BLVRB	Positive	0.309221	0.00444834	2.87716	2.92642	83	0.0326933
USP14	Positive	0.309131	0.00446052	2.87626	2.92547	83	0.0327616
HTRA2	Positive	0.30904	0.00447292	2.87535	2.92452	83	0.0328314
PSD3	Positive	0.308866	0.00449663	2.87362	2.92269	83	0.032984
LAMA5	Negative	-0.308802	0.00450533	-2.87299	2.92203	83	0.0330264
SPATA7	Positive	0.308761	0.00451092	2.87258	2.9216	83	0.033046
RAC3	Positive	0.308717	0.00451701	2.87214	2.92114	83	0.0330693
TLR5	Negative	-0.308592	0.00453404	-2.8709	2.91984	83	0.0331726
CCNC	Positive	0.308473	0.00455055	2.86971	2.91858	83	0.0332719
IL18RAP	Negative	-0.308361	0.00456598	-2.8686	2.91741	83	0.0333632
DBT	Negative	-0.308127	0.00459838	-2.86627	2.91497	83	0.0335782
LEPROTL1	Positive	0.308093	0.00460313	2.86594	2.91462	83	0.0335913
ELOVL1	Negative	-0.308029	0.00461212	-2.86529	2.91394	83	0.0336078
LMOD1	Negative	-0.308023	0.00461296	-2.86523	2.91388	83	0.0336078
LAPTM4B	Positive	0.308013	0.00461429	2.86514	2.91378	83	0.0336078
KLHL21	Negative	-0.307973	0.0046199	-2.86474	2.91336	83	0.033627
EBNA1BP2	Positive	0.30795	0.00462314	2.86451	2.91312	83	0.033629
CP	Negative	-0.307765	0.00464904	-2.86267	2.91119	83	0.0337958
ZFHX3	Positive	0.30755	0.00467941	2.86053	2.90894	83	0.0339947
LZTFL1	Positive	0.30744	0.00469496	2.85944	2.90779	83	0.0340859
KIF5A	Positive	0.307283	0.00471724	2.85788	2.90615	83	0.0342257
SETD1B	Negative	-0.307109	0.00474201	-2.85615	2.90434	83	0.0343834
CDK3	Negative	-0.307018	0.00475513	-2.85524	2.90338	83	0.0344464
HIST1H1T	Negative	-0.307006	0.00475678	-2.85513	2.90326	83	0.0344464
PTPN4	Positive	0.306981	0.00476035	2.85488	2.903	83	0.0344502
TIMM8B	Positive	0.306857	0.00477827	2.85364	2.9017	83	0.0345578
COPS2	Positive	0.306811	0.00478481	2.85319	2.90123	83	0.0345831
RPS5	Negative	-0.306756	0.00479281	-2.85264	2.90065	83	0.0346188
EDNRA	Negative	-0.306622	0.00481222	-2.85131	2.89925	83	0.0347369
UBE2M	Positive	0.306575	0.00481897	2.85085	2.89876	83	0.0347635
ZNF280B	Positive	0.306276	0.00486251	2.84788	2.89564	83	0.0350553
DNAJC15	Negative	-0.306151	0.00488083	-2.84664	2.89434	83	0.0351649
GNL3	Positive	0.306066	0.00489336	2.84579	2.89345	83	0.0352328
ACTR3B	Positive	0.305894	0.00491873	2.84408	2.89165	83	0.035393
IFIH1	Negative	-0.305828	0.00492838	-2.84343	2.89097	83	0.0354187
SRPK3	Negative	-0.305827	0.00492856	-2.84342	2.89096	83	0.0354187
PRRG3	Positive	0.305752	0.00493966	2.84268	2.89018	83	0.035476
RAB1A	Positive	0.305728	0.00494327	2.84243	2.88992	83	0.0354795
RPA4	Negative	-0.305563	0.00496787	-2.84079	2.8882	83	0.0356278
SDC2	Positive	0.305531	0.00497252	2.84048	2.88788	83	0.0356278
TP53BP2	Negative	-0.305526	0.00497336	-2.84043	2.88782	83	0.0356278
DSP	Negative	-0.30545	0.00498463	-2.83968	2.88703	83	0.0356782
CCDC88C	Negative	-0.305437	0.00498669	-2.83954	2.88689	83	0.0356782
ZNF337	Negative	-0.305315	0.0050049	-2.83834	2.88562	83	0.0357858
C6orf106	Positive	0.305273	0.00501116	2.83792	2.88518	83	0.0358008
RGSL1	Negative	-0.305259	0.00501331	-2.83778	2.88504	83	0.0358008
UGT2A3	Negative	-0.305159	0.00502835	-2.83679	2.88399	83	0.0358783
GCAT	Positive	0.305145	0.0050305	2.83665	2.88385	83	0.0358783
UCP1	Negative	-0.304956	0.00505901	-2.83477	2.88188	83	0.036059
FLNB	Negative	-0.304808	0.00508146	-2.83331	2.88034	83	0.0361962
GDPD3	Negative	-0.304779	0.00508584	-2.83302	2.88004	83	0.0362047
VPS4B	Positive	0.304616	0.00511077	2.8314	2.87834	83	0.0363593
EPB41L3	Positive	0.304446	0.00513681	2.82971	2.87657	83	0.0365216
FZD6	Negative	-0.304405	0.00514313	-2.8293	2.87614	83	0.0365436
DAXX	Negative	-0.30437	0.00514852	-2.82896	2.87577	83	0.036559
TGM4	Negative	-0.304348	0.00515188	-2.82874	2.87554	83	0.03656
LYRM2	Positive	0.304323	0.00515578	2.82849	2.87528	83	0.0365648
SLC35A1	Positive	0.304147	0.00518288	2.82675	2.87345	83	0.0367225
IGSF3	Positive	0.304137	0.00518451	2.82664	2.87334	83	0.0367225
ARHGEF5	Negative	-0.304057	0.00519689	-2.82585	2.87251	83	0.0367872
TMEM97	Positive	0.303972	0.00521009	2.82501	2.87163	83	0.0368577
IMPAD1	Positive	0.303857	0.005228	2.82387	2.87043	83	0.0369556
EIF5A	Positive	0.303841	0.00523046	2.82371	2.87027	83	0.0369556
S100B	Negative	-0.303726	0.00524844	-2.82257	2.86907	83	0.0370595
PARP12	Negative	-0.303628	0.00526382	-2.8216	2.86805	83	0.037145
RAB33B	Negative	-0.303604	0.00526758	-2.82136	2.8678	83	0.0371484
C10orf10	Negative	-0.303561	0.00527431	-2.82094	2.86735	83	0.0371727
ARHGAP22	Negative	-0.303392	0.0053009	-2.81926	2.8656	83	0.0373369
CLTA	Positive	0.303355	0.00530678	2.81889	2.86521	83	0.0373551
POFUT2	Negative	-0.303255	0.00532253	-2.81791	2.86417	83	0.0374427
CREB5	Negative	-0.303224	0.00532753	-2.81759	2.86385	83	0.0374547
PDGFRB	Negative	-0.303132	0.0053421	-2.81669	2.86289	83	0.0375338
TAZ	Negative	-0.303023	0.00535944	-2.81561	2.86176	83	0.0376323
TOMM20	Positive	0.30297	0.00536799	2.81508	2.8612	83	0.037669
VPS11	Positive	0.302874	0.00538329	2.81413	2.86021	83	0.037753
HAS1	Positive	0.302693	0.00541234	2.81233	2.85832	83	0.0379332
OTOR	Positive	0.302643	0.00542044	2.81183	2.8578	83	0.0379665
LBP	Negative	-0.302511	0.00544168	-2.81053	2.85643	83	0.0380918
ZNF480	Negative	-0.302373	0.00546401	-2.80916	2.855	83	0.0382245
TSGA10	Negative	-0.302255	0.00548309	-2.808	2.85378	83	0.0383343
PALMD	Negative	-0.302187	0.00549419	-2.80732	2.85307	83	0.0383882
SCN1B	Positive	0.302085	0.00551089	2.80631	2.85201	83	0.0384811
GSS	Positive	0.302001	0.00552463	2.80548	2.85113	83	0.0385534
TRIM62	Negative	-0.3019	0.00554114	-2.80448	2.85009	83	0.0386448
PLEKHB2	Positive	0.301815	0.00555522	2.80363	2.8492	83	0.0386985
ZNF629	Positive	0.301812	0.00555568	2.80361	2.84917	83	0.0386985
APOH	Negative	-0.301761	0.00556409	-2.8031	2.84864	83	0.038721
HEATR6	Negative	-0.301746	0.00556658	-2.80295	2.84848	83	0.038721
C6orf47	Negative	-0.301728	0.00556942	-2.80278	2.8483	83	0.038721
GZMK	Negative	-0.301699	0.00557431	-2.80249	2.848	83	0.038721
CABP1	Positive	0.301689	0.00557599	2.80239	2.84789	83	0.038721
TRIM10	Negative	-0.301636	0.0055847	-2.80186	2.84734	83	0.0387577
GALNT14	Positive	0.301573	0.00559517	2.80124	2.84669	83	0.0388066
VAC14	Positive	0.301547	0.00559941	2.80098	2.84642	83	0.0388123
SORBS1	Negative	-0.301455	0.00561469	-2.80007	2.84546	83	0.0388944
POGZ	Negative	-0.301291	0.005642	-2.79845	2.84376	83	0.0390597
SLC30A5	Positive	0.30122	0.00565382	2.79775	2.84303	83	0.0390763
RER1	Positive	0.30122	0.0056539	2.79774	2.84302	83	0.0390763
ARHGEF17	Positive	0.301215	0.00565474	2.79769	2.84297	83	0.0390763
MTHFD1	Positive	0.30113	0.00566896	2.79685	2.84209	83	0.0391507
STAG3L4	Positive	0.301084	0.00567668	2.7964	2.84161	83	0.0391802
TCTN3	Positive	0.301045	0.0056832	2.79601	2.84121	83	0.0392013
NIPSNAP1	Positive	0.300919	0.00570429	2.79477	2.83991	83	0.0393228
ACP2	Positive	0.300836	0.00571839	2.79395	2.83904	83	0.039396
DCTN1	Positive	0.300704	0.00574073	2.79264	2.83767	83	0.0395096
ATP5H	Positive	0.300697	0.00574184	2.79257	2.8376	83	0.0395096
PABPC1	Negative	-0.300574	0.00576274	-2.79136	2.83632	83	0.0396072
IGF2BP2	Negative	-0.300544	0.00576789	-2.79106	2.83601	83	0.0396072
H2AFZ	Positive	0.300543	0.00576804	2.79105	2.836	83	0.0396072
BNIP2	Negative	-0.300522	0.00577155	-2.79084	2.83579	83	0.0396072
MKS1	Negative	-0.300511	0.0057735	-2.79073	2.83567	83	0.0396072
SLC1A6	Positive	0.300452	0.00578354	2.79015	2.83506	83	0.039652
TSG101	Positive	0.300416	0.00578968	2.78979	2.83468	83	0.0396557
PENK	Positive	0.300408	0.00579107	2.78971	2.8346	83	0.0396557
HEY2	Negative	-0.300341	0.00580257	-2.78904	2.8339	83	0.0397105
MFN2	Positive	0.300289	0.00581137	2.78854	2.83337	83	0.0397467
CCDC106	Positive	0.299827	0.00589101	2.78396	2.82857	83	0.0402372
RBKS	Positive	0.299825	0.0058913	2.78395	2.82856	83	0.0402372
TNFSF12	Negative	-0.299811	0.00589375	-2.78381	2.82841	83	0.0402372
EHBP1	Positive	0.299789	0.00589762	2.78359	2.82818	83	0.0402395
HIST1H1C	Negative	-0.299576	0.00593462	-2.78149	2.82598	83	0.0404676
ZNF236	Negative	-0.299544	0.00594015	-2.78117	2.82565	83	0.0404809
TTC39A	Positive	0.299489	0.00594993	2.78062	2.82507	83	0.0405232
RFC4	Positive	0.299449	0.00595677	2.78023	2.82466	83	0.04054
RASA3	Positive	0.299434	0.00595956	2.78008	2.8245	83	0.04054
ZNF215	Positive	0.299217	0.00599766	2.77793	2.82225	83	0.0407747
TRHDE	Positive	0.299167	0.00600631	2.77745	2.82174	83	0.0408091
OGFOD1	Positive	0.299095	0.00601904	2.77673	2.82099	83	0.040871
SYT17	Positive	0.299068	0.0060239	2.77646	2.82071	83	0.0408795
SERPINF1	Positive	0.299021	0.00603214	2.776	2.82023	83	0.040911
HNRNPL	Negative	-0.298897	0.00605418	-2.77477	2.81894	83	0.0410359
PGRMC1	Positive	0.298858	0.00606106	2.77439	2.81854	83	0.04104
MRPL12	Positive	0.298853	0.00606203	2.77433	2.81848	83	0.04104
T	Negative	-0.298748	0.00608061	-2.7733	2.8174	83	0.0411413
UAP1L1	Negative	-0.298686	0.00609182	-2.77268	2.81675	83	0.0411925
SIN3B	Positive	0.298558	0.0061146	2.77142	2.81543	83	0.0413219
JAKMIP2	Positive	0.29844	0.00613588	2.77025	2.8142	83	0.041441
NF1	Positive	0.298361	0.00615001	2.76948	2.81339	83	0.0414867
TRAF3	Positive	0.298352	0.00615165	2.76939	2.8133	83	0.0414867
ATP8B3	Positive	0.298341	0.00615364	2.76928	2.81318	83	0.0414867
MRPL35	Positive	0.298221	0.00617534	2.76809	2.81194	83	0.0416083
RNF44	Positive	0.298126	0.0061925	2.76715	2.81096	83	0.0416991
AGTR1	Positive	0.298097	0.00619776	2.76687	2.81066	83	0.0417098
ATXN7	Negative	-0.297981	0.00621877	-2.76572	2.80946	83	0.0418148
UQCRB	Positive	0.297957	0.0062232	2.76548	2.80921	83	0.0418148
EPHX2	Positive	0.29795	0.00622445	2.76542	2.80914	83	0.0418148
SST	Positive	0.297689	0.00627204	2.76284	2.80644	83	0.0421096
SLC25A15	Positive	0.297496	0.00630762	2.76093	2.80444	83	0.0423072
WASF1	Positive	0.297489	0.00630893	2.76086	2.80436	83	0.0423072
DLG4	Positive	0.297402	0.00632494	2.76	2.80346	83	0.0423878
TRAK2	Negative	-0.297383	0.00632844	-2.75981	2.80327	83	0.0423878
TACSTD2	Positive	0.297327	0.00633872	2.75926	2.80269	83	0.0424316
TUBGCP5	Positive	0.297303	0.00634315	2.75903	2.80245	83	0.0424362
UBN1	Negative	-0.297278	0.00634772	-2.75878	2.80219	83	0.0424389
ANKRD40	Negative	-0.297261	0.00635105	-2.75861	2.80201	83	0.0424389
CSF2	Negative	-0.297197	0.00636291	-2.75798	2.80134	83	0.0424931
FAT1	Negative	-0.297166	0.0063685	-2.75768	2.80103	83	0.0425055
CAST	Positive	0.296987	0.00640194	2.7559	2.79918	83	0.0427035
BOP1	Positive	0.296868	0.00642407	2.75474	2.79795	83	0.0428259
PDE8A	Negative	-0.296847	0.006428	-2.75453	2.79773	83	0.0428269
ATF3	Negative	-0.296541	0.00648562	-2.7515	2.79457	83	0.0431854
RASA1	Positive	0.296387	0.00651477	2.74998	2.79297	83	0.0433448
PCDHB8	Negative	-0.296374	0.00651721	-2.74986	2.79284	83	0.0433448
NFATC3	Negative	-0.296244	0.00654189	-2.74857	2.7915	83	0.0434834
SERGEF	Positive	0.296089	0.0065714	2.74705	2.7899	83	0.043654
C12orf5	Positive	0.295796	0.0066275	2.74416	2.78688	83	0.0440009
DFFA	Positive	0.295728	0.00664069	2.74348	2.78617	83	0.0440626
KRT37	Negative	-0.295658	0.00665414	-2.74279	2.78545	83	0.044126
DLG5	Negative	-0.295548	0.00667546	-2.74171	2.78431	83	0.0442415
DEDD	Positive	0.295443	0.00669572	2.74068	2.78323	83	0.0443498
HIF3A	Negative	-0.295413	0.00670153	-2.74038	2.78292	83	0.0443624
RPP14	Positive	0.295372	0.0067095	2.73998	2.7825	83	0.0443892
NOS1AP	Positive	0.295349	0.006714	2.73975	2.78226	83	0.0443925
NOL8	Negative	-0.295309	0.0067219	-2.73935	2.78184	83	0.0443925
PITPNM3	Positive	0.295305	0.00672267	2.73931	2.7818	83	0.0443925
MYD88	Negative	-0.295272	0.00672905	-2.73899	2.78146	83	0.0443925
ACTA1	Positive	0.295263	0.00673078	2.7389	2.78137	83	0.0443925
GYG1	Positive	0.295249	0.00673349	2.73876	2.78123	83	0.0443925
SLC35D2	Negative	-0.295046	0.00677323	-2.73676	2.77913	83	0.0446181
S100A14	Negative	-0.295011	0.00678008	-2.73642	2.77877	83	0.0446181
CLEC4E	Negative	-0.294979	0.00678633	-2.7361	2.77844	83	0.0446181
HLA-DPB1	Positive	0.294974	0.00678737	2.73605	2.77839	83	0.0446181
ZNF821	Positive	0.294974	0.0067874	2.73605	2.77839	83	0.0446181
TBL1Y	Negative	-0.294939	0.00679423	-2.73571	2.77803	83	0.0446371
XRCC1	Positive	0.29474	0.00683349	2.73374	2.77597	83	0.0448562
STAG2	Negative	-0.29473	0.00683549	-2.73364	2.77587	83	0.0448562
ICAM4	Negative	-0.29469	0.0068433	-2.73325	2.77546	83	0.0448814
GRIA2	Positive	0.294659	0.00684938	2.73295	2.77515	83	0.0448953
TENC1	Negative	-0.294547	0.00687165	-2.73184	2.77399	83	0.0450152
PLEKHF1	Negative	-0.294483	0.00688445	-2.73121	2.77332	83	0.045059
YIPF6	Positive	0.294474	0.00688627	2.73112	2.77323	83	0.045059
RNF115	Positive	0.294274	0.00692605	2.72915	2.77117	83	0.045283
PECAM1	Negative	-0.294248	0.00693124	-2.7289	2.77091	83	0.045283
SWAP70	Negative	-0.294242	0.0069325	-2.72884	2.77084	83	0.045283
PANK4	Positive	0.294208	0.00693935	2.7285	2.77049	83	0.0453016
FBXO9	Positive	0.294111	0.00695874	2.72755	2.76949	83	0.0453602
GRIN2A	Positive	0.294109	0.00695918	2.72753	2.76947	83	0.0453602
PER2	Negative	-0.294103	0.00696033	-2.72747	2.76941	83	0.0453602
NHLRC2	Negative	-0.294066	0.00696777	-2.7271	2.76903	83	0.0453826
CD24	Positive	0.294043	0.00697245	2.72687	2.76879	83	0.045387
LACTB2	Positive	0.294007	0.00697966	2.72652	2.76842	83	0.0454078
ZZZ3	Negative	-0.293938	0.0069936	-2.72584	2.76771	83	0.0454724
2019-09-04	Negative	-0.293868	0.00700762	-2.72516	2.76699	83	0.0455375
COL18A1	Negative	-0.293744	0.00703276	-2.72393	2.76571	83	0.045653
INADL	Positive	0.293728	0.00703601	2.72377	2.76554	83	0.045653
MAP3K8	Negative	-0.293721	0.00703748	-2.7237	2.76547	83	0.045653
IL5	Negative	-0.2934	0.00710275	-2.72055	2.76217	83	0.04605
PRRC1	Positive	0.293309	0.00712139	2.71965	2.76123	83	0.0461445
COL1A1	Negative	-0.293237	0.00713623	-2.71894	2.76048	83	0.0462143
LPAR4	Negative	-0.293181	0.00714778	-2.71838	2.75991	83	0.0462626
WNT10B	Positive	0.293025	0.0071799	2.71685	2.7583	83	0.0464439
MCF2	Positive	0.292907	0.00720427	2.71569	2.75709	83	0.0465506
CREBBP	Negative	-0.292905	0.0072046	-2.71567	2.75707	83	0.0465506
TRAPPC10	Negative	-0.29276	0.00723481	-2.71424	2.75557	83	0.0467191
CHL1	Positive	0.292719	0.00724339	2.71383	2.75515	83	0.0467479
ADD2	Positive	0.292652	0.00725719	2.71318	2.75446	83	0.0468103
CHMP1B	Positive	0.292442	0.00730109	2.71111	2.7523	83	0.0470667
SPRY2	Negative	-0.292292	0.00733266	-2.70963	2.75075	83	0.0472434
DPF3	Negative	-0.292249	0.00734162	-2.70921	2.75032	83	0.0472742
KCNA2	Positive	0.291929	0.00740923	2.70607	2.74702	83	0.0476824
ARMCX5	Positive	0.291787	0.0074394	2.70467	2.74557	83	0.0478494
FBXO22	Positive	0.291727	0.00745221	2.70408	2.74495	83	0.0479046
BCKDHB	Positive	0.291686	0.00746099	2.70367	2.74452	83	0.0479264
CREB3L2	Negative	-0.291672	0.00746405	-2.70353	2.74438	83	0.0479264
PHF21A	Negative	-0.291554	0.00748917	-2.70238	2.74317	83	0.0480567
PRRG1	Negative	-0.291537	0.00749282	-2.70221	2.74299	83	0.0480567
QSER1	Negative	-0.291509	0.00749888	-2.70193	2.7427	83	0.0480683
PVRL2	Negative	-0.291438	0.00751411	-2.70123	2.74197	83	0.0481388
ZNF274	Negative	-0.291403	0.00752177	-2.70088	2.74161	83	0.0481407
LRPPRC	Positive	0.291397	0.00752294	2.70083	2.74155	83	0.0481407
NRSN2	Positive	0.291362	0.00753047	2.70049	2.74119	83	0.0481407
LRRC8E	Positive	0.291358	0.0075314	2.70044	2.74115	83	0.0481407
KLF10	Negative	-0.291325	0.00753837	-2.70013	2.74081	83	0.0481581
SCAND1	Positive	0.291279	0.00754833	2.69967	2.74034	83	0.04818
COBL	Negative	-0.29127	0.00755032	-2.69958	2.74025	83	0.04818
DOK2	Negative	-0.290993	0.00761023	-2.69686	2.7374	83	0.0485239
ARL15	Positive	0.290982	0.00761276	2.69675	2.73728	83	0.0485239
LAMA2	Negative	-0.290906	0.00762914	-2.69601	2.73651	83	0.0486009
OLFM1	Positive	0.290808	0.00765065	2.69504	2.73549	83	0.0487106
BRPF1	Negative	-0.290767	0.00765954	-2.69464	2.73508	83	0.0487398
GTPBP1	Negative	-0.290629	0.00768981	-2.69328	2.73365	83	0.0489049
AEBP1	Negative	-0.290573	0.00770211	-2.69273	2.73308	83	0.0489557
SYMPK	Negative	-0.290508	0.00771622	-2.69209	2.73242	83	0.0490179
COL4A1	Negative	-0.290423	0.00773516	-2.69125	2.73154	83	0.0491107
CMA1	Negative	-0.29022	0.00777998	-2.68925	2.72945	83	0.0493676
ARHGAP5	Negative	-0.290095	0.0078076	-2.68803	2.72817	83	0.0495151
ACACA	Positive	0.290044	0.00781899	2.68753	2.72765	83	0.0495531
BIK	Positive	0.290029	0.00782232	2.68738	2.72749	83	0.0495531
RCOR1	Negative	-0.290007	0.00782719	-2.68717	2.72727	83	0.0495562
CHRNB2	Positive	0.289908	0.00784919	2.6862	2.72626	83	0.0496677
NAMPT	Negative	-0.289819	0.00786914	-2.68532	2.72534	83	0.0497662
KARS	Positive	0.289796	0.00787441	2.68509	2.7251	83	0.0497717
