# Supplementary material for: The landscape of multiscale transcriptomic networks and key regulators in Parkinson’s disease
Source: Nat Commun. 2019 Nov 20;10:5234. doi: 10.1038/s41467-019-13144-y (PMC6868244; doi:10.1038/s41467-019-13144-y)
Supplement: Supplementary file 13 — Dataset 12 [file 41467_2019_13144_MOESM13_ESM.xlsx]

## Sheet: Sheet1
Supplementary Data 12. Conservation between the MEGENA and WGCNA modules.
MEGENA	WGCNA	Overlap size	WGCNA size	MEGENA size	Background size	Fold enrichment	P value	Corrected P value_BH	Overlap genes
M21	red	72	87	275	11219	33.7625	9.91063e-105	2.1407e-101	CEP350;PCDH9;TOP1;PPIG;BRD2;KIF5C;HNRNPR;DHX9;HSP90B1;SRRM2;MED1;ESF1;KTN1;MLEC;PIK3R1;DDX24;DNAJC3;ANKRD36;KCTD12;CHD4;RSRC2;LARS;KLHL24;PTMA;RBM25;GOLIM4;PPP1R3D;MEGF9;SERBP1;MAGI2;IGF1R;EHBP1;NEK1;AP3B1;DDX17;RALA;ATRX;VGLL4;HMGB1;SYNCRIP;MAP9;GAS7;RBBP6;PLEKHA1;MED13L;RBM41;EPRS;CLCN3;SMC5;TNPO1;CSNK1G2;SMC3;SON;PPP1R9A;TSPAN5;FAF2;RSRC1;PEX5L;NUCKS1;EEA1;SYN3;WNK1;TBL1X;USP1;TTC3;RBL2;USP10;…
M5	black	65	70	395	11219	26.3738	1.61607e-90	1.74535e-87	AGT;ITM2C;BAALC;ATP1A2;BBOX1;ALDH2;SDC4;ALDH9A1;NTSR2;ARNT2;SNTA1;PPAP2B;SCRG1;THBS4;GJA1;BCAR3;ID4;MYBPC1;SLC14A1;NTRK2;SPARC;FAT1;HADHB;MAOA;CTNND2;FNBP1L;GRAMD1C;KBTBD11;FYN;CDK2AP1;PRKX;ARHGEF6;GMNN;RYR3;PTPRZ1;KCNJ16;LHFP;PLSCR4;EDNRB;MBOAT2;GMPR;AQP4;CAPN2;FOXO1;RASL12;MARCH3;HSPB8;EYA1;RAB31;PRDX6;NEBL;SPARCL1;TEX2;PRRG4;GPR125;STARD7;GOLM1;TP53BP2;SPRY2;TMEM100;MAP3K5;TMEM47;SERPINE2;TGFB…
M9	yellow	79	105	522	11219	16.1704	1.55086e-84	1.11662e-81	LY86;TREM2;CD14;C1QB;LAPTM5;ALOX5AP;HAMP;HLA-DRA;IFI30;ADORA3;CAPG;HLA-DRB1;LST1;AIF1;CD163;TLR2;SYK;CD53;HLA-DMA;NMI;DENND2D;RPS2;SLAMF8;FCER1G;CPVL;AOAH;DOCK2;SLC7A7;TYROBP;CEBPA;GPX1;RPS6KA1;ITGB2;CD300A;ARHGDIB;OLR1;FCGR3B;PRKCD;RNASET2;OLFML3;DHRS9;LAT2;TBXAS1;PILRA;VSIG4;VAMP8;VAV1;C3;HLA-DMB;C1QA;C3AR1;GPNMB;CD74;PYCARD;PTPN6;SASH3;MAFB;CD37;BCL2A1;HLA-DPA1;HLA-DPB1;CORO1A;SLC15A3;CSF1R;CN…
M30	turquoise	120	610	308	11219	7.16564	3.03912e-73	1.64112e-70	NAP1L3;SNAP91;NEFL;SLC12A5;AMPH;SNAP25;NPTN;STXBP1;NEFM;SLC9A6;RTN1;BSCL2;ADAM23;CHGB;CADPS;RCAN2;SCG5;RUNDC3A;PPP3CB;DYNLT3;MYT1L;PHYHIP;ELOVL4;CAP2;DMXL2;PLCB4;PVALB;BEX1;PTDSS1;CISD1;GLRB;SCG3;HARS;FHOD3;PAIP1;NBEA;CD83;GUCY1B3;RNF128;RAB26;TSPAN7;KIAA1107;C3ORF14;AKAP12;ARMCX2;RIT2;PRPF19;ARL6IP1;CACNA2D3;SCAMP5;CAMTA1;NRN1;NRG1;BLCAP;PPFIA4;HTR2C;PTPRN2;SCN1A;FBXL2;PRKCB;CACNB2;CDR2;TUFT1;CA…
M2	turquoise	303	610	2164	11219	2.57519	3.27305e-68	1.41396e-65	GNG3;CALY;RPH3A;AAK1;SNCB;NDFIP1;CDK5;RIMS3;RAB6B;C1ORF216;EXTL2;ATP6V0B;SRD5A1;ATP6V0C;NDRG3;GSTO1;ACO2;GABRB3;PHTF1;LY6H;SMA4;SYP;UCHL1;TTC9;P2RX5;SEZ6L;NAP1L3;SNAP91;NEFL;NAP1L2;SLC12A5;MOAP1;AMPH;SNAP25;NPTN;STXBP1;NEFM;SLC25A12;SLC9A6;RTN1;NDUFAB1;C12ORF10;BSCL2;ADAM23;LPPR4;GOT1;KIF3C;CHGB;NDRG4;CADPS;RCAN2;NDUFS3;SCG5;OGDHL;APOO;RUNDC3A;PPP3CB;BSN;AP2M1;CYFIP2;DDX1;SNX10;MRPL15;DYNLT3;MYT1…
M213	yellow	47	105	122	11219	41.1626	2.38564e-67	8.58831e-65	LY86;TREM2;CD14;C1QB;LAPTM5;ALOX5AP;HAMP;HLA-DRA;IFI30;ADORA3;CAPG;HLA-DRB1;LST1;AIF1;CD163;TLR2;SYK;CD53;HLA-DMA;NMI;DENND2D;RPS2;SLAMF8;FCER1G;CPVL;AOAH;DOCK2;SLC7A7;TYROBP;CEBPA;GPX1;RPS6KA1;ITGB2;CD300A;ARHGDIB;OLR1;FCGR3B;PRKCD;RNASET2;OLFML3;DHRS9;LAT2;TBXAS1;PILRA;VSIG4;VAMP8;VAV1
M475	turquoise	85	610	155	11219	10.0858	4.72607e-67	1.45833e-64	NAP1L3;SNAP91;NEFL;SNAP25;NEFM;SLC9A6;RTN1;BSCL2;ADAM23;CHGB;CADPS;RCAN2;SCG5;PPP3CB;DYNLT3;MYT1L;ELOVL4;DMXL2;PLCB4;CISD1;GLRB;FHOD3;NBEA;CD83;GUCY1B3;RNF128;TSPAN7;KIAA1107;C3ORF14;AKAP12;ARMCX2;ARL6IP1;CACNA2D3;CAMTA1;NRN1;BLCAP;HTR2C;PTPRN2;SCN1A;FBXL2;PRKCB;CACNB2;CDR2;TUFT1;CAPRIN2;FGF9;SH3BP4;ATP6V1A;MAP3K9;CLCN6;MGST3;CNR1;PTPRM;CLDN15;ACAT2;KCND2;GLS;SYN2;MAPK9;MAP4;GAD1;DNAJC12;FBXW7;EL…
M701	yellow	36	105	72	11219	53.4238	3.78781e-56	1.02271e-53	LY86;TREM2;CD14;C1QB;ALOX5AP;HAMP;HLA-DRA;ADORA3;CAPG;HLA-DRB1;LST1;AIF1;TLR2;SYK;HLA-DMA;NMI;DENND2D;RPS2;FCER1G;CPVL;AOAH;DOCK2;SLC7A7;TYROBP;GPX1;RPS6KA1;CD300A;ARHGDIB;OLR1;FCGR3B;PRKCD;OLFML3;DHRS9;PILRA;VAMP8;VAV1
M11	greenyellow	31	33	291	11219	36.2167	6.81395e-48	1.63535e-45	AHSA1;HSPE1;BAG3;CACYBP;DNAJA1;CCT3;MRPL18;DNAJB6;HSPA5;ATF4;HSPB1;DNAJB1;HNRNPH3;PTGES3;NUDT9;HSPA6;PDIA6;PDIA4;CSNK2A2;HSPH1;PLOD1;OMD;HSPA1L;G0S2;RGP1;SERPINH1;SPR;EIF2S2;STIP1;SDF2L1;SIAH2
M250	greenyellow	25	33	120	11219	70.827	4.87648e-44	1.05332e-41	AHSA1;HSPE1;BAG3;CACYBP;DNAJA1;CCT3;DNAJB6;HSPA5;ATF4;DNAJB1;NUDT9;HSPA6;PDIA6;PDIA4;CSNK2A2;HSPH1;OMD;HSPA1L;G0S2;SERPINH1;SPR;EIF2S2;STIP1;SDF2L1;SIAH2
M786	greenyellow	21	33	71	11219	100.554	8.5787e-40	1.68454e-37	AHSA1;HSPE1;BAG3;CACYBP;DNAJA1;CCT3;DNAJB6;HSPA5;ATF4;DNAJB1;NUDT9;HSPA6;PDIA6;CSNK2A2;HSPH1;HSPA1L;G0S2;SERPINH1;SPR;EIF2S2;STIP1
M1001	turquoise	49	610	98	11219	9.1959	3.53964e-36	6.37136e-34	ATP6V1B2;NECAP1;TUBB;MDH1;ATP6V1G2;KIFAP3;ATPIF1;ATXN10;ACTR10;CDO1;GLO1;MAP1LC3B;SLC25A11;RRAGA;REEP5;DNAJA2;GLOD4;BCAS2;PPP2CA;NEDD8;TIMM23;NQO2;MAGED2;PTS;FBXW12;RTN3;MSX1;PARL;MRPS15;CORO2A;CDC123;AIFM1;FABP6;PODNL1;C14ORF2;SPINT2;MUTYH;VDAC3;PSMA1;IARS;RALGDS;PLOD3;PFN2;RET;TSPYL5;UBE2N;ZBTB20;YKT6;THYN1
M615	turquoise	52	610	129	11219	7.41375	1.82732e-32	3.03616e-30	ATP6V1B2;NECAP1;TUBB;MDH1;ATP6V1G2;KIFAP3;ATPIF1;ATXN10;ACTR10;CDO1;GLO1;MAP1LC3B;SLC25A11;RRAGA;REEP5;DNAJA2;GLOD4;BCAS2;PPP2CA;NEDD8;TIMM23;NQO2;MAGED2;PTS;FBXW12;RTN3;MSX1;PARL;MRPS15;CORO2A;CDC123;AIFM1;FABP6;PODNL1;C14ORF2;SPINT2;MUTYH;VDAC3;PSMA1;IARS;RALGDS;PLOD3;PFN2;RET;TSPYL5;UBE2N;ZBTB20;YKT6;THYN1;FAM136A;YWHAZ;ZNF562
M562	turquoise	45	610	99	11219	8.35991	5.55655e-31	8.57297e-29	NEFH;BASP1;COPG2IT1;REEP1;ATP8A2;HMP19;GAP43;NMNAT2;CACNB3;CHD5;CALB1;PCSK2;SPOCK2;NELL2;FAM155A;NDEL1;FRMPD4;MXRA7;PAK3;MKRN1;CDH18;CCNA1;ARHGEF9;FKBP1B;FGF12;SLC8A1;SHANK2;CCNB1;GFRA1;ANAPC13;HGSNAT;FTO;PIAS2;CDH13;PTPRR;RTN2;HN1;STYK1;PCP4;SYT1;TMEM35;SUSD4;PAM;ST6GALNAC5;ZHX2
M116	turquoise	63	610	216	11219	5.36428	1.14488e-29	1.64862e-27	NEFH;BASP1;COPG2IT1;REEP1;ATP8A2;HMP19;ANKRD34C;GAP43;NMNAT2;RALYL;CACNB3;RAB15;KIAA0319;CHD5;CALB1;CNTN6;PCSK2;SPOCK2;CUX2;NELL2;FAM155A;NDEL1;FRMPD4;CBLN1;NUDT11;MXRA7;PEG10;PAK3;MKRN1;CDH18;CCNA1;ARHGEF9;FKBP1B;DPP6;FGF12;SLC8A1;RGS4;SCN2A;SHANK2;CCNB1;GFRA1;ANAPC13;HGSNAT;FTO;PIAS2;PCLO;GABRA5;SMPX;CDH13;PTPRR;RTN2;HN1;STYK1;PCP4;SRRD;SYT1;TMEM35;SUSD4;PAM;ST6GALNAC5;SLC24A3;ZNF385D;ZHX2
M117	green	23	89	91	11219	31.8604	3.15473e-29	4.25889e-27	DDC;FGF13;SLC6A3;DLK1;PCDH8;SLC18A2;CADPS2;GABRB1;EN1;SDC1;GCH1;KCNJ6;NOL4;CLSTN2;FLNC;CD24;PCSK1;SLITRK5;SYT17;PRKAR2B;TH;SSBP3;GRP
M32	turquoise	50	610	135	11219	6.81178	3.55159e-29	4.51261e-27	MOAP1;SLC25A12;NDRG4;DDX1;CERK;COX6C;MAGED1;PITPNA;ISCU;NDUFA8;ATP5J;CCDC28A;COX7C;UQCRH;ACTL6B;DPY19L2P2;PREPL;ASTN1;DHRS7B;NDUFA1;GMPR2;MAGEL2;ARPC5L;GABBR2;AP2A2;MKNK2;COX5A;GLRX5;FAM32A;OPCML;PNMA2;PRPS1;TCEAL2;EHD3;SUMO3;PSMD11;GABRA1;ADARB1;CIAPIN1;GALNT11;GRIK1;CTNNA2;DDX25;RNFT2;VDAC2;SLC25A44;VSNL1;UQCRQ;SCRIB;ST3GAL5
M210	lightcyan	20	26	261	11219	33.0651	2.11324e-28	2.53589e-26	GSS;C1ORF123;CD2BP2;BRE;CUEDC2;C16ORF58;ASL;BZW2;BRD9;FZD7;LANCL2;EXOC7;AGPAT4;STX18;WDR70;TRAPPC2L;KANK1;OXA1L;MRTO4;TNS3
M160	turquoise	71	610	292	11219	4.47198	6.50459e-28	7.39469e-26	ATP6V1B2;NECAP1;TUBB;MDH1;ATP6V1G2;KIFAP3;ATPIF1;ATXN10;ACTR10;CDO1;GLO1;MAP1LC3B;SLC25A11;RRAGA;REEP5;DNAJA2;GLOD4;BCAS2;PPP2CA;NEDD8;TIMM23;NQO2;MAGED2;PTS;FBXW12;RTN3;MSX1;PARL;MRPS15;CORO2A;CDC123;AIFM1;FABP6;PODNL1;C14ORF2;SPINT2;MUTYH;VDAC3;PSMA1;IARS;RALGDS;PLOD3;PFN2;RET;TSPYL5;UBE2N;ZBTB20;YKT6;THYN1;AUH;LRRC49;GPRASP1;MDH2;PNMAL1;CLGN;PSMD12;GSPT2;AACS;CD200;MAD2L1BP;PSMB5;INPP4A;CDS2;O…
M7	lightcyan	20	26	313	11219	27.5719	8.83667e-27	9.5436e-25	GSS;C1ORF123;CD2BP2;BRE;CUEDC2;C16ORF58;ASL;BZW2;BRD9;FZD7;LANCL2;EXOC7;AGPAT4;STX18;WDR70;TRAPPC2L;KANK1;OXA1L;MRTO4;TNS3
M277	brown	25	124	128	11219	17.6711	9.70338e-25	9.98062e-23	PSMC6;CLPX;ACTR6;INPPL1;DMWD;TRMT61B;MFN1;ABCE1;COMMD8;VBP1;OSBPL9;FAM134B;STX12;CD55;RPS6KC1;LACTB2;MPHOSPH9;UBE2D2;ALPL;YEATS4;SRP54;TRIM9;MED4;VPS4B;YTHDC2
M4	green	44	89	947	11219	5.85689	2.90161e-24	2.84885e-22	SCN3B;DOK5;GNAS;VAV3;INSM1;LXN;CDH12;RGS17;SCN3A;LRRN3;SLC18A1;RIMBP2;SLIT1;ZNF532;DDC;FGF13;SLC6A3;DLK1;PCDH8;SLC18A2;CADPS2;GABRB1;EN1;SDC1;GCH1;KCNJ6;NOL4;CLSTN2;FLNC;CD24;PCSK1;SLITRK5;SYT17;PRKAR2B;TH;SSBP3;GRP;PAFAH1B3;ACSL6;KPNA6;PNPO;KRCC1;PTPN3;LIMCH1
M13	salmon	17	29	180	11219	36.537	6.31006e-24	5.92597e-22	EFHD1;HSPA2;LPAR1;RASSF2;FEZ1;DENND5A;DYNC1LI2;DAAM2;PAAF1;NDRG1;FTH1;DOCK1;HTRA1;SGK1;PLA2G16;PLEKHB1;ZCCHC24
M15	purple	24	34	641	11219	12.3546	7.39054e-23	6.65149e-21	MORC3;MEX3C;NEK7;CSAD;RAB33B;CDKN2AIP;MARCH7;CD302;BNIP2;GOLPH3;HSD17B11;GAS1;SIRT1;PCF11;IFIH1;EVI2B;TUBGCP3;FHL5;IRF2;PRPF39;EPS8;SLC22A17;TRIM22;RECQL
M486	turquoise	35	610	84	11219	7.66325	9.0997e-23	7.86214e-21	GNG3;CALY;RPH3A;AAK1;SNCB;NDFIP1;CDK5;RIMS3;RAB6B;C1ORF216;EXTL2;ATP6V0B;SRD5A1;ATP6V0C;NDRG3;GSTO1;ACO2;GABRB3;PHTF1;LY6H;SMA4;SYP;UCHL1;TTC9;P2RX5;SEZ6L;CS;ATP6AP1;CAMK2B;PPME1;MAST1;MADD;TUSC2;PTPRN;PDZD7
M917	midnightblue	12	26	53	11219	97.6981	2.97783e-22	2.47389e-20	CEBPB;CHSY1;CDKN1A;PFKFB3;ADAMTS1;TNFRSF1A;CD59;MAFF;GADD45B;CRISPLD2;SOCS3;TNIP2
M214	yellow	20	105	96	11219	22.2599	4.86639e-22	3.89311e-20	C3;HLA-DMB;C1QA;C3AR1;GPNMB;CD74;PYCARD;PTPN6;SASH3;MAFB;CD37;BCL2A1;HLA-DPA1;HLA-DPB1;CORO1A;SLC15A3;CSF1R;CNPY3;SLC2A5;UCP2
M628	turquoise	34	610	85	11219	7.35672	1.85634e-21	1.43203e-19	ATP5B;CHN1;ALDOA;ATP6V1E1;NDUFV2;PFKM;AFG3L2;B4GALT6;ACTR1A;NDUFA9;GABARAPL1;DOLK;ABCF3;GGH;CYC1;IDH3G;DDT;MPP1;COQ4;SH3GL2;POP7;UXS1;THOC1;ATP5G3;KIAA1024;LRRC47;LCMT1;MAP2;SLC25A5;MRPS7;UQCRFS1;CDKN3;MYO16;BAG4
M33	turquoise	43	610	143	11219	5.5304	4.14547e-21	3.08766e-19	GNG3;CALY;RPH3A;AAK1;SNCB;NDFIP1;CDK5;RIMS3;RAB6B;C1ORF216;EXTL2;ATP6V0B;SRD5A1;ATP6V0C;NDRG3;GSTO1;ACO2;GABRB3;PHTF1;LY6H;SMA4;SYP;UCHL1;TTC9;P2RX5;SEZ6L;HK1;CS;ATP6AP1;CAMK2B;PPME1;GRM1;MAST1;ATP2B2;MADD;TUSC2;PTPRN;CYB561;PDZD7;GRM7;CEBPD;TMEM183A;SNPH
M428	midnightblue	12	26	73	11219	70.9315	2.0052e-20	1.44374e-18	CEBPB;CHSY1;CDKN1A;PFKFB3;ADAMTS1;TNFRSF1A;CD59;MAFF;GADD45B;CRISPLD2;SOCS3;TNIP2
M20	midnightblue	14	26	161	11219	37.5217	7.37481e-20	5.13858e-18	CD93;PDLIM1;IL4R;COL4A1;TIMP1;FGR;COL4A2;ACSL5;APOLD1;PLA1A;LRRC32;TUBB6;TGFB1I1;TGM2
M140	black	14	70	55	11219	40.7964	1.21952e-19	8.13899e-18	AGT;ITM2C;BAALC;ATP1A2;BBOX1;ALDH2;SDC4;ALDH9A1;NTSR2;ARNT2;SNTA1;PPAP2B;SCRG1;THBS4
M972	turquoise	29	610	67	11219	7.96063	1.24346e-19	8.13899e-18	GNG3;CALY;RPH3A;AAK1;SNCB;NDFIP1;CDK5;RIMS3;RAB6B;C1ORF216;EXTL2;ATP6V0B;SRD5A1;ATP6V0C;NDRG3;GSTO1;ACO2;GABRB3;PHTF1;LY6H;SMA4;SYP;UCHL1;TTC9;P2RX5;SEZ6L;CS;ATP6AP1;MAST1
M1146	turquoise	26	610	53	11219	9.02239	1.91183e-19	1.21458e-17	GNG3;CALY;RPH3A;AAK1;SNCB;NDFIP1;CDK5;RIMS3;RAB6B;C1ORF216;EXTL2;ATP6V0B;SRD5A1;ATP6V0C;NDRG3;GSTO1;ACO2;GABRB3;PHTF1;LY6H;SMA4;SYP;UCHL1;TTC9;P2RX5;SEZ6L
M14	brown	31	124	374	11219	7.49933	4.48669e-19	2.76893e-17	PSMC6;CLPX;POLR3F;ACTR6;INPPL1;DMWD;TRMT61B;MFN1;ABCE1;COMMD8;VBP1;OSBPL9;DDHD2;FAM134B;STX12;CD55;RPS6KC1;LACTB2;MPHOSPH9;UBE2D2;ALPL;YEATS4;SRP54;TRIM9;MED4;PVRL2;SLC35E3;VPS4B;UBA5;YTHDC2;LRP1B
M15	magenta	22	36	641	11219	10.6959	5.64456e-19	3.38674e-17	CRY1;DEK;IER5;ADCY7;CCNG1;ATF1;SMNDC1;PPM1D;BCCIP;CNOT6;CASP7;ACP2;G3BP1;NFIL3;CTNNAL1;CEBPZ;WIPI2;ZMPSTE24;MPP2;ZNF143;USP3;TRPC4AP
M16	tan	16	29	309	11219	20.0317	3.66518e-18	2.13968e-16	SEC14L5;GPR37;AMOTL2;SLC31A2;GRM3;ASPA;CNP;LRRC8D;EFS;PRRG1;CA14;MAL;MARCKSL1;PMP22;TBC1D12;SGK2
M186	lightyellow	10	22	59	11219	86.433	4.46713e-18	2.53921e-16	SSB;OSBPL8;EID1;APPL1;RSF1;DNAJB14;ARMCX3;RANBP2;USO1;SETD2
M4	turquoise	117	610	947	11219	2.27227	4.7058e-18	2.60629e-16	STMN2;INA;SYNGR3;SCG2;ERC2;ATP1A3;RFK;EEF1A2;SYN1;GBE1;GRIA1;SNCG;NCDN;NRIP3;ACHE;CACNA2D2;KCNQ2;LPHN1;CNIH3;ARHGDIG;SV2B;SV2C;LBH;CALB2;NRXN3;GLS2;SHOC2;LPCAT4;INPP5F;CITED2;IL13RA2;CNKSR1;CACNG3;THY1;NEFH;BASP1;COPG2IT1;REEP1;ATP8A2;HMP19;ANKRD34C;GAP43;NMNAT2;RALYL;CACNB3;RAB15;KIAA0319;CHD5;CALB1;CNTN6;PCSK2;SPOCK2;CUX2;NELL2;FAM155A;NDEL1;FRMPD4;CBLN1;NUDT11;MXRA7;PEG10;PAK3;MKRN1;CDH18;CCNA…
M557	turquoise	27	610	64	11219	7.75904	5.1818e-18	2.79817e-16	STMN2;SYNGR3;SCG2;ERC2;RFK;GBE1;GRIA1;SNCG;NCDN;NRIP3;ACHE;CACNA2D2;KCNQ2;CNIH3;ARHGDIG;SV2B;SV2C;LBH;NRXN3;GLS2;SHOC2;LPCAT4;INPP5F;CITED2;IL13RA2;CNKSR1;CACNG3
M25	midnightblue	12	26	139	11219	37.2518	6.73081e-17	3.54599e-15	CEBPB;CHSY1;CDKN1A;PFKFB3;ADAMTS1;TNFRSF1A;CD59;MAFF;GADD45B;CRISPLD2;SOCS3;TNIP2
M2	blue	111	274	2164	11219	2.10024	1.85339e-16	9.53173e-15	KLHL12;YWHAH;ARG2;ACYP1;NDUFA13;CCT7;GPX4;CUTA;HINT1;SACS;RANBP6;SLC6A15;COX6B1;APEX1;PLCD1;CUL3;ESRRG;SCAND1;DDX41;PSMB6;CCDC92;F8;MAB21L1;MTCH2;CARHSP1;C10ORF76;AP3S2;BCAP31;EIF3K;FASTKD5;ATP6V1C1;EDF1;CLTB;EPHX2;ERP29;PPIA;FKSG49;MFSD5;GGCX;STAR;INSIG1;GDAP1L1;TMEM147;PSMD4;PFKP;GLRX2;MYO1C;NUDT15;IMP3;HSPA12A;COX15;IQSEC1;PANK4;PSMB3;B9D1;UBE2K;KIAA0232;CA10;PCDH7;MRPS18A;NDUFA7;PSMD8;RAD51C;…
M1010	turquoise	23	610	53	11219	7.98135	7.31612e-16	3.67507e-14	ATP5B;CHN1;ALDOA;ATP6V1E1;NDUFV2;PFKM;AFG3L2;B4GALT6;ACTR1A;NDUFA9;GABARAPL1;DOLK;ABCF3;GGH;CYC1;IDH3G;DDT;MPP1;COQ4;SH3GL2;POP7;UXS1;THOC1
M165	turquoise	41	610	184	11219	4.09817	4.41417e-15	2.16696e-13	ATP5B;CHN1;ALDOA;ATP6V1E1;NDUFV2;PFKM;AFG3L2;B4GALT6;ACTR1A;NDUFA9;GABARAPL1;DOLK;ABCF3;GGH;CYC1;IDH3G;DDT;MPP1;COQ4;SH3GL2;POP7;UXS1;THOC1;ATP5G3;KIAA1024;IDH3B;LRRC47;LCMT1;MAP2;SLC25A5;ALAS1;MRPS7;UQCRFS1;CXORF40A;CDKN3;PSMC1;MYO16;BAG4;SLC41A3;CARTPT;TMED3
M114	turquoise	34	610	136	11219	4.59795	2.81742e-14	1.35236e-12	STMN2;INA;SYNGR3;SCG2;ERC2;ATP1A3;RFK;EEF1A2;SYN1;GBE1;GRIA1;SNCG;NCDN;NRIP3;ACHE;CACNA2D2;KCNQ2;LPHN1;CNIH3;ARHGDIG;SV2B;SV2C;LBH;CALB2;NRXN3;GLS2;SHOC2;LPCAT4;INPP5F;CITED2;IL13RA2;CNKSR1;CACNG3;THY1
M6	pink	29	45	1642	11219	4.40318	2.97636e-14	1.3976e-12	KIAA1279;LAPTM4B;UBE2A;TSPAN3;ATP6AP2;GLB1;VTI1B;PLA2G3;DCTN6;LBP;PDIA3;EPB41L3;CAPRIN1;G3BP2;ADH5;BZW1;CRKL;MTPAP;ARFGEF1;PRNP;SGPP1;IL27RA;SERINC1;TM9SF2;SLC39A6;NNT;NME7;TMEM30A;TPD52
M688	lightcyan	8	26	67	11219	51.5224	1.50825e-12	6.93152e-11	C1ORF123;CD2BP2;CUEDC2;C16ORF58;ASL;EXOC7;TRAPPC2L;MRTO4
M229	pink	10	45	104	11219	23.9722	7.34643e-12	3.3059e-10	C1QBP;ARF4;RAB1A;PSMD10;POT1;POLR2K;ME2;GNS;WTAP;RCN2
M15	sienna	13	21	641	11219	10.8348	8.17676e-12	3.60445e-10	CCDC59;JMJD1C;KATNB1;PAPOLA;NIPBL;PHF3;HNRNPA3;EIF3A;RMND5A;BCL2;RPS6KB1;SAR1B;ZCCHC6
M492	turquoise	17	610	55	11219	5.68474	2.50059e-09	1.08025e-07	C12ORF10;AP2M1;ANXA6;PSMD2;DHRS11;DCTN3;PSMC5;AKR1B1;COX8A;AP2S1;FAIM2;UQCRC1;MCOLN1;NEU1;TPI1;ACLY;EFNA5
M6	turquoise	142	610	1642	11219	1.59052	3.5398e-09	1.49921e-07	ATP6V1B2;NECAP1;TUBB;MDH1;ATP6V1G2;KIFAP3;ATPIF1;ATXN10;ACTR10;CDO1;GLO1;MAP1LC3B;SLC25A11;RRAGA;REEP5;DNAJA2;GLOD4;BCAS2;PPP2CA;NEDD8;TIMM23;NQO2;MAGED2;PTS;FBXW12;RTN3;MSX1;PARL;MRPS15;CORO2A;CDC123;AIFM1;FABP6;PODNL1;C14ORF2;SPINT2;MUTYH;VDAC3;PSMA1;IARS;RALGDS;PLOD3;PFN2;RET;TSPYL5;UBE2N;ZBTB20;YKT6;THYN1;ATP5B;CHN1;ALDOA;ATP6V1E1;NDUFV2;PFKM;AFG3L2;B4GALT6;ACTR1A;NDUFA9;GABARAPL1;DOLK;ABCF3;…
M165	blue	21	274	184	11219	4.6731	3.98398e-09	1.65488e-07	APEH;DRAP1;GPKOW;FDPS;EPHB1;PSMC4;BAZ2B;FOXC1;HMOX2;EIF4H;PEBP1;PSMD3;MGC12488;MYO5C;PSMC3;SLC1A6;MCF2;WDR46;SCN2B;ST8SIA3;ZNF395
M639	blue	12	274	55	11219	8.93351	6.09907e-09	2.48566e-07	C11ORF73;C16ORF80;MTMR4;FAM50B;EAPP;NIF3L1;ICMT;SQLE;CKAP5;CRADD;GABARAPL2;TAF7
M231	blue	15	274	93	11219	6.60407	6.344e-09	2.5376e-07	CMAS;CDK7;KCTD9;NDUFAF1;MKKS;THOC7;OPTN;CLTC;NUP93;PTRH2;TBCE;NUP155;TSN;RNF113A;TCP11L1
M305	magenta	6	36	53	11219	35.2799	1.45131e-08	5.69968e-07	IER5;CCNG1;CASP7;CTNNAL1;CEBPZ;TRPC4AP
M628	blue	14	274	85	11219	6.74392	1.55287e-08	5.98964e-07	APEH;DRAP1;GPKOW;FDPS;EPHB1;PSMC4;BAZ2B;FOXC1;EIF4H;PEBP1;MGC12488;SLC1A6;ST8SIA3;ZNF395
M32	blue	17	274	135	11219	5.15607	2.90182e-08	1.09964e-06	PPIA;STAR;PFKP;MYO1C;IMP3;COX15;GPATCH2;MRPS33;IRGQ;ARL1;SAMHD1;PPP2R3A;OPHN1;STK39;PDHA1;TMEM140;UBQLN4
M30	blue	26	274	308	11219	3.45642	3.37406e-08	1.25655e-06	ARG2;SLC6A15;ESRRG;MAB21L1;CARHSP1;C10ORF76;FASTKD5;MFSD5;INSIG1;GLRX2;HSPA12A;KIAA0232;CA10;PCDH7;MAGI1;NEDD4L;TRAF3IP2;IGJ;PNOC;ZMYM3;SLC4A1;MGC13053;GAD2;TCF7;SLC4A1AP;TMEM165
M16	cyan	9	28	309	11219	11.6702	3.53826e-08	1.29536e-06	KAT2B;HTATIP2;CPOX;GPR137B;SALL1;NUP153;TJP2;SGMS1;SMAD4
M19	yellow	17	105	364	11219	4.99014	4.08083e-08	1.4691e-06	C5AR1;ARPC3;CTSC;HCK;GPR65;CASP1;FGL2;CKLF;IL10RA;LY96;CREG1;LYN;SQRDL;MS4A4A;RGS1;SCIN;PLA2G7
M260	peru	5	20	59	11219	47.5381	4.93832e-08	1.74865e-06	EDIL3;CLIC4;SCARB2;SORT1;ZNF711
M7	coral	8	22	313	11219	13.034	7.63605e-08	2.6603e-06	POLR2I;NACAD;PEMT;MAST3;SAP30BP;SNF8;SURF1;ATOX1
M747	blue	11	274	57	11219	7.90172	1.02796e-07	3.52442e-06	CMAS;KCTD9;MKKS;THOC7;OPTN;CLTC;NUP93;TBCE;NUP155;TSN;TCP11L1
M2	wheat	15	20	2164	11219	3.88829	1.05498e-07	3.56057e-06	KIAA0895;IRS1;C9ORF40;MREG;CKS2;FANCF;ARHGEF3;FZD3;LGALS3BP;CRTAM;SHQ1;STK17A;UBQLN2;ZFPM2;UBP1
M6	blue	73	274	1642	11219	1.82034	1.17696e-07	3.91114e-06	OAT;MTX2;CLTA;BPHL;CIAO1;FHL3;CDKN2A;NDUFB2;ZNHIT3;PARN;VASP;SGCA;APEH;DRAP1;GPKOW;FDPS;EPHB1;PSMC4;BAZ2B;FOXC1;MTCH1;EIF6;CDC37L1;AP3M2;NCBP2;GDPD3;ATPAF2;FRMD8;TBCC;SOD1;HOXB2;PSMD13;GPN2;MMS19;VAMP1;TTC4;HMOX2;EIF4H;PEBP1;PSMD3;MGC12488;MYO5C;PSMC3;SLC1A6;MCF2;WDR46;SCN2B;ST8SIA3;ZNF395;SKP1;C11ORF73;C16ORF80;MTMR4;FAM50B;EAPP;NIF3L1;ICMT;SQLE;CKAP5;CRADD;GABARAPL2;TAF7;TOMM70A;ZC3H7B;NOTCH2NL…
M277	lightgreen	6	23	128	11219	22.8648	1.68834e-07	5.52549e-06	SEC24B;RNF139;GNA11;TNPO2;TPRKB;TRIM24
M355	yellow	8	105	67	11219	12.7579	1.85774e-07	5.98912e-06	C5AR1;CTSC;GPR65;CASP1;FGL2;LY96;MS4A4A;PLA2G7
M475	blue	17	274	155	11219	4.49077	2.25646e-07	7.16758e-06	ARG2;SLC6A15;ESRRG;MAB21L1;FASTKD5;GLRX2;KIAA0232;CA10;PCDH7;NEDD4L;TRAF3IP2;PNOC;SLC4A1;MGC13053;GAD2;TCF7;SLC4A1AP
M13	tan	7	29	180	11219	15.0446	2.82107e-07	8.83119e-06	ENPP2;ERBB3;PSRC1;PPP1R16B;PLP1;SEMA4D;VPS8
M35	blue	12	274	78	11219	6.29927	3.66155e-07	1.12985e-05	GPX4;SCAND1;PSMB6;BCAP31;GDAP1L1;TMEM147;AGBL5;BIRC3;PINK1;CPLX2;PPFIBP1;WDR77
M210	coral	7	22	261	11219	13.6769	4.30543e-07	1.30982e-05	POLR2I;NACAD;PEMT;MAST3;SAP30BP;SNF8;SURF1
M305	purple	5	34	53	11219	31.1293	4.86507e-07	1.45952e-05	BNIP2;GAS1;IFIH1;EPS8;TRIM22
M492	blue	10	274	55	11219	7.44459	7.10706e-07	2.07461e-05	GPX4;SCAND1;PSMB6;BCAP31;GDAP1L1;TMEM147;AGBL5;CPLX2;PPFIBP1;WDR77
M35	turquoise	17	610	78	11219	4.00847	7.10745e-07	2.07461e-05	C12ORF10;AP2M1;ANXA6;PSMD2;DHRS11;DCTN3;PSMC5;AKR1B1;COX8A;AP2S1;FAIM2;UQCRC1;MCOLN1;NEU1;TPI1;ACLY;EFNA5
M160	blue	23	274	292	11219	3.22514	7.42189e-07	2.1375e-05	OAT;MTX2;CLTA;BPHL;CIAO1;FHL3;CDKN2A;NDUFB2;ZNHIT3;PARN;VASP;SGCA;MTCH1;EIF6;CDC37L1;AP3M2;NCBP2;GDPD3;ATPAF2;FRMD8;TBCC;SOD1;HOXB2
M169	blue	13	274	99	11219	5.37665	7.85265e-07	2.23181e-05	C11ORF73;C16ORF80;MTMR4;FAM50B;EAPP;NIF3L1;ICMT;SQLE;CKAP5;CRADD;GABARAPL2;TAF7;TOMM70A
M10	brown	26	124	859	11219	2.7385	1.86805e-06	5.24024e-05	PRDX3;C6ORF120;GTF2B;ADK;IMPA1;MRPL13;DLAT;C1D;C17ORF75;UBE2E3;ENY2;ALG6;CCL22;MAD2L1;COPS2;CYB5B;DPM1;MED7;IGFBP5;UBE2V2;SPTLC1;TSG101;NDUFB5;ZMYM4;MAPK6;UBE2G1
M50	wheat	5	20	126	11219	22.2599	2.23493e-06	6.18903e-05	KIAA0895;MREG;CKS2;STK17A;UBQLN2
M119	grey60	5	24	108	11219	21.6416	2.76735e-06	7.56643e-05	FSD1;REEP2;KLC2;ZNF217;STX1A
M615	blue	14	274	129	11219	4.44367	3.0505e-06	8.23634e-05	OAT;MTX2;CLTA;BPHL;CIAO1;FHL3;CDKN2A;NDUFB2;ZNHIT3;PARN;VASP;SGCA;ATPAF2;HOXB2
M6	peru	12	20	1642	11219	4.09951	3.72496e-06	9.93322e-05	CRK;GLUL;ANK2;FBXW11;FOXJ3;ALAD;PDE4B;KCNJ10;GPRC5B;UBC;WDR59;TMBIM6
M1001	blue	12	274	98	11219	5.0137	4.43654e-06	0.000116865	OAT;MTX2;CLTA;BPHL;CIAO1;FHL3;CDKN2A;NDUFB2;ZNHIT3;PARN;VASP;SGCA
M116	green	10	89	216	11219	5.83593	7.669e-06	0.000199579	INSM1;LXN;CDH12;RGS17;SCN3A;LRRN3;SLC18A1;RIMBP2;SLIT1;ZNF532
M20	yellow	9	105	161	11219	5.97285	1.9125e-05	0.000491786	PSMB8;CSTA;COTL1;NCF4;PLEKHO1;PSMB9;HPSE;TGFBI;LILRB4
M33	cyan	5	28	143	11219	14.0097	2.43422e-05	0.000618578	CEND1;DFFA;CBFB;GALNT14;NECAB3
M11	magenta	7	36	291	11219	7.49647	3.21566e-05	0.000807655	CLIC2;HERPUD1;NCK2;INTS8;RELN;PHF10;KCNE4
M161	turquoise	12	610	56	11219	3.9411	3.68986e-05	0.000916103	ENO2;TUBA4A;GOT2;NDUFS2;NDN;SDHA;RIN2;ANKRD49;B3GNT1;LIN7B;FARSA;TUBB3
M1010	blue	8	274	53	11219	6.18042	3.90452e-05	0.000958383	APEH;DRAP1;GPKOW;FDPS;EPHB1;PSMC4;BAZ2B;FOXC1
M31	tan	4	29	76	11219	20.3612	4.06178e-05	0.000985781	ABL1;GAB2;SF3B4;YARS2
M14	gold	6	21	374	11219	8.57066	4.67654e-05	0.00112237	KCTD3;DMXL1;PPM1B;FBXL5;N4BP2L2;SLMO2
M31	turquoise	14	610	76	11219	3.38796	5.09768e-05	0.00121	NAP1L2;LPPR4;SNX10;SLC25A32;NARS;HPRT1;EIF1B;OPN3;QPCT;TSPAN13;MCAT;TBC1D9;TMEM14A;VWA5A
M37	turquoise	13	610	68	11219	3.51608	6.29383e-05	0.00147768	KIF3C;OGDHL;BSN;CYFIP2;KIAA1045;CDK5R2;AMPD2;ARHGAP24;DNM1;CHST1;LRRC20;ME3;L1CAM
M228	brown	10	124	197	11219	4.59268	6.37705e-05	0.00148112	C6ORF120;GTF2B;MRPL13;C1D;ENY2;ALG6;MAD2L1;UBE2V2;NDUFB5;MAPK6
M231	brown	7	124	93	11219	6.81001	7.33224e-05	0.00168485	ADK;UBE2E3;CCL22;COPS2;MED7;IGFBP5;UBE2G1
M50	brown	8	124	126	11219	5.7445	7.5059e-05	0.0017066	SACM1L;ARMCX1;ATP2C1;ACTR3B;SLC19A2;NHLH2;ZFAND1;TBPL1
M14	lightgreen	6	23	374	11219	7.82539	8.22124e-05	0.00184978	SEC24B;RNF139;GNA11;TNPO2;TPRKB;TRIM24
M4	grey60	9	24	947	11219	4.44258	8.54526e-05	0.00190286	DLG4;MARK4;CSDC2;PPFIA3;FSD1;REEP2;KLC2;ZNF217;STX1A
M168	pink	4	45	59	11219	16.9024	8.75112e-05	0.00192882	ATP6AP2;GLB1;VTI1B;PLA2G3
M228	blue	15	274	197	11219	3.11766	9.68031e-05	0.00211207	C14ORF166;TMEM14B;PSMD9;DKK3;LYRM1;SRP14;LYRM4;DZIP3;OPA1;PHYH;RWDD2A;KARS;RAN;TXNL4A;HMGCS1
M119	cyan	4	28	108	11219	14.8399	0.00013917	0.00300607	FAT4;PORCN;CFH;SAV1
M12	peru	5	20	299	11219	9.38043	0.000145045	0.00310194	EDIL3;CLIC4;SCARB2;SORT1;ZNF711
M21	lightyellow	5	22	275	11219	9.2719	0.000159554	0.00337879	BNIP3L;MARCKS;ATP8A1;NR1D2;GNAQ
M572	grey60	3	24	53	11219	26.4599	0.000187852	0.00393943	MARK4;CSDC2;PPFIA3
M688	coral	3	22	67	11219	22.8338	0.000289059	0.00600353	POLR2I;NACAD;SURF1
M733	blue	9	274	90	11219	4.09453	0.000339849	0.00699119	TMEM14B;PSMD9;DKK3;DZIP3;PHYH;RWDD2A;RAN;TXNL4A;HMGCS1
M37	grey60	3	24	68	11219	20.6232	0.000393508	0.00801865	GRAMD1B;CCDC102B;FAM155B
M747	brown	5	124	57	11219	7.93647	0.000402304	0.00812127	ADK;UBE2E3;CCL22;COPS2;UBE2G1
M24	lightyellow	4	22	187	11219	10.9081	0.000432198	0.00864397	ARMC1;EIF1AX;RAD21;MYCBP2
M10	pink	11	45	859	11219	3.19258	0.000449648	0.00891047	C1QBP;ARF4;RAB1A;PSMD10;POT1;POLR2K;ME2;GNS;WTAP;RCN2;WRB
M797	gold	3	21	82	11219	19.5453	0.000455187	0.00893821	EXOSC8;PPWD1;BTAF1
M733	brown	6	124	90	11219	6.03172	0.000471424	0.00917366	C6ORF120;GTF2B;ENY2;MAD2L1;UBE2V2;NDUFB5
M572	turquoise	10	610	53	11219	3.47015	0.000489298	0.00943647	CHGA;CNTNAP1;SULT4A1;CLSTN3;ABHD14A;P4HTM;PCSK1N;KLHDC8A;RAB3A;STAT4
M6	lightyellow	10	22	1642	11219	3.10569	0.000525242	0.01004	SSB;OSBPL8;EID1;APPL1;RSF1;DNAJB14;ARMCX3;RANBP2;USO1;SETD2
M250	magenta	4	36	120	11219	10.388	0.000562852	0.0106646	HERPUD1;NCK2;RELN;KCNE4
M1001	pink	4	45	98	11219	10.176	0.000619864	0.0116427	KIAA1279;LAPTM4B;UBE2A;TSPAN3
M1089	purple	3	34	57	11219	17.3669	0.000665419	0.0123906	ACSL1;DDX21;LRRN2
M118	grey60	3	24	86	11219	16.3067	0.000783532	0.0144652	MARK4;CSDC2;PPFIA3
M1146	green	4	89	53	11219	9.51367	0.000805514	0.014745	GABRA4;RGS16;CDKN2D;ZFYVE26
M22	gold	4	21	236	11219	9.05488	0.000861912	0.0156448	CENPQ;PRMT3;GCA;ZNF267
M31	salmon	3	29	76	11219	15.2709	0.000961732	0.0173112	PAQR6;S100B;SNX6
M10	blue	36	274	859	11219	1.71598	0.000974079	0.0173885	CMAS;CDK7;C14ORF166;ISCA1;KCTD9;TMEM14B;PSMD9;DKK3;MMADHC;NDUFAF1;MKKS;LYRM1;THOC7;OPTN;CLTC;NUP93;FRY;PTRH2;SRP14;LYRM4;DZIP3;OPA1;PHYH;RWDD2A;TBCE;KARS;DAPK2;MRPL35;NUP155;RAN;LPIN2;TSN;RNF113A;TXNL4A;TCP11L1;HMGCS1
M562	green	5	89	99	11219	6.36647	0.00111707	0.0197777	CDH12;RGS17;LRRN3;SLIT1;ZNF532
M10	lightgreen	7	23	859	11219	3.97495	0.00124148	0.0218016	EIF3J;HSPA13;RAP2C;DST;MOCS2;WDTC1;USP8
M173	brown	5	124	73	11219	6.19697	0.00125406	0.0218449	RASA1;HLTF;NAE1;C12ORF5;MNAT1
M37	blue	7	274	68	11219	4.21495	0.00130427	0.0225379	CCDC92;GGCX;IQSEC1;HTR1E;RBKS;TRAPPC10;TMEM177
M217	yellow	4	105	52	11219	8.21905	0.00138904	0.0238121	HEXB;MNDA;TLR1;TM6SF1
M786	magenta	3	36	71	11219	13.1678	0.0014931	0.0253945	NCK2;RELN;KCNE4
M557	green	4	89	64	11219	7.87851	0.00163585	0.0276049	SCN3B;DOK5;GNAS;VAV3
M615	pink	4	45	129	11219	7.73058	0.00172615	0.028903	KIAA1279;LAPTM4B;UBE2A;TSPAN3
M797	purple	3	34	82	11219	12.0721	0.00191264	0.0317793	ACSL1;DDX21;LRRN2
M972	green	4	89	67	11219	7.52574	0.00193813	0.0319569	GABRA4;RGS16;CDKN2D;ZFYVE26
M562	salmon	3	29	99	11219	11.7231	0.00206191	0.0337403	ANP32B;FBXW4;SCO2
M116	salmon	4	29	216	11219	7.16411	0.00217523	0.0353271	ANP32B;FBXW4;COBL;SCO2
M259	gold	3	21	144	11219	11.13	0.00232487	0.0374755	EXOSC8;PPWD1;BTAF1
M34	blue	6	274	58	11219	4.23572	0.00280452	0.0448724	CCT7;APEX1;ERP29;PSMD4;IARS2;RER1
M639	brown	4	124	55	11219	6.58006	0.00313855	0.0498476	RAB11A;KLHL7;PGPEP1;VAMP7
WGCNA module enrichment with cell type marker
module	Celltype	Overlap size	Celltype size	module size	Background size	Fold enrichment	P value	Corrected P value_BH	Overlap genes
yellow	mic	68	500	105	11219	14.5313	1.0509e-66	1.51329e-64	ADAM28;ADORA3;AIF1;ALOX5AP;AOAH;ARHGDIB;BCL2A1;C1QA;C1QB;C3;C3AR1;C5AR1;CAPG;CASP1;CD14;CD163;CD300A;CD53;CD74;CD86;CORO1A;CPVL;CSF1R;CTSC;DHRS9;DOCK2;FCER1G;FGL2;GPX1;HCK;HCLS1;HLA-DMA;HLA-DMB;HLA-DPA1;HLA-DPB1;HLA-DRA;HLA-DRB1;IL10RA;ITGB2;LAPTM5;LAT2;LILRB4;LST1;LY86;LYN;MAFB;MNDA;MS4A4A;OLR1;PILRA;PTPN6;PTPRC;RGS1;RNASET2;SCIN;SERPINA1;SLC2A5;SLC7A7;SYK;TBXAS1;TLR1;TLR2;TM6SF1;TREM2;TYROBP;UC…
turquoise	neu	111	500	615	11219	4.04979	2.24474e-39	1.61621e-37	ACOT7;AMPH;ANK1;AP3B2;ATP8A2;ATPIF1;B4GALT6;BEX1;BSN;CACNA1B;CACNA2D3;CACNG3;CADPS;CALB1;CALB2;CAMKV;CAP2;CCNA1;CDH18;CDH8;CHGB;CNR1;DCLK1;DNM1;ELOVL4;ENO2;EPHA5;FABP3;FBXL2;FGF12;FGF9;FRMPD4;GABBR2;GABRA1;GABRA5;GABRB3;GABRG2;GAD1;GNAL;GNB5;GOT1;GPRASP1;GRIA1;GRIK1;HMP19;HTR2C;INA;MAGEL2;MAP2;MDH1;MYO16;MYT1L;NAP1L2;NAP1L3;NBEA;NCDN;NEFL;NELL2;NMNAT2;NRIP3;NRXN3;PCLO;PCSK2;PNMA2;PPM1E;PREPL;PTPR…
black	ast	28	500	70	11219	8.9752	3.46963e-20	1.66542e-18	AGT;ALDH2;AQP4;ATP1A2;ATP1B2;BBOX1;CAPN2;EDNRB;EFEMP1;EYA1;FAT1;GJA1;GPR125;GRAMD1C;ID4;IQCA1;ITM2C;MYBPC1;NTRK2;NTSR2;PPAP2B;RYR3;SDC4;SERPINE2;SLC14A1;SNTA1;SPARCL1;TMEM47
tan	oli	17	500	29	11219	13.1533	2.61586e-16	9.4171e-15	ASPA;ATP10B;CA14;CNP;ENPP2;ERBB3;GPR37;LRRC8D;MAL;MARCKSL1;MOBP;PLP1;PPP1R16B;PRRG1;SEC14L5;SEMA4D;SGK2
salmon	oli	11	500	29	11219	8.51097	2.05956e-08	5.93153e-07	ADIPOR2;COBL;DYNC1LI2;FEZ1;HSPA2;LPAR1;NDRG1;PAIP2B;PLA2G16;SNX6;ZCCHC24
midnightblue	end	10	500	26	11219	8.63	7.88146e-08	1.89155e-06	ACSL5;APOLD1;COL4A1;COL4A2;LRRC32;PDLIM1;PLA1A;SOCS3;TGM2;TIMP1
green	neu	12	500	90	11219	2.99173	0.000619615	0.0127464	CD24;CDH12;CLSTN2;FGF13;KCNJ6;NOL4;PCDH8;PTPN3;RIMBP2;SCN3B;TAC1;TSPYL4
