# Supplementary material for: The landscape of multiscale transcriptomic networks and key regulators in Parkinson’s disease
Source: Nat Commun. 2019 Nov 20;10:5234. doi: 10.1038/s41467-019-13144-y (PMC6868244; doi:10.1038/s41467-019-13144-y)
Supplement: Supplementary file 16 — Source Data [file 41467_2019_13144_MOESM16_ESM.xlsx]

## Sheet: Fig.3a
Fig.3a
endocytosis time constant	scrambled	Stmn2KD
	15.8	52.8
	26.4	21.1
	16.6	28.45
	14.1	67.9
	19.1	37.1
	17.075	20.75
	18.75	33.83
	19.07	15.25
	14.835	28
	22.18	32.54
		16.19
fraction of exocytosis	scrambled	Stmn2KD
	0.096	0.156
	0.067	0.036
	0.09	0.088
	0.146	0.087
	0.108	0.072
	0.135	0.071
	0.081	0.133
	0.135	0.047
	0.09	0.075
	0.199	0.07
		0.225

## Sheet: Fig.3b
Fig. 3b
exocytosis time constant	scrambled	Stmn2KD
	35.8	28.8
	28.9	45.1
	24	76
	17.375	76.5
	13.85	26
		13.63

## Sheet: Fig.3c
Fig.3c
fraction of endocytosis during stimulation	scrambled	Stmn2KD
	0.164251	0.10625
	0.233146	0.0802469
	0.265363	0.187793
	0.236915	0.140716
	0.172619	0.044505
		0.0381282

## Sheet: Fig.3e
Fig.3e
bouton size in TH+ neurons	scrambled	Stmn2kd
	0.932253	1.2327
	1.15787	1.79755
	1.0205	1.1136
	0.713962	1.31063
	0.963631	1.88079
	1.10882	1.4272
	1.24325	1.20937
	0.860357	1.30863
		1.84457
		0.85614

## Sheet: Fig.5b
Fig.5b
rotarod	Scrambled	Stmn2 KD
	200.333	181.667
	218	190.333
	209	266.667
	284	9.66667
	262.333	218.333
	171	92.6667
	187.667	110.667
	256	75.3333
	198.333	205.667
	217.667	173.667
	109.333	31.3333
	248	181.667
	287	196
	172.667	195.667
	278.333	185.333

## Sheet: Fig.5c
Fig.5c
vertical episode count	Scrambled	Stmn2 KD
	649	398
	457	596
	301	779
	461	783.29
	592	518.91
	273.267	616.126
	390.397	704
	173.112	771
	597.278	554
	596.32	552
	270	494
	624	501
	633	465
	715	665
	610	729

## Sheet: Fig.5d
Fig.5d
total distance	Scrambled	Stmn2 KD
	9312.52	7684.46
	11031.4	12729
	10207.5	6893.13
	17408.8	11182.3
	9733.31	15801.4
	11467.6	9600.05
	12144.8	11006.7
	10008.9	4836.5
	4365.14	20276.4
	9707.46	10307.5
	10315	5484.02
	6568.83	13891.9
	8135.4	10355
	7686.75	8033.22
	7366.33	4723.17

## Sheet: Fig.5e
Fig.5e
center distance travelled	Scrambled	Stmn2 KD
	3222.97	1712.02
	3204.78	2176.54
	3552.45	1445.16
	4849.71	2146.85
	1417.31	2505.55
	3468.52	1680.82
	4773.02	3985.25
	3585.25	981.943
	1293.95	5782.04
	3759.92	975.923
	4246.6	1029.33
	1740.31	2656
	2264.8	3783.71
	2398	2139.37
	2397.89	1508.85

## Sheet: Fig.5f
Fig.5f
counter-clockwise revolution
	10	20	30	40	50	60	70	80	90	100	110	120	130	140	150	min
scrambled	9	10	5	6	4	1	5	0	1	1	0	1	0	0	0
scrambled	7	4	8	3	5	4	5	1	3	21	43	46	24	15	5
scrambled	1	4	3	0	6	3	3	1	1	1	1	0	2	0	0
scrambled	3	4	6	7	2	3	2	1	3	3	9	10	6	4	3
scrambled	6	5	5	5	2	3	2	1	2	3	4	1	6	0	2
scrambled	2	3	6	1	2	4	6	2	5	3	11	44	23	6	3
scrambled	3	4	8	9	4	7	6	8	7	3	6	13	9	13	4
scrambled	8	6	3	1	1	3	1	1	5	3	3	4	0	0	0
scrambled	6	4	5	8	4	11	1	1	2	5	10	11	12	14	11
scrambled	4	2	1	6	5	4	2	1	3	1	0	1	1	0	2
scrambled	6	6	8	4	5	5	6	5	5	2	0	0	1	0	2
scrambled	9	3	1	0	4	3	3	1	1	9	27	28	40	33	33
scrambled	23	15.3333	7.66667	7.66667	12.7778	12.7778	11	5	7	12	37	41	36	36	28
scrambled	6.75	2.25	9	4.5	9	9	2	2	5	1	2	2	1	0	2
scrambled	5.6	3.2	4	2.4	2.4	4	2	5	1	9	9	12	13	6	24
Stmn2KD	8	3	4	6	2	6	2	5	1	25	54	55	53	54	45
Stmn2KD	6	3	6	8	10	9	8	9	22	41	37	26	23	16	7
Stmn2KD	6	0	1	2	0	1	1	0	5	13	24	7	9	7	3
Stmn2KD	8	1	7	7	3	6	9	3	5	71	60	50	40	36	30
Stmn2KD	7	5	3	5	8	7	2	1	11	111	114	58	20	26	29
Stmn2KD	3.11538	3.11538	2.07692	2.07692	3.11538	5.19231	8	10	9	35	40	39	30	29	18
Stmn2KD	2.15385	3.23077	6.46154	6.46154	8.61538	10.7692	4	8	2	13	37	68	41	28	40
Stmn2KD	1.6	1.6	1.6	1.6	0.533333	0.533333	5	3	0	30	56	40	22	22	14
Stmn2KD	22.1667	38	44.3333	41.1667	60.1667	38	11	15	12	11	34	26	19	20	13
Stmn2KD	4.25	9.91667	5.66667	14.1667	5.66667	5.66667	9	3	5	53	83	79	65	53	31
Stmn2KD	5	1	3	2	6	4	1	2	0	1	2	1	4	0	4
Stmn2KD	6	6	7	13	18	21	9	11	21	15	4	9	6	11	10
Stmn2KD	7	9	13	10	12	10	2	8	14	23	50	37	16	9	3
Stmn2KD	6	3	8	3	6	6	4	1	2	31	69	61	62	48	28
Stmn2KD	6	2	3	2	3	4	1	0	1	15	45	35	30	17	11

## Sheet: Fig.6a
Fig.6a
monoamine content	genotype	metabolite	Normalized content
	scrambled	DA	1.3041
	scrambled	DA	0.917954
	scrambled	DA	0.895811
	scrambled	DA	1.16596
	scrambled	DA	0.871794
	scrambled	DA	1.07906
	scrambled	DA	0.932669
	Stmn2KD	DA	0.0514183
	Stmn2KD	DA	0.0298523
	Stmn2KD	DA	0.0887119
	Stmn2KD	DA	0.842806
	Stmn2KD	DA	0.592936
	Stmn2KD	DA	0.424739
	Stmn2KD	DA	0.717393
	scrambled	DOPAC	0.976149
	scrambled	DOPAC	1.60844
	scrambled	DOPAC	1.15497
	scrambled	DOPAC	0.941518
	scrambled	DOPAC	0.847517
	scrambled	DOPAC	0.710616
	scrambled	DOPAC	0.77199
	Stmn2KD	DOPAC	0.102173
	Stmn2KD	DOPAC	0.0488085
	Stmn2KD	DOPAC	0.18649
	Stmn2KD	DOPAC	0.880231
	Stmn2KD	DOPAC	0.71233
	Stmn2KD	DOPAC	0.606997
	Stmn2KD	DOPAC	0.889257
	scrambled	3-MT	1.45236
	scrambled	3-MT	1.04335
	scrambled	3-MT	1.00626
	scrambled	3-MT	1.11325
	scrambled	3-MT	1.02239
	scrambled	3-MT	1.04274
	scrambled	3-MT	0.924807
	Stmn2KD	3-MT	0
	Stmn2KD	3-MT	0
	Stmn2KD	3-MT	0
	Stmn2KD	3-MT	0.978635
	Stmn2KD	3-MT	0.994619
	Stmn2KD	3-MT	0.894823
	Stmn2KD	3-MT	0.981603
	scrambled	HVA	1.31211
	scrambled	HVA	1.10901
	scrambled	HVA	1.02048
	scrambled	HVA	1.22848
	scrambled	HVA	1.07187
	scrambled	HVA	1.04264
	scrambled	HVA	1.09596
	Stmn2KD	HVA	0
	Stmn2KD	HVA	0.0841454
	Stmn2KD	HVA	0.149174
	Stmn2KD	HVA	0.859868
	Stmn2KD	HVA	0.910148
	Stmn2KD	HVA	0.750753
	Stmn2KD	HVA	0.918285

[truncated: 12 more sheets: Fig.6c, Fig.7b, Fig.7c, Fig.7f, Fig.7h, Supplementary Fig.4, Supplementary Fig. 5c, Supplementary Fig. 5e, Supplementary Fig.6ab, Supplementary Fig.6d, Supplementary Fig.6e, Supplementary Fig. 6fg]
